# Supplementary material for: Genome-Wide Methylation and Gene Expression Changes in Newborn Rats following Maternal Protein Restriction and Reversal by Folic Acid
Source: PLoS One. 2013 Dec 31;8(12):e82989. doi: 10.1371/journal.pone.0082989 (PMC3877003; doi:10.1371/journal.pone.0082989)
Supplement: Dataset S1 — PvC GEX output (FDR 5%). Differentially expressed gene probe set in maternal low protein compared to control. (TXT) [file pone.0082989.s001.txt]

	Ill_ID	Chr	Cytoband	RefSeq	EntrezID	Symbol	Name	logFC	AveExpr	t	P.Value	adj.P.Val	B
174	ILMN_1349205	1	1q12	"c(""XM_001057358"", ""XM_214799"", ""XP_001057358"", ""XP_214799"")"	292539	RGD1562905	similar to 60S ribosomal protein L17 (L23)	-0.255638829	4.211801883	-36.61576017	1.12E-12	1.77E-08	19.71243436
11600	ILMN_1650062	NA	NA	NA	NA	NA	NA	-0.134737529	4.325271596	-23.29113003	1.40E-10	1.10E-06	14.93344852
10760	ILMN_1373132	3	3q12	"c(""NM_001004280"", ""NP_001004280"")"	362134	Mmadhc	"methylmalonic aciduria (cobalamin deficiency) cblD type, with homocystinuria"	-0.212492098	4.278073799	-17.12385505	3.57E-09	1.88E-05	11.56219035
11424	ILMN_1376433	3	3q24	"c(""NM_001012088"", ""NP_001012088"")"	311203	Pex16	peroxisomal biogenesis factor 16	0.081808122	4.239581531	11.7408179	1.73E-07	0.000684995	7.442748727
14635	ILMN_1364575	X	Xq22-q31	"c(""NM_012621"", ""NP_036753"")"	24638	Pfkfb1	"6-phosphofructo-2-kinase/fructose-2,6-biphosphatase 1"	0.09672981	4.293818175	11.45628322	2.22E-07	0.000701443	7.17913383
5758	ILMN_1348799	19	19q12	"c(""NM_001134573"", ""NP_001128045"")"	361443	Ntpcr	"nucleoside-triphosphatase, cancer-related"	0.0584816	4.109731153	11.04683579	3.19E-07	0.000841749	6.789536754
5679	ILMN_1370195	16	16q12.1	"c(""NM_178093"", ""NP_835194"")"	306487	Mtus1	mitochondrial tumor suppressor 1	0.033359316	4.041126069	10.44684015	5.56E-07	0.001257645	6.195496477
10194	ILMN_1349030	9	9q21	"c(""NM_053953"", ""NP_446405"")"	117022	Il1r2	"interleukin 1 receptor, type II"	0.071334758	4.090426759	10.13783365	7.48E-07	0.001331537	5.878184652
11841	ILMN_1352958	6	6q32	"c(""NM_138825"", ""NP_620180"")"	191570	Serpina12	"serine (or cysteine) peptidase inhibitor, clade A (alpha-1 antiproteinase, antitrypsin), member 12"	0.083773639	4.06305066	10.09763561	7.78E-07	0.001331537	5.836313422
12748	ILMN_1362783	1	1q33	"c(""XR_085725"", ""XR_086133"")"	690115	Dnhd1-ps1	"dynein heavy chain domain 1, pseudogene 1"	0.033644911	4.0358623	10.01797776	8.41E-07	0.001331537	5.752928942
15071	ILMN_1376612	1	1q32	"c(""NM_001009965"", ""NP_001009965"")"	308843	Tsku	tsukushin	0.122341225	4.098828038	9.766422802	1.08E-06	0.001553579	5.48595852
4056	ILMN_1366260	7	7q31	"c(""XM_001064007"", ""XM_576264"", ""XP_001064007"", ""XP_576264"")"	500865	Golsyn	Golgi-localized protein	-0.053546039	4.050965419	-9.542654835	1.35E-06	0.001596439	5.243704356
6313	ILMN_1357530	12	12q16	"c(""NM_057130"", ""NP_476471"")"	117271	Hrk	"harakiri, BCL2 interacting protein (contains only BH3 domain)"	0.126452575	4.071078631	9.538637225	1.36E-06	0.001596439	5.239312873
13098	ILMN_1369198	20	20q13	"c(""NM_031324"", ""NP_112614"")"	83471	Prep	prolyl endopeptidase	-0.038476165	4.166891117	-9.501635268	1.41E-06	0.001596439	5.198797132
11893	ILMN_1368089	NA	NA	NA	NA	NA	NA	-0.08696256	4.273392824	-9.159835363	2.01E-06	0.002126002	4.818426151
7955	ILMN_1353839	NA	NA	NA	NA	NA	NA	0.108122978	4.150627084	9.061183453	2.24E-06	0.002212796	4.706545636
9384	ILMN_1365045	1	1q22	"c(""NM_031117"", ""NP_112379"")"	81781	Snrpn	small nuclear ribonucleoprotein polypeptide N	0.04248719	4.215444498	8.967550639	2.47E-06	0.002301813	4.599467764
15592	ILMN_1352032	10	10q12	"c(""NM_171996"", ""NP_741993"")"	64461	Decr2	"2,4-dienoyl CoA reductase 2, peroxisomal"	0.038564668	4.307348008	8.632823164	3.56E-06	0.002893403	4.209422933
5579	ILMN_1366864	12	12q16	"c(""NM_001107152"", ""NP_001100622"")"	304573	Pole	"polymerase (DNA directed), epsilon"	-0.054037801	4.144056322	-8.569282085	3.82E-06	0.002893403	4.134072711
10927	ILMN_1376481	16	16p16	"c(""NM_001012047"", ""NP_001012047"")"	306262	Btd	biotinidase	0.046072012	4.217656289	8.484843951	4.20E-06	0.002893403	4.033281877
9310	ILMN_1354653	4	4q12	"c(""NM_031987"", ""NP_114193"")"	83842	Crot	carnitine O-octanoyltransferase	-0.0715835	4.318685583	-8.455230784	4.34E-06	0.002893403	3.997753937
3584	ILMN_1355235	1	1q43	"c(""NM_053445"", ""NP_445897"")"	84575	Fads1	fatty acid desaturase 1	-0.049968107	4.24358667	-8.415457702	4.54E-06	0.002893403	3.949888939
7334	ILMN_1354853	10	10q11	"c(""NM_001013963"", ""NP_001013985"")"	302890	Cpped1	calcineurin-like phosphoesterase domain containing 1	0.076521444	4.15817149	8.404758237	4.59E-06	0.002893403	3.93698361
5295	ILMN_1651040	2	2q16	"c(""NM_057146"", ""NP_476487"")"	117512	C9	complement component 9	-0.117910585	4.379250875	-8.40287026	4.60E-06	0.002893403	3.934705117
7531	ILMN_1353898	5	5q34	"c(""NM_001025653"", ""NP_001020824"")"	298309	Lrrc42	leucine rich repeat containing 42	-0.11970791	4.13845863	-8.399755908	4.62E-06	0.002893403	3.93094574
1823	ILMN_1361777	19	19q11	"c(""NM_199404"", ""NP_955436"")"	361378	Man2b1	"mannosidase, alpha, class 2B, member 1"	0.042825352	4.279705426	8.374256586	4.75E-06	0.002893403	3.900125761
5304	ILMN_1361716	7	7q34	"c(""NM_133599"", ""NP_598283"")"	171134	Lgals2	"lectin, galactoside-binding, soluble, 2"	-0.067281389	4.174706677	-8.258640301	5.42E-06	0.003054702	3.759498652
3174	ILMN_1358631	6	6q12	"c(""NM_053754"", ""NP_446206"")"	114628	Abcg5	"ATP-binding cassette, subfamily G (WHITE), member 5"	0.075417794	4.08665039	8.233606339	5.58E-06	0.003054702	3.728856502
12602	ILMN_1351679	4	4q21	"c(""NM_001039344"", ""NP_001034433"")"	500040	Tes	testis derived transcript	-0.086543171	4.240198288	-8.230692447	5.60E-06	0.003054702	3.725285347
10451	ILMN_1359369	NA	NA	NA	NA	NA	NA	0.052927373	4.123308353	8.170533095	6.00E-06	0.003164225	3.651346601
13854	ILMN_1376971	6	6q15	"c(""NM_001012111"", ""NP_001012111"")"	313977	Lpin1	lipin 1	0.09753542	4.1174936	8.081373967	6.65E-06	0.003300207	3.541025102
6409	ILMN_1374370	20	20p12	"c(""NM_001164718"", ""NM_212506"", ""NP_001158190"", ""NP_997671"")"	309629	Pfdn6	prefoldin subunit 6	0.044002307	4.295023687	8.064748026	6.78E-06	0.003300207	3.520354373
956	ILMN_1353508	NA	NA	NA	NA	NA	NA	0.040701021	4.306709235	8.051942499	6.88E-06	0.003300207	3.504412275
6402	ILMN_1370146	X	Xq21	"c(""NM_001192003"", ""NP_001178932"", ""XM_001067159"", ""XM_002727547"", ""XM_002730225"", ""XM_576954"", ""XP_001067159"", ""XP_002727593"", ""XP_002730271"", ""XP_576954"")"	501552	Fancb	"Fanconi anemia, complementation group B"	-0.052263673	4.092862992	-7.99903312	7.32E-06	0.003382284	3.438346878
10359	ILMN_1360105	17	17q12.3	"c(""NM_001004257"", ""NP_001004257"")"	307133	Hspa14	heat shock protein 14	-0.053534552	4.269643547	-7.98057135	7.48E-06	0.003382284	3.415219841
417	ILMN_1350086	3	3p11	"c(""NM_001004080"", ""NP_001004080"")"	296654	Gsn	gelsolin	0.063117727	4.449916969	7.907429748	8.15E-06	0.003583811	3.323213239
4226	ILMN_1358602	3	3q42	"c(""NM_001107799"", ""NP_001101269"")"	311617	Fitm2	fat storage-inducing transmembrane protein 2	0.062198004	4.264665001	7.841773644	8.81E-06	0.003768831	3.240099569
7367	ILMN_1366286	20	20p12	"c(""NM_001106380"", ""NP_001099850"")"	294331	Ube2g2	"ubiquitin-conjugating enzyme E2G 2 (UBC7 homolog, yeast)"	0.05078502	4.227066531	7.802550361	9.23E-06	0.00384496	3.190209102
15261	ILMN_1353973	1	1q42	"c(""NM_001107566"", ""NP_001101036"")"	309139	Tpcn2	two pore segment channel 2	0.050293952	4.188474639	7.706951181	1.03E-05	0.004200671	3.067859058
12076	ILMN_1351428	10	10q26	"c(""NM_080581"", ""NP_542148"")"	140668	Abcc3	"ATP-binding cassette, subfamily C (CFTR/MRP), member 3"	0.090602275	4.230292798	7.683440439	1.06E-05	0.004213238	3.037605102
11013	ILMN_1350404	6	6q13	"c(""NM_001035221"", ""NP_001030298"")"	298792	Ypel5	yippee-like 5 (Drosophila)	0.037596486	4.373616631	7.644980384	1.12E-05	0.004236076	2.987973378
6345	ILMN_1367683	12	12q16	"c(""NM_001134537"", ""NP_001128009"")"	304500	Acad10	"acyl-Coenzyme A dehydrogenase family, member 10"	0.076684516	4.190037711	7.638567551	1.12E-05	0.004236076	2.979680736
470	ILMN_2038974	3	3q36	"c(""NM_001107780"", ""NP_001101250"")"	311446	Hao1	hydroxyacid oxidase (glycolate oxidase) 1	-0.123703017	4.206035831	-7.599384922	1.18E-05	0.004335006	2.928906243
7887	ILMN_1365288	8	8q31	"c(""NM_012640"", ""NP_036772"")"	24710	Rbp2	"retinol binding protein 2, cellular"	0.12178785	4.22658126	7.566944264	1.23E-05	0.004335006	2.886729774
1848	ILMN_1357390	1	1q41	"c(""NM_001106316"", ""NP_001099786"")"	293620	Ptdss2	phosphatidylserine synthase 2	0.052284128	4.199139579	7.562758406	1.23E-05	0.004335006	2.881278525
11361	ILMN_1376629	20	20p12	"c(""NM_001012174"", ""NP_001012174"")"	361810	Fkbp5	FK506 binding protein 5	0.057415526	4.32628248	7.524098133	1.29E-05	0.004445775	2.830831875
9752	ILMN_1351035	2	2q44	"c(""NM_022674"", ""NP_073165"")"	58940	H2afz	"H2A histone family, member Z"	-0.05399274	4.482108436	-7.494477487	1.34E-05	0.004511977	2.792059142
8712	ILMN_1649783	3	3q36	"c(""NM_001040271"", ""NM_053592"", ""NP_001035361"", ""NP_446044"")"	497778	Dut	deoxyuridine triphosphatase	-0.066691648	4.344433042	-7.458771369	1.40E-05	0.004616143	2.745179834
15056	ILMN_1354802	1	1q21	"c(""XM_001054317"", ""XM_002725535"", ""XP_001054317"", ""XP_002725581"")"	679748	LOC679748	similar to Macrophage migration inhibitory factor (MIF) (Phenylpyruvate tautomerase) (Glycosylation-inhibiting factor) (GIF) (Delayed early response protein 6) (DER6)	0.053035916	4.197569622	7.42983606	1.45E-05	0.004686125	2.707076721
4384	ILMN_1367978	10	10q31	"c(""NM_001108298"", ""NP_001101768"")"	360621	Cdc6	cell division cycle 6 homolog (S. cerevisiae)	-0.052572755	4.134731341	-7.392176905	1.52E-05	0.004744687	2.657333147
6133	ILMN_1354888	11	11q11	"c(""NM_001008287"", ""NP_001008288"")"	288257	Donson	downstream neighbor of SON	-0.060064703	4.225711863	-7.385175257	1.53E-05	0.004744687	2.648065668
7900	ILMN_1358066	12	12q11	"c(""NM_001004203"", ""NP_001004203"")"	288532	Mcm7	minichromosome maintenance complex component 7	-0.057514877	4.237274115	-7.361759817	1.58E-05	0.004744687	2.617029107
11596	ILMN_1361558	11	11q21.3-q22	"c(""NM_138882"", ""NP_620237"")"	85311	Pla1a	phospholipase A1 member A	-0.057741004	4.197529103	-7.356452333	1.59E-05	0.004744687	2.609984839
2306	ILMN_1369135	13	13q27	"c(""NM_017080"", ""NP_058776"")"	25116	Hsd11b1	hydroxysteroid 11-beta dehydrogenase 1	-0.055044465	4.421771832	-7.337513951	1.63E-05	0.004767836	2.584821013
11611	ILMN_1358196	NA	NA	NA	NA	NA	NA	-0.045931131	4.25306585	-7.263401977	1.78E-05	0.005068398	2.485922226
3610	ILMN_1352298	17	17q12.3	"c(""NM_001107366"", ""NP_001100836"")"	307126	Mcm10	minichromosome maintenance complex component 10	-0.043386724	4.081738195	-7.246800771	1.82E-05	0.005068398	2.463675621
6322	ILMN_1369272	16	16p16	"c(""XM_001057307"", ""XM_001058707"", ""XM_001058760"", ""XM_240330"", ""XP_001057307"", ""XP_001058707"", ""XP_001058760"", ""XP_240330"")"	306255	Nisch	nischarin	0.034575334	4.138238134	7.232660612	1.85E-05	0.005068398	2.444699985
3526	ILMN_1374780	9	9q11	"c(""NM_199399"", ""NP_955431"")"	316136	Gpr108	G protein-coupled receptor 108	0.023189872	4.04619463	7.231558585	1.86E-05	0.005068398	2.443220056
4765	ILMN_1355888	5	5q36	"c(""NM_173103"", ""NP_775126"")"	79430	Clcnkb	chloride channel Kb	0.068757921	4.040485047	7.211715479	1.90E-05	0.005108524	2.416546597
15390	ILMN_1376346	6	NA	"c(""NM_001004442"", ""NP_001004442"")"	286906	Pdia6	"protein disulfide isomerase family A, member 6"	-0.043061697	4.316716522	-7.15509069	2.05E-05	0.005395943	2.340160387
4110	ILMN_1354187	9	9q32	"c(""NM_053723"", ""NP_446175"")"	114515	Lancl1	LanC lantibiotic synthetase component C-like 1 (bacterial)	0.037106892	4.247918483	7.130137895	2.11E-05	0.005478154	2.306371878
6076	ILMN_1358624	1	1q52	"c(""NM_001106375"", ""NP_001099845"")"	294103	Papss2	3'-phosphoadenosine 5'-phosphosulfate synthase 2	0.050141691	4.115243432	7.099299108	2.20E-05	0.005605385	2.264505
13382	ILMN_1351551	7	7q34	"c(""NM_001108105"", ""NP_001101575"")"	315215	Mlc1	megalencephalic leukoencephalopathy with subcortical cysts 1 homolog (human)	0.062194981	4.058937584	7.004273996	2.48E-05	0.006123849	2.134742607
5085	ILMN_1364203	3	3q36	"c(""NM_022381"", ""NP_071776"")"	25737	Pcna	proliferating cell nuclear antigen	-0.083104694	4.423260731	-6.995579219	2.51E-05	0.006123849	2.12281212
12094	ILMN_1356031	13	13q12	"c(""NM_017287"", ""NP_058983"")"	29685	Mcm6	minichromosome maintenance complex component 6	-0.075633062	4.337369265	-6.979645037	2.56E-05	0.006123849	2.100923108
11785	ILMN_1357572	2	2q16	"c(""NM_001009618"", ""NP_001009618"")"	192269	Sub1	SUB1 homolog (S. cerevisiae)	-0.042081675	4.200632038	-6.975244414	2.57E-05	0.006123849	2.0948722
5514	ILMN_1376733	10	10q32.1	"c(""NM_001008753"", ""NP_001008753"")"	287678	Krt23	keratin 23 (histone deacetylase inducible)	0.062269728	4.059795798	6.964419452	2.61E-05	0.006123849	2.079977224
4362	ILMN_1373564	10	10q24	"c(""NM_001137561"", ""NP_001131033"")"	287453	Rnasek	"ribonuclease, RNase K"	-0.024990029	4.370754031	-6.958272363	2.63E-05	0.006123849	2.071512258
4337	ILMN_1357198	1	1q43	"c(""NM_053480"", ""NP_445932"")"	85242	Pola2	"polymerase (DNA directed), alpha 2"	-0.042255823	4.147376807	-6.938301118	2.70E-05	0.006178669	2.043977091
3551	ILMN_1367137	NA	NA	NA	NA	NA	NA	0.033143153	4.166879154	6.922173622	2.76E-05	0.006178669	2.021704147
657	ILMN_1376322	7	7q34	"c(""NM_053437"", ""NP_445889"")"	84497	Dgat1	diacylglycerol O-acyltransferase homolog 1 (mouse)	0.05489096	4.287355051	6.918005257	2.77E-05	0.006178669	2.01594198
11902	ILMN_1359184	3	3p11	"c(""NM_013038"", ""NP_037170"")"	25558	Stxbp1	syntaxin binding protein 1	0.039743771	4.11957367	6.883838846	2.90E-05	0.006369163	1.968627621
3966	ILMN_1353596	2	2q25	"c(""NM_053702"", ""NP_446154"")"	114494	Ccna2	cyclin A2	-0.076895444	4.209220597	-6.862575563	2.98E-05	0.006458197	1.939105872
7589	ILMN_1358432	5	5q13	"c(""NM_001108656"", ""NP_001102126"")"	362485	Ccne2	cyclin E2	-0.05096812	4.067242539	-6.841222615	3.06E-05	0.006522234	1.909400878
9525	ILMN_1370013	7	7q11	"c(""NM_031340"", ""NP_112630"")"	83508	Timeless	timeless homolog (Drosophila)	-0.045670924	4.245322107	-6.834296002	3.09E-05	0.006522234	1.899752304
8556	ILMN_1357317	4	4q34	"c(""NM_001107873"", ""NP_001101343"")"	312538	Mcm2	minichromosome maintenance complex component 2	-0.061797662	4.180260485	-6.816992555	3.16E-05	0.006556273	1.875621949
12419	ILMN_1366851	1	1p12	"c(""NM_053783"", ""NP_446235"")"	116465	Ifngr1	interferon gamma receptor 1	0.04912669	4.19615858	6.810195397	3.19E-05	0.006556273	1.866132419
6806	ILMN_1366655	12	NA	"c(""NM_031700"", ""NP_113888"")"	65130	Cldn3	claudin 3	-0.112846657	4.132886944	-6.763685586	3.39E-05	0.006624509	1.801038886
287	ILMN_1353876	1	1q35-q37	"c(""NM_031834"", ""NP_114022"")"	83783	Sult1a1	"sulfotransferase family, cytosolic, 1A, phenol-preferring, member 1"	0.10261976	4.35696792	6.761895557	3.40E-05	0.006624509	1.798527996
8813	ILMN_1360016	12	12q16	"c(""NM_012669"", ""NP_036801"")"	24817	Hnf1a	HNF1 homeobox A	0.053822426	4.115533575	6.761476028	3.40E-05	0.006624509	1.797939458
3316	ILMN_1358226	8	8q22	"c(""NM_053774"", ""NP_446226"")"	115771	Usp2	ubiquitin specific peptidase 2	0.124928291	4.143595742	6.760956178	3.40E-05	0.006624509	1.797210153
13433	ILMN_1355271	8	8q24	"c(""NM_001037770"", ""NP_001032859"")"	300724	Fbxo22	F-box protein 22	0.046041767	4.2670547	6.754393815	3.43E-05	0.006624509	1.788000694
2809	ILMN_1350184	2	2q34	"c(""NM_001007696"", ""NP_001007697"")"	310653	mrpl9	mitochondrial ribosomal protein L9	0.03546979	4.300347195	6.737553446	3.51E-05	0.006691539	1.764341623
1586	ILMN_1374423	8	8q31	"c(""NM_001108172"", ""NP_001101642"")"	315852	Ttk	Ttk protein kinase	-0.058446476	4.11876029	-6.710303823	3.64E-05	0.0067875	1.725980075
5540	ILMN_1356468	14	14q21	"c(""NM_001106019"", ""NP_001099489"")"	685909	LOC685909	"similar to H2A histone family, member V isoform 1"	-0.048212859	4.41602012	-6.708739416	3.64E-05	0.0067875	1.72377478
10539	ILMN_1374858	15	15p12	"c(""NM_001079937"", ""NP_001073406"")"	290326	Pbk	PDZ binding kinase	-0.072861817	4.076737452	-6.687511585	3.75E-05	0.006865234	1.693818891
13044	ILMN_1356527	10	10q32.1	"c(""NM_001010953"", ""NP_001010953"")"	303553	Rnd2	Rho family GTPase 2	0.080874149	4.175698881	6.680726367	3.78E-05	0.006865234	1.684231392
15534	ILMN_2038783	5	5q24	"c(""NM_053800"", ""NP_446252"")"	116484	Txn1	thioredoxin 1	-0.027096707	4.501241101	-6.673956232	3.82E-05	0.006865234	1.674659179
7587	ILMN_1367615	NA	NA	NA	NA	NA	NA	0.03043057	4.048722926	6.648907401	3.95E-05	0.007017771	1.639190569
4364	ILMN_1359929	5	5q36	"c(""NM_021582"", ""NP_067593"")"	59102	Rpa2	replication protein A2	-0.053247262	4.16322751	-6.624590481	4.08E-05	0.007168184	1.604679321
7127	ILMN_1370802	2	2q34	"c(""NM_001107716"", ""NP_001101186"")"	310784	Taf13	"TAF13 RNA polymerase II, TATA box binding protein (TBP)-associated factor"	-0.039307546	4.189454421	-6.607244314	4.17E-05	0.007255407	1.580013503
3261	ILMN_1368925	9	NA	"c(""NM_001134637"", ""NP_001128109"")"	501283	Plin5	perilipin 5	0.076549917	4.065690551	6.598214113	4.22E-05	0.007263646	1.567157056
6766	ILMN_1362886	5	5q36	"c(""NM_199108"", ""NP_954539"")"	313647	Hp1bp3	"heterochromatin protein 1, binding protein 3"	-0.028852583	4.388960208	-6.586322757	4.29E-05	0.007300725	1.550210687
4609	ILMN_1376824	6	6q14	"c(""NM_001003957"", ""NM_001003958"", ""NP_001003957"", ""NP_001003958"")"	444984	Dnmt3a	DNA (cytosine-5-)-methyltransferase 3 alpha	0.067182747	4.26426209	6.562739791	4.43E-05	0.007454893	1.516547243
5023	ILMN_1372785	20	20p12	"c(""NM_001007008"", ""NP_001007009"")"	361824	Chchd10	coiled-coil-helix-coiled-coil-helix domain containing 10	0.03138221	4.544978884	6.548259425	4.51E-05	0.007521175	1.495840757
9262	ILMN_1373022	19	19q11	"c(""NM_001033690"", ""NP_001028862"")"	291927	Orc6l	"origin recognition complex, subunit 6 like (yeast)"	-0.062636321	4.173768	-6.524526178	4.66E-05	0.007610282	1.461842729
896	ILMN_1374557	1	1q43	"c(""NM_001109163"", ""NP_001102633"")"	499322	Fam111a	"family with sequence similarity 111, member A"	-0.057775959	4.082625243	-6.52400561	4.66E-05	0.007610282	1.461096173
2273	ILMN_1357913	3	3q24	"c(""NM_001107750"", ""NP_001101220"")"	311210	Tspan18	tetraspanin 18	0.036649855	4.048257212	6.510269128	4.75E-05	0.007666935	1.441383412
4455	ILMN_1353040	15	15q23	"c(""NM_001107284"", ""NP_001100754"")"	306152	Slitrk5	"SLIT and NTRK-like family, member 5"	0.06745636	4.077071329	6.503356348	4.79E-05	0.007666935	1.431453615
5349	ILMN_1370269	18	18p12	"c(""NM_001108426"", ""NP_001101896"")"	361308	Kif20a	kinesin family member 20A	-0.058132567	4.164415155	-6.475139573	4.98E-05	0.007885138	1.390855856
4374	ILMN_1372024	X	Xq36	"c(""NM_001108259"", ""NP_001101729"")"	317612	Htatsf1	HIV-1 Tat specific factor 1	-0.039889587	4.163128094	-6.441535226	5.21E-05	0.008170711	1.342367903
10712	ILMN_1376877	7	7q22	"c(""NM_001012198"", ""NM_001080789"", ""NP_001012198"", ""NP_001074258"")"	362893	Arhgap9	Rho GTPase activating protein 9	0.068154489	4.255659612	6.422553072	5.35E-05	0.008301912	1.314911662
8942	ILMN_1364243	7	7q34	"c(""NM_001007751"", ""NP_001007752"")"	362946	MGC94207	similar to RIKEN cDNA C030006K11	0.033682974	4.120990833	6.391016216	5.58E-05	0.008582019	1.269189237
8973	ILMN_1349175	2	2q34	"c(""NM_017020"", ""NP_058716"")"	24499	Il6r	interleukin 6 receptor	0.066579554	4.138830984	6.376994546	5.69E-05	0.008663692	1.248817619
4251	ILMN_1371972	10	10q12	"c(""NM_001191588"", ""NP_001178517"", ""XM_001079214"", ""XM_213217"", ""XP_001079214"", ""XP_213217"")"	287063	Nmral1	NmrA-like family domain containing 1	-0.035362827	4.16818852	-6.354530352	5.87E-05	0.008784502	1.216125049
13756	ILMN_1375183	10	10q24	"c(""NM_001005530"", ""NP_001005530"")"	287451	Slc16a13	"solute carrier family 16, member 13 (monocarboxylic acid transporter 13)"	-0.028383916	4.051956285	-6.352931745	5.88E-05	0.008784502	1.213795978
6914	ILMN_1367951	3	3q35	"c(""NM_001014046"", ""NP_001014068"")"	311328	Fam82a2	"family with sequence similarity 82, member A2"	0.051139184	4.312545103	6.330775191	6.06E-05	0.008970644	1.181479812
1482	ILMN_1374856	1	1q36	"c(""NM_001039208"", ""NP_001034297"")"	361648	Spns1	spinster homolog 1 (Drosophila)	0.052803159	4.291793858	6.308413685	6.25E-05	0.009088443	1.14879761
15474	ILMN_1358804	13	13q25	"c(""NM_001107198"", ""NP_001100668"")"	305000	Exo1	exonuclease 1	-0.05104056	4.123337705	-6.307788163	6.26E-05	0.009088443	1.147882414
9921	ILMN_1354586	5	5q36	"c(""NM_053321"", ""NP_445773"")"	58949	Ptafr	platelet-activating factor receptor	0.02268302	4.081032829	6.298978744	6.33E-05	0.009101394	1.134987834
15152	ILMN_1371966	15	15p16	"c(""NM_001108865"", ""NP_001102335"")"	364240	Dnajc9	"DnaJ (Hsp40) homolog, subfamily C, member 9"	-0.036180469	4.205338913	-6.292043941	6.39E-05	0.009101394	1.124829804
69	ILMN_1370202	20	20q11	"c(""NM_001100834"", ""NP_001094304"")"	294504	Ppa1	pyrophosphatase (inorganic) 1	-0.055493826	4.297976908	-6.279863441	6.50E-05	0.009101394	1.106972196
9747	ILMN_1365229	6	6q32	"c(""NM_001100982"", ""NP_001094452"")"	362791	Siva1	"SIVA1, apoptosis-inducing factor"	-0.054597439	4.242664116	-6.278271415	6.52E-05	0.009101394	1.104636673
2936	ILMN_1361283	3	3q24	"c(""NM_172074"", ""NP_742071"")"	64464	Timm10	translocase of inner mitochondrial membrane 10 homolog (yeast)	0.03424131	4.384624713	6.274181541	6.55E-05	0.009101394	1.098635203
10309	ILMN_1371267	10	10q24	"c(""NM_031010"", ""NP_112272"")"	81639	Alox15	arachidonate 15-lipoxygenase	-0.093530757	4.364138355	-6.267004384	6.62E-05	0.009104646	1.088097993
11503	ILMN_1368097	15	15p12	"c(""NM_020077"", ""NP_064462"")"	56806	Adam2	ADAM metallopeptidase domain 2	0.038611953	4.030222781	6.261320371	6.67E-05	0.009104646	1.079748008
2003	ILMN_1368871	10	10q11	"c(""NM_053347"", ""NP_445799"")"	83836	Nde1	nudE nuclear distribution gene E homolog 1 (A. nidulans)	-0.053562755	4.237229134	-6.245832062	6.82E-05	0.009121487	1.056973015
9363	ILMN_1651186	13	13q13	"c(""NM_001013034"", ""NP_001013052"")"	114022	Glrx2	glutaredoxin 2	-0.030028078	4.277072685	-6.24541508	6.82E-05	0.009121487	1.056359409
1532	ILMN_1372364	6	6q31	"c(""NM_001106746"", ""NM_001199167"", ""NM_001199168"", ""NP_001100216"", ""NP_001186096"", ""NP_001186097"")"	299203	Acyp1	"acylphosphatase 1, erythrocyte (common) type"	-0.040826408	4.16499847	-6.241511083	6.86E-05	0.009121487	1.050613375
4250	ILMN_1362370	19	19p11	"c(""NM_001008508"", ""NP_001008508"")"	288719	Tpst2	tyrosylprotein sulfotransferase 2	0.037564374	4.174005412	6.225363772	7.01E-05	0.009177008	1.026825268
13413	ILMN_1371958	5	5q24	"c(""NM_053800"", ""NP_446252"")"	116484	Txn1	thioredoxin 1	-0.033724313	4.293515834	-6.218090734	7.08E-05	0.009177008	1.016099125
2321	ILMN_1360780	9	9q35	"c(""NM_001039691"", ""NM_057105"", ""NP_001034780"", ""NP_476446"")"	113992	Ugt1a6	"UDP glucuronosyltransferase 1 family, polypeptide A6"	0.07903969	4.105150679	6.215450327	7.11E-05	0.009177008	1.012203324
14947	ILMN_1358490	20	20p11	"c(""NM_019296"", ""NP_062169"")"	54237	Cdk1	cyclin-dependent kinase 1	-0.091010096	4.233339243	-6.21206604	7.14E-05	0.009177008	1.00720858
12082	ILMN_1373528	1	1p11	"c(""NM_001007734"", ""NP_001007735"")"	361465	Echdc1	enoyl Coenzyme A hydratase domain containing 1	-0.031194222	4.132888033	-6.203242472	7.23E-05	0.009177008	0.994178884
5631	ILMN_1371996	1	1q42	"c(""NM_001107567"", ""NP_001101037"")"	309140	Mrpl21	mitochondrial ribosomal protein L21	-0.02955724	4.252282689	-6.198875975	7.27E-05	0.009177008	0.987727
15674	ILMN_1367417	7	7q11	"c(""NM_001106766"", ""NP_001100236"")"	299604	Polrmt	polymerase (RNA) mitochondrial (DNA directed)	0.052601471	4.163811622	6.195913819	7.30E-05	0.009177008	0.98334868
15226	ILMN_1368761	10	10q31	"c(""NM_001105835"", ""NP_001099305"")"	287661	Cisd3	CDGSH iron sulfur domain 3	0.051805917	4.146035887	6.174602504	7.52E-05	0.009378718	0.95181356
9951	ILMN_1361214	12	12q15	"c(""NM_001108334"", ""NP_001101804"")"	360801	Ncor2	nuclear receptor co-repressor 2	0.041041092	4.146907012	6.164281296	7.63E-05	0.009440229	0.936518692
9430	ILMN_1351412	10	10q24	"c(""NM_001108278"", ""NP_001101748"")"	360547	Sat2	spermidine/spermine N1-acetyltransferase family member 2	-0.045127797	4.086996229	-6.149245075	7.79E-05	0.009525744	0.914210751
1553	ILMN_1367585	6	6q32	"c(""NM_001008377"", ""NP_001008378"")"	362793	RGD1307315	LOC362793	0.03292197	4.055030551	6.146704906	7.82E-05	0.009525744	0.910439082
4115	ILMN_1349127	3	3q31	"c(""NM_001014180"", ""NP_001014202"")"	362169	Alkbh3	"alkB, alkylation repair homolog 3 (E. coli)"	0.040889515	4.135888296	6.131406052	7.99E-05	0.009657295	0.887704585
2165	ILMN_1370638	NA	NA	NA	NA	NA	NA	-0.044618575	4.054050342	-6.092496956	8.44E-05	0.010087783	0.829740804
9977	ILMN_1374501	13	13q24	"c(""NM_001107375"", ""NM_001134777"", ""NP_001100845"", ""NP_001128249"")"	289233	Pex19	peroxisomal biogenesis factor 19	0.050714964	4.116375423	6.073821286	8.66E-05	0.010087783	0.801845795
4323	ILMN_1355936	13	13q25	"c(""NM_001105975"", ""NP_001099445"")"	289276	Adss	adenylosuccinate synthase	-0.045972618	4.275982985	-6.072906665	8.67E-05	0.010087783	0.800478444
5941	ILMN_1353590	7	7q11	"c(""NM_001008321"", ""NP_001008322"")"	299626	Gadd45b	"growth arrest and DNA-damage-inducible, beta"	0.034373304	4.045149162	6.060503387	8.83E-05	0.010087783	0.781924325
8595	ILMN_1368610	3	3q35	"c(""NM_133595"", ""NP_598279"")"	171128	Gchfr	GTP cyclohydrolase I feedback regulator	0.048667465	4.342984088	6.055267643	8.89E-05	0.010087783	0.774085836
15794	ILMN_1365968	18	18p12	"c(""NM_012803"", ""NP_036935"")"	25268	Proc	protein C	0.042853471	4.277841452	6.05223705	8.93E-05	0.010087783	0.76954699
7181	ILMN_1376929	1	1q32	"c(""NM_001008890"", ""NP_001008890"")"	293267	Hbe1	"hemoglobin, epsilon 1"	0.183943935	4.158716735	6.044135466	9.03E-05	0.010087783	0.75740727
12654	ILMN_1355934	11	11q12	"c(""NM_153309"", ""NP_695221"")"	266670	Mina	myc induced nuclear antigen	-0.03470168	4.107233209	-6.040661569	9.08E-05	0.010087783	0.752199099
14083	ILMN_1369252	8	8q32	"c(""NM_212524"", ""NP_997689"")"	316122	Abhd5	abhydrolase domain containing 5	-0.026599152	4.058554393	-6.036672496	9.13E-05	0.010087783	0.746216522
4485	ILMN_1370365	12	12p12	"c(""NM_001108848"", ""NP_001102318"")"	363854	Elavl1	"ELAV (embryonic lethal, abnormal vision, Drosophila)-like 1 (Hu antigen R)"	-0.024658579	4.11981633	-6.034790825	9.15E-05	0.010087783	0.743393747
5505	ILMN_1354303	5	5q11	"c(""NM_001007701"", ""NP_001007702"")"	312903	Tram1	translocation associated membrane protein 1	-0.026411115	4.470403036	-6.031253628	9.20E-05	0.010087783	0.738086134
12656	ILMN_1349413	1	1q11	"c(""NM_012756"", ""NP_036888"")"	25151	Igf2r	insulin-like growth factor 2 receptor	-0.041616471	4.381876213	-6.030530555	9.21E-05	0.010087783	0.737000942
3599	ILMN_1376355	2	2q43	"c(""NM_001011952"", ""NP_001011952"")"	295455	Slc39a8	"solute carrier family 39 (zinc transporter), member 8"	-0.042711944	4.091528217	-6.028546009	9.23E-05	0.010087783	0.734022155
3885	ILMN_1373706	2	2q42	"c(""NM_013068"", ""NP_037200"")"	25598	Fabp2	"fatty acid binding protein 2, intestinal"	-0.11636708	4.23142342	-6.022304652	9.32E-05	0.010087783	0.724650419
7971	ILMN_1371222	18	18p11	"c(""NM_152936"", ""NP_690919"")"	266602	Spink1	"serine peptidase inhibitor, Kazal type 1"	-0.132714757	4.213214425	-6.019553298	9.35E-05	0.010087783	0.720517415
8237	ILMN_1370324	5	5q36	"c(""NM_133609"", ""NP_598293"")"	171145	Eif2b3	"eukaryotic translation initiation factor 2B, subunit 3"	0.022322699	4.123699337	6.015894164	9.40E-05	0.010087783	0.715019165
3722	ILMN_1367329	7	7q34	"c(""NM_001130566"", ""NP_001124038"")"	362944	Ppp1r16a	"protein phosphatase 1, regulatory (inhibitor) subunit 16A"	0.062129159	4.115537308	6.013643338	9.43E-05	0.010087783	0.711636142
11539	ILMN_1351260	10	10q22	"c(""NM_001017472"", ""NP_001017472"")"	497899	LOC497899	similar to hypothetical protein 4930503F14	0.037801925	4.07702794	6.005377057	9.54E-05	0.010137974	0.699205844
7591	ILMN_1367799	8	8q13	"c(""NM_001108002"", ""NP_001101472"")"	313786	Fdx1l	ferredoxin 1-like	0.024963759	4.199122848	5.988630544	9.77E-05	0.010291447	0.673994806
14927	ILMN_1650537	X	Xq36	"c(""NM_001014108"", ""NP_001014130"")"	317322	Gpc4	glypican 4	-0.032728395	4.247320274	-5.985363876	9.82E-05	0.010291447	0.669072518
5992	ILMN_1356828	1	1p12	"c(""NM_017134"", ""NP_058830"")"	29221	Arg1	"arginase, liver"	0.066995073	4.450900663	5.973241888	9.99E-05	0.010401145	0.650794038
5613	ILMN_1351440	3	3q42	"c(""NM_031698"", ""NP_113886"")"	64701	Rpn2	ribophorin II	-0.055209778	4.366469497	-5.947794483	0.000103545	0.010626678	0.612356839
5144	ILMN_1374392	11	11q21	"c(""NM_052980"", ""NP_443212"")"	84385	Nr1i2	"nuclear receptor subfamily 1, group I, member 2"	0.059964748	4.259712341	5.94570831	0.000103853	0.010626678	0.609201821
5835	ILMN_1349174	15	15p14	"c(""NM_001109099"", ""NP_001102569"")"	498489	Nat12	"N-acetyltransferase 12 (GCN5-related, putative)"	0.027553839	4.191036702	5.944412126	0.000104045	0.010626678	0.60724124
9846	ILMN_1368797	4	4q34	"c(""NM_053536"", ""NP_445988"")"	85497	Klf15	Kruppel-like factor 15	0.087012431	4.102400945	5.93380718	0.000105629	0.0107193	0.591191749
2551	ILMN_1354048	1	1q36	"c(""NM_053611"", ""NP_446063"")"	113900	Nupr1	"nuclear protein, transcriptional regulator, 1"	0.109455967	4.25199607	5.929156173	0.000106332	0.010721889	0.584148054
15322	ILMN_1349101	1	1q54	"c(""NM_080890"", ""NP_543166"")"	140925	As3mt	arsenic (+3 oxidation state) methyltransferase	0.042911874	4.247662218	5.917579144	0.000108103	0.0107917	0.56660237
12892	ILMN_1360626	NA	NA	NA	NA	NA	NA	0.043489828	4.176750153	5.912568926	0.000108879	0.0107917	0.559003371
6061	ILMN_1365071	NA	NA	NA	NA	NA	NA	0.027780957	4.027351547	5.905447103	0.000109993	0.0107917	0.548195758
1124	ILMN_1364083	NA	NA	NA	NA	NA	NA	-0.016667243	4.03863359	-5.904000906	0.00011022	0.0107917	0.546000253
8094	ILMN_1371815	3	3p13	"c(""NM_001107821"", ""NP_001101291"")"	311821	Agpat2	"1-acylglycerol-3-phosphate O-acyltransferase 2 (lysophosphatidic acid acyltransferase, beta)"	0.064400463	4.279376642	5.90020123	0.000110821	0.0107917	0.540230504
12563	ILMN_1354076	1	1q37	"c(""NM_001079894"", ""NP_001073363"")"	361659	Plekha1	"pleckstrin homology domain containing, family A (phosphoinositide binding specific) member 1"	0.03447067	4.054567335	5.89542957	0.00011158	0.0107917	0.532982002
3532	ILMN_1361806	18	18q12.3	"c(""NM_001106133"", ""NP_001099603"")"	291433	Dym	dymeclin	-0.040150955	4.146525065	-5.894077534	0.000111796	0.0107917	0.530927589
6011	ILMN_1350922	8	8q13	"c(""NM_053354"", ""NP_445806"")"	84350	Dnmt1	DNA (cytosine-5-)-methyltransferase 1	-0.051495984	4.248514394	-5.870352638	0.000115661	0.011097127	0.494836802
3288	ILMN_1358384	3	3q41	"c(""NM_001106521"", ""NP_001099991"")"	296219	Nxt1	NTF2-like export factor 1	-0.043576003	4.245336701	-5.854395638	0.00011834	0.01120219	0.470519119
376	ILMN_1352105	7	7q13	"c(""NM_198750"", ""NP_942045"")"	299691	Cry1	cryptochrome 1 (photolyase-like)	0.061141707	4.183746276	5.852374199	0.000118685	0.01120219	0.467436044
4340	ILMN_1353532	14	14q22	"c(""NM_001107242"", ""NP_001100712"")"	305581	Pex13	peroxisomal biogenesis factor 13	0.041639372	4.282221454	5.845069618	0.000119937	0.01120219	0.456290491
12959	ILMN_1350117	1	1q22	"c(""NM_033351"", ""NP_203502"")"	29558	Fcgrt	"Fc fragment of IgG, receptor, transporter, alpha"	0.034487993	4.323581546	5.843078577	0.000120281	0.01120219	0.453251226
8114	ILMN_1372444	7	7q34	"c(""NM_017177"", ""NP_058873"")"	29367	Chkb	choline kinase beta	0.04295528	4.263163879	5.840916952	0.000120655	0.01120219	0.449950952
13228	ILMN_1369315	12	12q11	"c(""NM_147206"", ""NP_671739"")"	171352	Cyp3a9	"cytochrome P450, family 3, subfamily a, polypeptide 9"	0.072334353	4.073357325	5.838926274	0.000121001	0.01120219	0.446911102
5416	ILMN_1372513	10	10q26	"c(""NM_133317"", ""NP_579851"")"	170842	Tob1	transducer of ErbB-2.1	0.049150749	4.212452158	5.817670258	0.000124763	0.011399469	0.414418231
11936	ILMN_1357059	12	12p11	"c(""NM_017260"", ""NP_058956"")"	29624	Alox5ap	arachidonate 5-lipoxygenase activating protein	0.041819434	4.103347946	5.807597552	0.000126588	0.011399469	0.398998917
15039	ILMN_1369415	4	4q22	"c(""NM_138848"", ""NP_620203"")"	192181	Podxl	podocalyxin-like	-0.052553271	4.184106467	-5.803616574	0.000127318	0.011399469	0.392900975
14705	ILMN_1370318	10	10q32.3	"c(""XM_001073650"", ""XM_001081685"", ""XP_001073650"", ""XP_001081685"")"	287824	Trim47l	tripartite motif protein 47-like	0.034738314	4.039748625	5.803384466	0.00012736	0.011399469	0.392545373
10887	ILMN_2040754	12	12q14	"c(""NM_053439"", ""NP_445891"")"	84509	Ran	"RAN, member RAS oncogene family"	-0.039733813	4.376391254	-5.79504762	0.000128903	0.011399469	0.3797679
2107	ILMN_1374166	17	17p11	"c(""NM_001106112"", ""NP_001099582"")"	291137	Gmnn	geminin	-0.072571815	4.20124786	-5.793776998	0.00012914	0.011399469	0.37781964
13363	ILMN_1374388	16	16p14	"c(""XM_001072009"", ""XM_344499"", ""XP_001072009"", ""XP_344500"")"	364538	RGD1564941	similar to ankyrin repeat domain 26	0.142361674	4.178894097	5.791825793	0.000129504	0.011399469	0.374827399
178	ILMN_1354686	5	5q35	"c(""NM_012930"", ""NP_037062"")"	25413	Cpt2	carnitine palmitoyltransferase 2	0.040767769	4.409501527	5.787839809	0.000130253	0.011399469	0.368713123
4319	ILMN_1349419	5	5q36	"c(""NM_017166"", ""NP_058862"")"	29332	Stmn1	stathmin 1	-0.063188849	4.100100542	-5.786127735	0.000130576	0.011399469	0.366086225
8953	ILMN_1357012	3	3q36	"c(""NM_001040271"", ""NM_053592"", ""NP_001035361"", ""NP_446044"")"	497778	Dut	deoxyuridine triphosphatase	-0.052598198	4.451968644	-5.783013303	0.000131165	0.011399469	0.361306602
3382	ILMN_2040144	NA	NA	NA	NA	NA	NA	0.030448161	4.268058358	5.782706866	0.000131223	0.011399469	0.36083625
9803	ILMN_1373537	12	12q15-q16	"c(""NM_001107140"", ""NP_001100610"")"	304477	Kntc1	kinetochore associated 1	-0.057765112	4.088450862	-5.779814823	0.000131773	0.011399469	0.356396602
5761	ILMN_1367467	9	9q36	"c(""NM_031678"", ""NP_113866"")"	63840	Per2	period homolog 2 (Drosophila)	0.105374969	4.229137032	5.774748916	0.000132743	0.011420939	0.348617021
10324	ILMN_1371691	1	1q21	"c(""NM_012782"", ""NP_036914"")"	25244	Bckdha	"branched chain ketoacid dehydrogenase E1, alpha polypeptide"	0.056262867	4.247190814	5.767022304	0.000134236	0.011487011	0.336744651
792	ILMN_1366084	10	10q24	"c(""NM_012507"", ""NP_036639"")"	24214	Atp1b2	"ATPase, Na+/K+ transporting, beta 2 polypeptide"	-0.037520657	4.177911637	-5.759379638	0.000135731	0.011498702	0.324993172
8811	ILMN_2039517	4	4q22	"c(""NM_001108619"", ""NP_001102089"")"	362329	Impdh1	IMP (inosine monophosphate) dehydrogenase 1	0.036825801	4.132107969	5.758900424	0.000135826	0.011498702	0.324256056
2220	ILMN_1373131	3	3q24	"c(""NM_001004229"", ""NP_001004229"")"	295692	Nup35	nucleoporin 35	-0.047128785	4.201943017	-5.752940969	0.000137005	0.011536811	0.315086725
3929	ILMN_1357840	3	3q21	"c(""NM_001009657"", ""NP_001009657"")"	296501	Hat1	histone acetyltransferase 1	-0.063050024	4.245231419	-5.734779	0.000140665	0.011752077	0.287112169
3387	ILMN_1355708	4	4q12-q13	"c(""NM_001108617"", ""NP_001102087"")"	362316	Pftk1	PFTAIRE protein kinase 1	-0.052361407	4.058495052	-5.732621137	0.000141107	0.011752077	0.283785429
5279	ILMN_1357910	15	15q25	"c(""NM_001025634"", ""NP_001020805"")"	290500	A2ld1	AIG2-like domain 1	0.045288079	4.065736252	5.721909607	0.000143322	0.011752077	0.267262137
13780	ILMN_1354050	2	2q45	"c(""NM_001034926"", ""NP_001030098"")"	310946	Lrrc40	leucine rich repeat containing 40	-0.027171333	4.230396874	-5.721283144	0.000143453	0.011752077	0.266295284
4939	ILMN_1359147	4	4q42	"c(""NM_001007648"", ""NP_001007649"")"	297594	Cdca3	cell division cycle associated 3	-0.029359996	4.037270111	-5.71967044	0.00014379	0.011752077	0.263806065
10197	ILMN_1349396	10	10q26	"c(""NM_001105818"", ""NP_001099288"")"	287550	Tp53i13	tumor protein p53 inducible protein 13	0.064976949	4.113017607	5.718595163	0.000144015	0.011752077	0.262146168
9089	ILMN_1354635	13	13q13	"c(""NM_012516"", ""NP_036648"")"	24235	C4bpa	"complement component 4 binding protein, alpha"	-0.041384872	4.360973216	-5.710819673	0.000145655	0.011824919	0.250138459
10522	ILMN_1367288	18	18q12.3	"c(""NM_001013189"", ""NP_001013207"")"	361352	Pqlc1	PQ loop repeat containing 1	0.052301822	4.207454141	5.706234964	0.000146631	0.011835178	0.243054374
5497	ILMN_1370795	1	1q41	"c(""NM_001106314"", ""NP_001099784"")"	293618	Ifitm1	interferon induced transmembrane protein 1	0.058149442	4.17382238	5.703220852	0.000147276	0.011835178	0.238395526
10542	ILMN_1359510	8	8q24	"c(""NM_201418"", ""NP_958821"")"	300795	Ns5atp9	NS5A (hepatitis C virus) transactivated protein 9	-0.04480372	4.076082469	-5.693296616	0.000149423	0.011947054	0.223046988
5867	ILMN_1359358	1	1q21	"c(""NM_012695"", ""NP_036827"")"	24902	Sult2al1	"sulfotransferase family 2A, dehydroepiandrosterone (DHEA)-preferring-like 1"	-0.054880143	4.250637547	-5.682522192	0.000151792	0.011986051	0.206368197
9168	ILMN_1356217	5	5q21	"c(""NM_001107924"", ""NP_001101394"")"	313139	Slc35a1	"solute carrier family 35 (CMP-sialic acid transporter), member A1"	-0.032811024	4.084748903	-5.67911619	0.000152549	0.011986051	0.201092381
4389	ILMN_1353417	3	3p11	"c(""NM_001106570"", ""NP_001100040"")"	296653	Phf19	PHD finger protein 19	-0.036218248	4.052650839	-5.676085458	0.000153226	0.011986051	0.196396502
11703	ILMN_1373517	3	3q42	"c(""NM_001107803"", ""NP_001101273"")"	311637	Slc35c2	"solute carrier family 35, member C2"	0.055458284	4.111426053	5.671793016	0.00015419	0.011986051	0.189743538
11244	ILMN_1356153	7	7q31	"c(""XM_002726929"", ""XM_216934"", ""XP_002726975"", ""XP_216934"")"	299933	Dscc1	defective in sister chromatid cohesion 1 homolog (S. cerevisiae)	-0.059145216	4.146471058	-5.670963085	0.000154377	0.011986051	0.188456915
600	ILMN_1362925	1	1q21	"c(""NM_001038588"", ""NP_001033677"")"	361538	Prodh2	proline dehydrogenase (oxidase) 2	0.049873309	4.356075939	5.665231744	0.000155677	0.011986051	0.179569146
14634	ILMN_1367376	13	13q22	"c(""NM_001004208"", ""NP_001004208"")"	289144	Cacybp	calcyclin binding protein	-0.04659246	4.304470547	-5.662298003	0.000156346	0.011986051	0.175017951
6816	ILMN_1370112	12	12q11	"c(""NM_012826"", ""NP_036958"")"	25294	Azgp1	"alpha-2-glycoprotein 1, zinc-binding"	0.045210103	4.517713429	5.660119458	0.000156846	0.011986051	0.171637545
14059	ILMN_1356486	2	2q22	"c(""NM_001008770"", ""NP_001008770"")"	310201	Cmbl	carboxymethylenebutenolidase homolog (Pseudomonas)	0.050412779	4.210099168	5.658483757	0.000157221	0.011986051	0.169099028
12581	ILMN_1376935	20	20p12	"c(""NM_001008847"", ""NP_001008847"")"	294269	RT1-Da	"RT1 class II, locus Da"	-0.04058123	4.118788736	-5.657352555	0.000157482	0.011986051	0.16734325
14974	ILMN_1374940	1	1q21	"c(""NM_001106229"", ""NP_001099699"")"	292680	Ccdc61	coiled-coil domain containing 61	0.091490239	4.079520496	5.651088221	0.000158933	0.012038632	0.157616964
2554	ILMN_1366783	5	5q36	"c(""NM_001108006"", ""NP_001101476"")"	313825	Vps13d	vacuolar protein sorting 13 homolog D (S. cerevisiae)	0.032103592	4.176702092	5.642677585	0.000160904	0.012088559	0.144549725
10966	ILMN_1350285	5	5q11	"c(""NM_001025423"", ""NP_001020594"")"	362474	Adhfe1	"alcohol dehydrogenase, iron containing, 1"	0.092996652	4.127632149	5.641765392	0.00016112	0.012088559	0.143131904
3498	ILMN_1369123	2	2q34	"c(""NM_001107688"", ""NP_001101158"")"	310633	Ubqln4	ubiquilin 4	-0.034825291	4.051564985	-5.629980055	0.000163929	0.012179951	0.124803645
13971	ILMN_1359476	8	8q32	"c(""XR_085901"", ""XR_086328"")"	316014	Nbeal2-ps1	"neurobeachin-like 2, pseudogene 1"	0.042163809	4.079772008	5.627523171	0.000164522	0.012179951	0.120980348
2223	ILMN_1350429	15	NA	"c(""XM_002725109"", ""XM_002728286"", ""XP_002725155"", ""XP_002728332"")"	100361710	LOC100361710	SET domain bifurcated protein 2-Phf11-1 fusion protein-like	-0.025812957	4.074428673	-5.627009526	0.000164646	0.012179951	0.120180931
13702	ILMN_1376833	9	9q33	"c(""NM_178847"", ""NP_849178"")"	301517	Cyp27a1	"cytochrome P450, family 27, subfamily a, polypeptide 1"	0.042504392	4.378022833	5.60943862	0.000168952	0.012440396	0.092812344
2502	ILMN_1367985	19	19q12	"c(""NM_145098"", ""NP_659566"")"	246331	Nrp1	neuropilin 1	-0.035517445	4.197010948	-5.603609281	0.000170407	0.012489448	0.083723115
11554	ILMN_1376279	4	4q11	"c(""NM_001011967"", ""NP_001011967"")"	296741	Fastk	Fas-activated serine/threonine kinase	0.024295458	4.097103859	5.599083232	0.000171546	0.012514986	0.076662773
6735	ILMN_1375089	3	3q24	"c(""NM_001106488"", ""NP_001099958"")"	295922	Mtch2	mitochondrial carrier homolog 2 (C. elegans)	0.043126055	4.254022619	5.59544247	0.000172469	0.012524539	0.070981372
7995	ILMN_1352387	3	3q42	"c(""NM_012649"", ""NP_036781"")"	24771	Sdc4	syndecan 4	0.052836145	4.083191015	5.59023723	0.000173796	0.01256331	0.062855433
10001	ILMN_1362990	12	12q16	"c(""NM_053319"", ""NP_445771"")"	58945	Dynll1	dynein light chain LC8-type 1	-0.042332195	4.284441276	-5.584860302	0.000175179	0.012564756	0.054457551
11293	ILMN_1366131	5	5q23	"c(""NM_001108666"", ""NP_001102136"")"	362519	Smc2	structural maintenance of chromosomes 2	-0.049705715	4.119962686	-5.581039711	0.000176168	0.012564756	0.048487991
1341	ILMN_1650955	6	6q32	"c(""NM_203410"", ""NP_981955"")"	170512	Ifi27	"interferon, alpha-inducible protein 27"	0.044235979	4.372996485	5.580929077	0.000176197	0.012564756	0.048315099
8964	ILMN_1364348	2	2q23	"c(""NM_019291"", ""NP_062164"")"	54231	Car2	carbonic anhydrase II	-0.039851281	4.443442171	-5.565799921	0.000180175	0.012790833	0.02465626
11394	ILMN_1364125	3	3q41	"c(""NM_001003959"", ""NP_001003959"")"	444985	Dnmt3b	DNA (cytosine-5-)-methyltransferase 3 beta	0.065853511	4.220065917	5.556461642	0.000182679	0.012910641	0.010037405
13486	ILMN_1363871	15	15p14	"c(""XM_577408"", ""XP_577408"")"	501979	LOC501979	"similar to ATPase, H+ transporting, V1 subunit F"	0.07712783	4.199959323	5.548800616	0.00018476	0.012999695	-0.00196472
930	ILMN_1357068	13	13q13	"c(""NM_001108344"", ""NP_001101814"")"	360847	Ube2t	ubiquitin-conjugating enzyme E2T (putative)	-0.069857901	4.148147357	-5.528763481	0.000190323	0.013331899	-0.033394053
10766	ILMN_1366054	1	1q22	"c(""NM_013039"", ""NP_037171"")"	25559	Abcc8	"ATP-binding cassette, subfamily C (CFTR/MRP), member 8"	0.038173312	4.051430206	5.51747673	0.000193536	0.01349719	-0.051122268
9035	ILMN_1364745	10	10q32.2	"c(""NM_021594"", ""NP_067605"")"	59114	Slc9a3r1	"solute carrier family 9 (sodium/hydrogen exchanger), member 3 regulator 1"	0.02814503	4.182677707	5.507393258	0.000196454	0.013624222	-0.066975307
1819	ILMN_1374409	1	1q21	"c(""NM_130403"", ""NP_569087"")"	114004	Ppp1r14a	"protein phosphatase 1, regulatory (inhibitor) subunit 14A"	-0.051510574	4.093827737	-5.505257671	0.000197078	0.013624222	-0.070334631
6974	ILMN_1355685	10	10q25	"c(""NM_001044224"", ""NP_001037689"")"	252918	Spag5	sperm associated antigen 5	-0.039204449	4.144853783	-5.492544308	0.000200838	0.013823746	-0.090346003
13664	ILMN_1369062	20	20p12	"c(""NM_013190"", ""NP_037322"")"	25741	Pfkl	"phosphofructokinase, liver"	-0.039852934	4.142134037	-5.482686781	0.000203805	0.013967266	-0.105877469
6825	ILMN_1358223	7	7q13	"c(""XM_001080448"", ""XM_235062"", ""XP_001080448"", ""XP_235062"")"	314759	Ndufa13	"NADH dehydrogenase (ubiquinone) 1 alpha subcomplex, 13"	0.029967842	4.177699912	5.469167489	0.000207951	0.014112987	-0.127200111
8660	ILMN_1374986	X	Xq35	"c(""NM_001106846"", ""NP_001100316"")"	300920	Cldn2	claudin 2	-0.040083203	4.068687097	-5.468161593	0.000208263	0.014112987	-0.128787614
2423	ILMN_1348938	12	12q16	"c(""NM_001105938"", ""NP_001099408"")"	288752	B3gnt4	"UDP-GlcNAc:betaGal beta-1,3-N-acetylglucosaminyltransferase 4"	0.017332682	4.022182755	5.464855739	0.000209292	0.014112987	-0.13400589
861	ILMN_1369798	4	4q42	"c(""NM_001037285"", ""NM_001037286"", ""NM_001037287"", ""NM_022397"", ""NP_001032362"", ""NP_001032363"", ""NP_001032364"", ""NP_071792"")"	64200	Hnrnpf	heterogeneous nuclear ribonucleoprotein F	-0.034968124	4.355382868	-5.464197918	0.000209497	0.014112987	-0.135044436
12763	ILMN_2039346	20	20p12	"c(""NM_198741"", ""NP_942036"")"	294274	RT1-DMa	"RT1 class II, locus DMa"	0.031991202	4.118835259	5.46031684	0.000210714	0.01413477	-0.141172968
9125	ILMN_1373399	3	3p11	"c(""NM_138710"", ""NP_619724"")"	192126	Dab2ip	DAB2 interacting protein	0.045543814	4.18109356	5.455994337	0.000212077	0.014166201	-0.148000979
14949	ILMN_1349744	20	20q11	"c(""NM_181639"", ""NP_853670"")"	353307	Slc29a3	"solute carrier family 29 (nucleoside transporters), member 3"	0.059913795	4.2609656	5.438926127	0.000217553	0.014470923	-0.174987724
4462	ILMN_1365198	9	9q33	"c(""NM_022622"", ""NP_072144"")"	64557	Bard1	BRCA1 associated RING domain 1	-0.030405928	4.045379439	-5.43397814	0.000219168	0.014476327	-0.18281852
1253	ILMN_1358626	X	Xq31	"c(""NM_001108818"", ""NP_001102288"")"	363485	RGD1562502	similar to RIKEN cDNA 2610029G23	-0.034238907	4.229771031	-5.433079748	0.000219463	0.014476327	-0.184240695
3047	ILMN_1363155	9	9q21	"c(""NM_001106899"", ""NP_001100369"")"	301337	Plekhb2	"pleckstrin homology domain containing, family B (evectins) member 2"	0.03656923	4.27601005	5.423148567	0.000222749	0.014632091	-0.199969371
8186	ILMN_2040190	1	1q52	"c(""XM_001079971"", ""XM_220058"", ""XP_001079971"", ""XP_220058"")"	294090	Ifit1lb	interferon-induced protein with tetratricopeptide repeats 1-like B	-0.031309981	4.089890253	-5.419188638	0.000224073	0.014636386	-0.206244747
6401	ILMN_1355751	20	20p12	"c(""NM_001134755"", ""NP_001128227"")"	361809	Znf76	zinc finger protein 76 (expressed in testis)	0.058041261	4.215719426	5.417433502	0.000224663	0.014636386	-0.209026833
7579	ILMN_1361586	1	1q43	"c(""NM_139337"", ""NP_647553"")"	246233	Macrod1	MACRO domain containing 1	0.05191739	4.258815013	5.409560015	0.000227329	0.014656405	-0.221512385
13096	ILMN_1365024	4	4q34	"c(""NM_133558"", ""NP_598242"")"	171084	Nat8b	N-acetyltransferase 8B	0.040584337	4.082530835	5.409158371	0.000227466	0.014656405	-0.222149529
9922	ILMN_1358826	15	15p11	"c(""NM_001106049"", ""NP_001099519"")"	290365	Nudt15	nudix (nucleoside diphosphate linked moiety X)-type motif 15	0.037710782	4.076166175	5.408333123	0.000227748	0.014656405	-0.223458721
2857	ILMN_1371160	3	3q35	"c(""NM_001004264"", ""NP_001004264"")"	311325	Traf4af1	TRAF4 associated factor 1	-0.060782956	4.202705683	-5.402269002	0.000229828	0.014730412	-0.233081844
6201	ILMN_1360362	4	4q42	"c(""NM_001015004"", ""NP_001015004"")"	297523	Vgll4	vestigial like 4 (Drosophila)	0.039657764	4.243821727	5.387759994	0.000234889	0.014922421	-0.256126566
429	ILMN_1374373	13	13q24	"c(""NM_017170"", ""NP_058866"")"	29339	Apcs	"amyloid P component, serum"	-0.033223448	4.482898495	-5.384644411	0.000235991	0.014922421	-0.26107882
5366	ILMN_1371451	12	12q16	"c(""NM_139332"", ""NP_647548"")"	246215	Tpcn1	two pore segment channel 1	0.031552918	4.102411291	5.382332971	0.000236812	0.014922421	-0.264753739
14280	ILMN_1366641	X	Xq21	"c(""NM_020976"", ""NP_066125"")"	57395	Tmem27	transmembrane protein 27	-0.032219916	4.039937058	-5.381870676	0.000236976	0.014922421	-0.265488822
12414	ILMN_1373225	NA	NA	NA	NA	NA	NA	0.10864278	4.371609303	5.380297711	0.000237537	0.014922421	-0.26799017
11027	ILMN_1359316	1	1q22	"c(""NM_001107518"", ""NP_001100988"")"	308667	Nipa2	non imprinted in Prader-Willi/Angelman syndrome 2 homolog (human)	-0.02713013	4.103037501	-5.368939457	0.00024163	0.015031174	-0.286062254
12246	ILMN_1359661	5	5q36	"c(""NM_001005543"", ""NP_001005543"")"	298441	Nasp	nuclear autoantigenic sperm protein (histone-binding)	-0.047382822	4.201045448	-5.368557784	0.000241768	0.015031174	-0.286669839
12493	ILMN_1374030	13	13q23	"c(""NM_001105965"", ""NP_001099435"")"	289178	Dpt	dermatopontin	-0.083763708	4.217368164	-5.366019695	0.000242694	0.015031174	-0.29071073
4888	ILMN_1358080	12	12q12	"c(""NM_031576"", ""NP_113764"")"	29441	Por	P450 (cytochrome) oxidoreductase	0.05002786	4.402743446	5.364751378	0.000243157	0.015031174	-0.292730347
2027	ILMN_1370649	3	3q23	"c(""NM_001107735"", ""NP_001101205"")"	311129	Osbpl6	oxysterol binding protein-like 6	-0.019861871	4.030147365	-5.362084631	0.000244136	0.015031174	-0.296977487
14538	ILMN_1355211	20	20p12	"c(""NM_017034"", ""NP_058730"")"	24649	Pim1	pim-1 oncogene	0.034081938	4.066159998	5.359832221	0.000244965	0.015031174	-0.300565499
7946	ILMN_1376454	5	5q36	"c(""NM_001011979"", ""NP_001011979"")"	298648	Tardbp	TAR DNA binding protein	-0.03393607	4.255080602	-5.356264801	0.000246285	0.015053814	-0.306249695
9615	ILMN_1351603	4	4q42.1	"c(""NM_001033882"", ""NM_001033883"", ""NM_022177"", ""NP_001029054"", ""NP_001029055"", ""NP_071513"")"	24772	Cxcl12	chemokine (C-X-C motif) ligand 12 (stromal cell-derived factor 1)	-0.060299632	4.289707869	-5.344850329	0.000250559	0.015256162	-0.324448786
13906	ILMN_1354201	1	1q31	"c(""NM_017181"", ""NP_058877"")"	29383	Fah	fumarylacetoacetate hydrolase	0.063890675	4.276041753	5.341653623	0.00025177	0.015271168	-0.329548767
7210	ILMN_1650907	7	7q36	"c(""NM_001044270"", ""NP_001037735"")"	500929	Tuba1b	"tubulin, alpha 1B"	-0.03647038	4.566648919	-5.323873083	0.000258621	0.015626826	-0.357941054
14849	ILMN_1363594	12	12p11	"c(""NM_001008362"", ""NP_001008363"")"	360764	Znf655	zinc finger protein 655	0.032092613	4.225040866	5.312672513	0.000263038	0.015811158	-0.375848474
2672	ILMN_1351625	10	10q31	"c(""NM_001007011"", ""NP_001007012"")"	363676	Zpbp2	zona pellucida binding protein 2	0.035397064	4.178059861	5.311088232	0.000263669	0.015811158	-0.378382796
13917	ILMN_1364273	2	2q24	"c(""NM_001127524"", ""NP_001120996"")"	294930	Aadacl1	arylacetamide deacetylase-like 1	0.054349225	4.116283797	5.306565812	0.00026548	0.015833797	-0.385619046
9101	ILMN_1358372	10	10q24	"c(""NM_031520"", ""NP_113708"")"	79433	Myh10	"myosin, heavy chain 10, non-muscle"	-0.054470665	4.119800167	-5.305155817	0.000266047	0.015833797	-0.387875726
5131	ILMN_1349230	12	12p11	"c(""NM_013105"", ""NP_037237"")"	25642	Cyp3a23/3a1	"cytochrome P450, family 3, subfamily a, polypeptide 23/polypeptide 1"	0.113726679	4.132051864	5.300995584	0.000267728	0.01585013	-0.394535708
2278	ILMN_1362987	14	14q21	"c(""NM_053320"", ""NP_445772"")"	58947	Hgfac	hepatocyte growth factor activator	0.026064865	4.406417588	5.299528036	0.000268324	0.01585013	-0.39688562
8408	ILMN_1370696	X	Xq21	"c(""NM_080479"", ""NP_536727"")"	113947	Maged2	"melanoma antigen, family D, 2"	-0.027048981	4.121033085	-5.289436691	0.000272459	0.016034538	-0.413052338
12636	ILMN_1351104	9	9q12	"c(""NM_001009699"", ""NP_001009699"")"	316237	Mad2l1bp	MAD2L1 binding protein	0.039007426	4.20344371	5.277366204	0.000277493	0.016270347	-0.432407924
3979	ILMN_1361838	1	1q53	"c(""NM_017365"", ""NP_059061"")"	54133	Pdlim1	PDZ and LIM domain 1	0.02533203	4.073711242	5.271343509	0.000280042	0.016306795	-0.442073009
12421	ILMN_1354129	11	11q23	"c(""NM_001105869"", ""NP_001099339"")"	288003	Rfc4	replication factor C (activator 1) 4	-0.044188949	4.366410895	-5.27103133	0.000280175	0.016306795	-0.44257412
12630	ILMN_1357122	2	2q44	"c(""NM_022297"", ""NP_071633"")"	64157	Ddah1	dimethylarginine dimethylaminohydrolase 1	-0.039635165	4.336080813	-5.259921926	0.000284944	0.016523646	-0.460415647
380	ILMN_1355916	3	3q42	"c(""NM_001108607"", ""NP_001102077"")"	362273	Cse1l	CSE1 chromosome segregation 1-like (yeast)	-0.031832803	4.306175942	-5.257299993	0.000286083	0.016524679	-0.464628875
898	ILMN_1349902	4	4q24	"c(""NM_001134979"", ""NP_001128451"")"	312299	Ezh2	enhancer of zeste homolog 2 (Drosophila)	-0.040062432	4.064729932	-5.254572354	0.000287272	0.016524679	-0.469012956
176	ILMN_1365376	5	5q35	"c(""NM_177931"", ""NP_808792"")"	313479	Orc1l	"origin recognition complex, subunit 1-like (yeast)"	-0.040450585	4.134090412	-5.252580834	0.000288143	0.016524679	-0.472214525
10664	ILMN_1352005	X	Xq13	"c(""NM_206950"", ""NP_996833"")"	404280	Mid1ip1	MID1 interacting protein 1 (gastrulation specific G12 homolog (zebrafish))	-0.042597426	4.137161424	-5.250317144	0.000289138	0.016524679	-0.475854289
9158	ILMN_1369753	3	3q31	"c(""XM_001078943"", ""XM_212960"", ""XP_001078943"", ""XP_212960"")"	295941	RGD1566326	similar to ribosomal protein L21	0.026919821	4.365172653	5.240849242	0.000293335	0.016603104	-0.491085167
9431	ILMN_1349036	8	8q24	"c(""NM_001004247"", ""NP_001004247"")"	300744	Ubl7	ubiquitin-like 7 (bone marrow stromal cell-derived)	0.037107802	4.22273684	5.240451998	0.000293513	0.016603104	-0.491724472
10822	ILMN_1355098	13	13q24	"c(""NM_001109075"", ""NP_001102545"")"	498278	RGD1562658	similar to RIKEN cDNA 1700009P17	0.041851835	4.031843188	5.240131026	0.000293656	0.016603104	-0.492241046
8900	ILMN_1376637	14	14q21	"c(""NM_001011911"", ""NP_001011911"")"	289707	Lyar	Ly1 antibody reactive homolog (mouse)	-0.050280177	4.278769645	-5.230756023	0.000297881	0.016717197	-0.507335373
14907	ILMN_1649873	4	4q42	"c(""NM_001108641"", ""NP_001102111"")"	362416	Rpusd3	RNA pseudouridylate synthase domain containing 3	0.048671516	4.166025059	5.230268739	0.000298102	0.016717197	-0.508120254
13387	ILMN_1372821	6	6q23	"c(""NM_001108023"", ""NP_001101493"")"	314157	Fbxo33	F-box protein 33	-0.020265101	4.099151931	-5.228643546	0.000298842	0.016717197	-0.510738233
4528	ILMN_1360882	19	19q12	"c(""NM_053648"", ""NP_446100"")"	114106	Bcmo1	"beta-carotene 15,15'-monooxygenase 1"	-0.061668881	4.185068919	-5.215976199	0.000304673	0.016983393	-0.531155979
10666	ILMN_1376911	9	9q12	"c(""NM_057125"", ""NP_476466"")"	117265	Pex6	peroxisomal biogenesis factor 6	0.049959729	4.141436799	5.210215384	0.000307365	0.017073326	-0.540448682
11180	ILMN_1368807	1	1q54	"c(""NM_199104"", ""NP_954535"")"	309376	Zfyve27	"zinc finger, FYVE domain containing 27"	0.04268443	4.132422365	5.201366719	0.000311549	0.017245222	-0.554731102
8106	ILMN_1370405	6	6q11-q12	"c(""NM_017326"", ""NP_059022"")"	50663	Calm2	calmodulin 2	-0.040401785	4.458861529	-5.179579227	0.000322111	0.017767708	-0.589942879
12787	ILMN_1352769	9	9q32	"c(""NM_139336"", ""NP_647552"")"	246232	Uxs1	UDP-glucuronate decarboxylase 1	-0.033275409	4.236205788	-5.176009051	0.000323877	0.01780312	-0.595718917
7593	ILMN_1369659	X	Xq13	"c(""NM_001014110"", ""NP_001014132"")"	317380	Prickle3	prickle homolog 3 (Drosophila)	0.047736245	4.155021812	5.166216263	0.000328776	0.01800985	-0.61157108
6172	ILMN_1373747	9	9q22	"c(""NM_053986"", ""NP_446438"")"	117057	Myo1b	myosin Ib	0.021425661	4.028336138	5.160531893	0.000331655	0.018041276	-0.620778633
7732	ILMN_1369871	1	1q21	"c(""XM_001055374"", ""XM_344862"", ""XP_001055374"", ""XP_344863"")"	365192	Zfp324	zinc finger protein 324	0.028510096	4.061974556	5.157858417	0.000333018	0.018041276	-0.625110638
10983	ILMN_1371503	14	14q21	"c(""XM_001060826"", ""XM_573625"", ""XP_001060826"", ""XP_573625"")"	498388	RGD1561694	similar to High mobility group protein 2 (HMG-2)	-0.056441175	4.459363135	-5.157249232	0.00033333	0.018041276	-0.626097874
9348	ILMN_1365928	16	16q11	"c(""NM_001013882"", ""NM_001161512"", ""NP_001013904"", ""NP_001154984"")"	290741	Dctd	dCMP deaminase	-0.031063902	4.031276401	-5.155078263	0.000334443	0.018041276	-0.629616522
14420	ILMN_1372113	5	5q36	"c(""NM_013059"", ""NP_037191"")"	25586	Alpl	"alkaline phosphatase, liver/bone/kidney"	0.051161693	4.126804484	5.151155629	0.000336463	0.018041276	-0.635975828
2503	ILMN_1373824	1	1q22	"c(""NM_001107517"", ""NP_001100987"")"	308666	Cyfip1	cytoplasmic FMR1 interacting protein 1	0.029512322	4.115468578	5.150634247	0.000336733	0.018041276	-0.636821239
10655	ILMN_1350177	2	2q34	"c(""NM_001135749"", ""NP_001129221"")"	499655	Cks1b	CDC28 protein kinase regulatory subunit 1B	-0.048311007	4.237364354	-5.147885347	0.000338157	0.018041276	-0.641279136
2371	ILMN_1374043	1	1q36	"c(""NM_001106299"", ""NP_001099769"")"	293522	Eraf	erythroid associated factor	-0.031862101	4.573902347	-5.147291235	0.000338466	0.018041276	-0.642242742
13490	ILMN_1375522	8	8q32.1	"c(""NM_019284"", ""NM_133652"", ""NP_062157"", ""NP_598413"")"	50568	Cspg5	chondroitin sulfate proteoglycan 5	-0.059114691	4.097709323	-5.13883471	0.000342894	0.018215951	-0.655963748
8629	ILMN_1364561	13	13q21	"c(""XM_001067472"", ""XM_341136"", ""XP_001067472"", ""XP_341137"")"	246304	Cep350	centrosomal protein 350	0.022786055	4.049943447	5.135705356	0.000344548	0.018242602	-0.661043672
8931	ILMN_1349005	17	17q12.3	"c(""NM_053682"", ""NP_446134"")"	114217	Yme1l1	YME1-like 1 (S. cerevisiae)	-0.025462631	4.311166571	-5.125088173	0.000350223	0.018467226	-0.678288487
6713	ILMN_1352226	5	5q36	"c(""NM_001107908"", ""NP_001101378"")"	313020	Wdtc1	WD and tetratricopeptide repeats 1	-0.01452803	4.020849704	-5.12342013	0.000351123	0.018467226	-0.68099916
11466	ILMN_1370808	13	13p13	"c(""NM_001134546"", ""NP_001128018"")"	309053	RGD1307235	similar to RIKEN cDNA 2310035C23	0.028374546	4.090820179	5.109404018	0.000358788	0.018807868	-0.703790932
14446	ILMN_1369235	7	7q11	"c(""NM_031147"", ""NP_112409"")"	81825	Cirbp	cold inducible RNA binding protein	0.02193004	4.143570145	5.09830464	0.000364984	0.019069497	-0.72185844
2156	ILMN_1369281	2	2q16	"c(""NM_176074"", ""NP_788263"")"	24237	C6	complement component 6	-0.043205151	4.142850562	-5.090406037	0.000369462	0.019236448	-0.73472578
2515	ILMN_1361161	19	19q11	"c(""NM_001013234"", ""NP_001013252"")"	364974	Rnaseh2a	"ribonuclease H2, subunit A"	-0.02932004	4.22002007	-5.083992416	0.00037314	0.019236448	-0.745180122
1369	ILMN_1370763	9	9q34	"c(""NM_019197"", ""NP_062070"")"	29366	Serpine2	"serine (or cysteine) peptidase inhibitor, clade E, member 2"	0.041506122	4.130277518	5.083742308	0.000373285	0.019236448	-0.745587915
10996	ILMN_1358271	10	10q24	"c(""NM_172036"", ""NP_742033"")"	58974	Gabarap	GABA(A) receptor-associated protein	-0.01968391	4.323295783	-5.082395841	0.000374062	0.019236448	-0.747783428
9677	ILMN_1366409	5	5q35	"c(""NM_001100840"", ""NP_001094310"")"	298370	Txndc12	thioredoxin domain containing 12 (endoplasmic reticulum)	-0.027284614	4.284503529	-5.082063082	0.000374255	0.019236448	-0.748326053
8073	ILMN_1354677	NA	NA	NA	NA	NA	NA	0.036640562	4.123440997	5.077907808	0.000376666	0.019280238	-0.755103244
268	ILMN_1370230	4	4q34	"c(""XM_001077597"", ""XM_575621"", ""XP_001077597"", ""XP_575621"")"	500271	RGD1560513	similar to macrophage migration inhibitory factor	0.047917121	4.215101346	5.076405608	0.000377542	0.019280238	-0.757553877
4690	ILMN_1357199	2	2q16	"c(""NM_053952"", ""NP_446404"")"	117021	Nup155	nucleoporin 155	-0.032050017	4.18033903	-5.070828306	0.000380813	0.019345966	-0.766655113
7907	ILMN_1360522	13	13q21	"c(""NM_001109898"", ""NM_053431"", ""NP_001103368"", ""NP_445883"")"	84491	Qsox1	quiescin Q6 sulfhydryl oxidase 1	0.076332193	4.385083388	5.070048004	0.000381274	0.019345966	-0.767928768
3716	ILMN_2039028	1	1q33	"c(""NM_001107547"", ""NP_001101017"")"	308944	St5	suppression of tumorigenicity 5	0.026724181	4.081698848	5.067174013	0.000382973	0.019370114	-0.772620564
14846	ILMN_1374220	7	7q31	"c(""NM_012870"", ""NP_037002"")"	25341	Tnfrsf11b	"tumor necrosis factor receptor superfamily, member 11b"	-0.070381341	4.142136904	-5.055233023	0.00039012	0.019597106	-0.792126041
1290	ILMN_1359516	8	8q31	"c(""NM_012815"", ""NP_036947"")"	25283	Gclc	"glutamate-cysteine ligase, catalytic subunit"	-0.0456938	4.325448171	-5.054794421	0.000390386	0.019597106	-0.792842855
7168	ILMN_1364029	9	9q21	"c(""NM_133596"", ""NP_598280"")"	171129	Uggt1	UDP-glucose glycoprotein glucosyltransferase 1	-0.019822196	4.022233671	-5.053491562	0.000391175	0.019597106	-0.794972285
14858	ILMN_1376434	X	Xq12	"c(""NM_021766"", ""NP_068534"")"	291948	Pgrmc1	progesterone receptor membrane component 1	0.051147279	4.169810831	5.039585966	0.000399701	0.019961088	-0.817714056
202	ILMN_1356386	4	4q13	"c(""NM_001004086"", ""NP_001004086"")"	312086	Pon3	paraoxonase 3	0.044463156	4.384645822	5.03411203	0.000403111	0.020068085	-0.826673396
5493	ILMN_1376575	3	3q42	"c(""NM_001011959"", ""NP_001011959"")"	296370	Ctsa	cathepsin A	0.021271762	4.29124135	5.030872279	0.000405144	0.020106057	-0.831977858
3219	ILMN_1373292	14	14q21	"c(""NM_013052"", ""NP_037184"")"	25576	Ywhah	"tyrosine 3-monooxygenase/tryptophan 5-monooxygenase activation protein, eta polypeptide"	-0.025763155	4.180111428	-5.01914943	0.000412591	0.020411631	-0.851183373
4929	ILMN_1366643	6	6q13	"c(""NM_001170545"", ""NM_173117"", ""NP_001164016"", ""NP_775140"")"	286897	Dpy30	dpy-30 homolog (C. elegans)	-0.034666503	4.284709609	-5.01221128	0.000417066	0.020568765	-0.862558703
4044	ILMN_1367706	10	10q24	"c(""NM_001109037"", ""NP_001102507"")"	497958	Gemin4	gem (nuclear organelle) associated protein 4	-0.022596623	4.125468025	-5.004660673	0.000421995	0.020698084	-0.874945411
10904	ILMN_1359869	7	7q34	"c(""NM_001108103"", ""NP_001101573"")"	315210	Brd1	bromodomain containing 1	0.028356734	4.173538616	5.00419196	0.000422303	0.020698084	-0.87571458
8646	ILMN_1359507	8	8q32	"c(""NM_012489"", ""NP_036621"")"	24157	Acaa1a	acetyl-Coenzyme A acyltransferase 1A	0.031738435	4.50867996	4.996338584	0.000427499	0.020722343	-0.888606459
12875	ILMN_1372587	9	9q12	"c(""NM_001108205"", ""NP_001101675"")"	316238	Rsph9	radial spoke head 9 homolog (Chlamydomonas)	0.048529314	4.127692889	4.995912457	0.000427783	0.020722343	-0.889306211
6271	ILMN_1352496	20	20q11	"c(""NM_173116"", ""NP_775139"")"	286896	Sgpl1	sphingosine-1-phosphate lyase 1	0.028090371	4.092704326	4.995608561	0.000427986	0.020722343	-0.889805258
10247	ILMN_1357021	9	NA	"c(""NM_001108812"", ""NP_001102282"")"	363332	Ubxn6	UBX domain protein 6	0.024401585	4.260914584	4.994150473	0.000428959	0.020722343	-0.892199852
15340	ILMN_1353136	4	4q42	"c(""NM_017335"", ""NP_059031"")"	50676	Slc6a12	"solute carrier family 6 (neurotransmitter transporter, betaine/GABA), member 12"	0.040147481	4.05438322	4.993576421	0.000429343	0.020722343	-0.893142684
15273	ILMN_1360655	19	19q11	"c(""NM_001107160"", ""NP_001100630"")"	304648	Asf1b	ASF1 anti-silencing function 1 homolog B (S. cerevisiae)	-0.046222257	4.106781367	-4.991406683	0.000430797	0.020729327	-0.89670669
988	ILMN_1367593	NA	NA	NA	NA	NA	NA	0.024388775	4.344658987	4.981257718	0.000437668	0.020931035	-0.913385602
14851	ILMN_1354206	7	7q36	"c(""NM_022298"", ""NP_071634"")"	64158	Tuba1a	"tubulin, alpha 1A"	-0.068065511	4.37823263	-4.980156831	0.000438421	0.020931035	-0.915195627
9857	ILMN_1350232	16	16p16	"c(""NM_053493"", ""NP_445945"")"	85255	Hacl1	2-hydroxyacyl-CoA lyase 1	0.067789866	4.433835953	4.978638487	0.00043946	0.020931035	-0.917692275
13034	ILMN_1354279	20	20p12	"c(""NM_012980"", ""NP_037112"")"	25481	Mmp11	matrix metallopeptidase 11	0.021937039	4.025676388	4.977447759	0.000440278	0.020931035	-0.91965043
14391	ILMN_1367875	8	8q12	"c(""NM_001108128"", ""NP_001101598"")"	315447	Chordc1	cysteine and histidine-rich domain (CHORD)-containing 1	-0.028711178	4.169297106	-4.964202444	0.000449478	0.02130444	-0.941444954
2988	ILMN_1367221	1	1p11	"c(""XM_001056326"", ""XM_217737"", ""XP_001056326"", ""XP_217737"")"	308064	Cep72	centrosomal protein 72	-0.028639744	4.09209593	-4.955414519	0.000455694	0.021480231	-0.955917779
3381	ILMN_1372171	16	16p16	"c(""XM_001062546"", ""XM_341397"", ""XP_001062546"", ""XP_341398"")"	361111	Snhg8	small nucleolar RNA host gene (non-protein coding) 8	-0.04228059	4.246783467	-4.95512501	0.0004559	0.021480231	-0.956394743
2244	ILMN_1360062	20	20p12	"c(""NM_001008307"", ""NP_001008308"")"	294333	RGD1311257	similar to C21orf70 protein	0.023186994	4.066596136	4.948149247	0.000460902	0.021651442	-0.9678906
15313	ILMN_1359490	10	10q24	"c(""NM_017194"", ""NP_058890"")"	29422	Chrne	"cholinergic receptor, nicotinic, epsilon"	0.013516097	4.024912628	4.941119434	0.000466001	0.021826207	-0.979481978
11801	ILMN_1350280	8	8q13	"c(""NM_013199"", ""NP_037331"")"	25751	Dnm2	dynamin 2	0.053159102	4.224209793	4.935927869	0.000469805	0.021872067	-0.988046444
2216	ILMN_1350912	4	4q34	"c(""NM_001013431"", ""NP_001013449"")"	312559	Chchd4	coiled-coil-helix-coiled-coil-helix domain containing 4	0.034809088	4.188956881	4.934556474	0.000470815	0.021872067	-0.990309407
2378	ILMN_1360593	7	7q22	"c(""NM_001017459"", ""NP_001017459"")"	314859	Mdm1	Mdm1 nuclear protein homolog (mouse)	-0.032095859	4.13101066	-4.93316879	0.00047184	0.021872067	-0.992599499
694	ILMN_1364338	X	Xq12	"c(""NM_001014065"", ""NP_001014087"")"	313436	Zcchc12	"zinc finger, CCHC domain containing 12"	-0.054583606	4.050369506	-4.931873017	0.000472799	0.021872067	-0.994738138
3422	ILMN_1367582	10	10q32.3	"c(""NM_001014122"", ""NP_001014144"")"	360659	Mif4gd	MIF4G domain containing	0.025329829	4.253606124	4.928704934	0.000475152	0.021872067	-0.999967899
9797	ILMN_1373177	16	16p	"c(""NM_031810"", ""NP_113998"")"	83687	Defb1	defensin beta 1	0.041019031	4.034785879	4.926759254	0.000476603	0.021872067	-1.003180409
14476	ILMN_1360054	X	Xq37	"c(""NM_001170573"", ""NP_001164044"", ""XM_001055598"", ""XM_215220"", ""XP_001055598"", ""XP_215220"")"	293862	Fam50a	"family with sequence similarity 50, member A"	-0.021782782	4.264261641	-4.926695056	0.000476651	0.021872067	-1.003286415
5256	ILMN_1356903	19	19p13	"c(""NM_013177"", ""NP_037309"")"	25721	Got2	"glutamic-oxaloacetic transaminase 2, mitochondrial (aspartate aminotransferase 2)"	0.025658095	4.341794656	4.907109919	0.000491526	0.022489431	-1.035651085
11282	ILMN_1367718	NA	NA	NA	NA	NA	NA	0.050452132	4.116960319	4.898684266	0.000498075	0.022723422	-1.049589941
9767	ILMN_1371930	5	5q36	"c(""NM_171994"", ""NP_741991"")"	64465	Cdc42	cell division cycle 42 (GTP binding protein)	-0.021631746	4.460919759	-4.887427281	0.00050697	0.022997006	-1.068227163
7244	ILMN_1350344	3	3q42	"c(""NM_019377"", ""NP_062250"")"	56011	Ywhab	"tyrosine 3-monooxygenase/tryptophan 5-monooxygenase activation protein, beta polypeptide"	-0.01961593	4.380323648	-4.887418006	0.000506977	0.022997006	-1.068242527
3971	ILMN_1352482	12	12q16	"c(""NM_001039022"", ""NP_001034111"")"	304542	Coq5	"coenzyme Q5 homolog, methyltransferase (S. cerevisiae)"	0.023809994	4.196673478	4.883275833	0.000510292	0.023002912	-1.075104509
4698	ILMN_1373415	3	3q41	"c(""NM_001109207"", ""NP_001102677"")"	499914	Gins1	GINS complex subunit 1 (Psf1 homolog)	-0.046822089	4.085810087	-4.881336176	0.000511852	0.023002912	-1.078318536
2732	ILMN_1363982	3	3q22	"c(""NM_053826"", ""NP_446278"")"	116551	Pdk1	"pyruvate dehydrogenase kinase, isozyme 1"	0.040752008	4.197902983	4.877934539	0.000514601	0.023002912	-1.083956253
1527	ILMN_1358346	1	1q43	"c(""NM_031332"", ""NP_112622"")"	83500	Slc22a8	"solute carrier family 22 (organic anion transporter), member 8"	0.0256853	4.12562796	4.877349399	0.000515075	0.023002912	-1.08492619
4705	ILMN_1369425	17	17p12	"c(""NM_001108412"", ""NP_001101882"")"	361242	Dusp22	dual specificity phosphatase 22	0.028581253	4.076566304	4.876470892	0.000515788	0.023002912	-1.086382496
1457	ILMN_1352889	1	1q11	"c(""NM_031318"", ""NP_112608"")"	83462	Dynlt1	dynein light chain Tctex-type 1	-0.037698476	4.201817349	-4.87595278	0.000516209	0.023002912	-1.087241421
15034	ILMN_1368648	7	7q36	"c(""NM_001106797"", ""NP_001100267"")"	300266	Cbx5	"chromobox homolog 5 (HP1 alpha homolog, Drosophila)"	-0.039043669	4.064779346	-4.874638868	0.000517279	0.023002912	-1.089419776
12962	ILMN_2039507	1	1q33	"c(""NM_001107547"", ""NP_001101017"")"	308944	St5	suppression of tumorigenicity 5	0.029211833	4.11044162	4.862273599	0.000527457	0.023313963	-1.109931286
12929	ILMN_1353509	20	20p12	"c(""NM_212508"", ""NP_997673"")"	361791	Nrm	nurim (nuclear envelope membrane protein)	-0.053963278	4.107339662	-4.8609169	0.000528587	0.023313963	-1.112182981
667	ILMN_1368121	9	9q13	"c(""NM_001025708"", ""NP_001020879"")"	316290	Ogfrl1	opioid growth factor receptor-like 1	0.041475006	4.068314377	4.860791366	0.000528691	0.023313963	-1.11239134
1146	ILMN_1357106	2	2q43	"c(""NM_031775"", ""NP_113963"")"	83584	Casp6	caspase 6	-0.033904895	4.118403793	-4.850585689	0.000537273	0.023626571	-1.129337338
3557	ILMN_1358460	10	10q12	"c(""NM_001105774"", ""NP_001099244"")"	287148	Rpusd1	RNA pseudouridylate synthase domain containing 1	-0.018957593	4.04046834	-4.84487138	0.000542142	0.023735103	-1.138831509
2983	ILMN_1365225	16	16p14	"c(""NM_001044239"", ""NP_001037704"")"	306332	Ap1m1	"adaptor-related protein complex 1, mu 1 subunit"	0.033786825	4.329791385	4.844173835	0.000542739	0.023735103	-1.13999075
12633	ILMN_1367859	19	19q11	"c(""NM_001108896"", ""NP_001102366"")"	364975	Gcdh	glutaryl-Coenzyme A dehydrogenase	0.04358518	4.214343418	4.836193929	0.000549625	0.023970013	-1.153256895
608	ILMN_1354271	6	6q24	"c(""NM_001169108"", ""NP_001162579"")"	299112	Pole2	"polymerase (DNA directed), epsilon 2 (p59 subunit)"	-0.049015376	4.177809392	-4.826291232	0.000558298	0.024281381	-1.169730942
1295	ILMN_1358041	9	9q12	"c(""NM_017084"", ""NP_058780"")"	25134	Gnmt	glycine N-methyltransferase	0.087411412	4.375836839	4.823924071	0.000560393	0.024295818	-1.173670793
1704	ILMN_1355604	3	3p12	"c(""NM_001004085"", ""NP_001004085"")"	311849	Crat	carnitine acetyltransferase	0.052462342	4.170807835	4.82245209	0.0005617	0.024295818	-1.176121088
15819	ILMN_2039465	20	20p12	"c(""NM_001101011"", ""NM_022607"", ""NP_001094481"", ""NP_072129"")"	64539	Ndufv3	NADH dehydrogenase (ubiquinone) flavoprotein 3	0.022115293	4.091973582	4.816245707	0.000567245	0.024467136	-1.186455435
11284	ILMN_1359537	6	6q32	"c(""NM_001009663"", ""NP_001009663"")"	299270	Serpina6	"serine (or cysteine) peptidase inhibitor, clade A, member 6"	0.072507519	4.246164774	4.813928098	0.00056933	0.024467136	-1.190315785
2774	ILMN_1369110	8	8q24	"c(""NM_053411"", ""NP_445863"")"	84471	Snx1	sorting nexin 1	-0.017855315	4.135213717	-4.812666719	0.000570469	0.024467136	-1.192417105
6598	ILMN_1349580	NA	NA	NA	NA	NA	NA	0.034090622	4.070771677	4.811074018	0.000571909	0.024467136	-1.195070658
9654	ILMN_1362311	14	14p11	"c(""NM_001024802"", ""NP_001019973"")"	364137	Tmem165	transmembrane protein 165	-0.026853851	4.069733046	-4.809443987	0.000573388	0.024467136	-1.197786744
15301	ILMN_1372916	1	1q32	"c(""NM_001143847"", ""NM_031079"", ""NP_001137319"", ""NP_112341"")"	81743	Pde2a	"phosphodiesterase 2A, cGMP-stimulated"	0.046106526	4.187560291	4.804724548	0.000577692	0.024584521	-1.205652554
9544	ILMN_1363017	NA	NA	NA	NA	NA	NA	-0.027382022	4.043374025	-4.801198536	0.00058093	0.024656031	-1.211531154
2984	ILMN_1371588	15	15p12	"c(""NM_001107273"", ""NP_001100743"")"	305984	Cdca2	cell division cycle associated 2	-0.055444501	4.097654437	-4.796142365	0.000585606	0.024788051	-1.219963616
6408	ILMN_1349443	2	2q34	"c(""NM_139084"", ""NP_620784"")"	245903	Magi3	"membrane associated guanylate kinase, WW and PDZ domain containing 3"	-0.045282182	4.132472553	-4.792851515	0.000588671	0.024834539	-1.225453702
2954	ILMN_1364854	7	7q33	"c(""NM_017136"", ""NP_058832"")"	29230	Sqle	squalene epoxidase	-0.067238935	4.164396189	-4.791599269	0.000589842	0.024834539	-1.227543171
6465	ILMN_1349478	7	7q11	"c(""NM_001008356"", ""NP_001008357"")"	314637	Slc39a3	"solute carrier family 39 (zinc transporter), member 3"	0.023384204	4.080497597	4.787045383	0.00059412	0.024948318	-1.235143363
14160	ILMN_1354927	1	1q21	"c(""NM_001106234"", ""NP_001099704"")"	292710	Ethe1	ethylmalonic encephalopathy 1	0.071098356	4.159946494	4.784479164	0.000596545	0.024983892	-1.239427405
7503	ILMN_2040588	NA	NA	NA	NA	NA	NA	0.015793385	4.057092726	4.781943751	0.000598952	0.025018491	-1.243660843
7016	ILMN_1371384	10	10q24	"c(""NM_001105790"", ""NP_001099260"")"	287419	Rangrf	RAN guanine nucleotide release factor	0.064901434	4.227487164	4.780260933	0.000600555	0.02501943	-1.246471132
402	ILMN_1365127	12	12q16	"c(""NM_001014129"", ""NP_001014151"")"	360828	Noc4l	nucleolar complex associated 4 homolog (S. cerevisiae)	0.021681253	4.177840061	4.772262491	0.000608236	0.025272905	-1.259833367
6110	ILMN_1349466	X	Xq13	"c(""NM_207601"", ""NP_997484"")"	302562	Plp2	proteolipid protein 2 (colonic epithelium-enriched)	-0.049752631	4.261527592	-4.767910086	0.000612459	0.025381757	-1.26710792
2242	ILMN_1372940	1	1q21	"c(""NM_031648"", ""NP_113836"")"	58971	Fxyd1	FXYD domain-containing ion transport regulator 1	0.029382555	4.05585123	4.755131083	0.000625037	0.025789487	-1.288480424
1028	ILMN_1359078	8	8q22	"c(""NM_031589"", ""NP_113777"")"	29573	Slc37a4	"solute carrier family 37 (glucose-6-phosphate transporter), member 4"	0.055304334	4.344746523	4.754610975	0.000625555	0.025789487	-1.289350727
13294	ILMN_1369326	13	13q13	"c(""NM_001105955"", ""NP_001099425"")"	289054	Aspm	"asp (abnormal spindle) homolog, microcephaly associated (Drosophila)"	-0.055520534	4.158175274	-4.749211474	0.000630956	0.025943428	-1.298387783
11670	ILMN_1362943	7	7q13	"c(""NM_012619"", ""NP_036751"")"	24616	Pah	phenylalanine hydroxylase	0.04534708	4.391992758	4.747611194	0.000632567	0.025943428	-1.30106685
10840	ILMN_1352469	1	1q41	"c(""NM_001033691"", ""NP_001028863"")"	293624	Irf7	interferon regulatory factor 7	0.038582971	4.038468977	4.743664682	0.000636556	0.026007879	-1.307675183
14454	ILMN_1361953	18	18q12.3	"c(""NM_030858"", ""NP_110485"")"	81516	Smad7	SMAD family member 7	0.048565905	4.083375644	4.740942227	0.000639324	0.026007879	-1.312235005
3142	ILMN_1359739	5	5q36	"c(""NM_001008524"", ""NP_001008524"")"	362634	C1qc	"complement component 1, q subcomponent, C chain"	0.037323561	4.305521916	4.740500083	0.000639775	0.026007879	-1.312975637
13894	ILMN_1356126	1	1q54	"c(""NM_012571"", ""NP_036703"")"	24401	Got1	"glutamic-oxaloacetic transaminase 1, soluble (aspartate aminotransferase 1)"	0.099141375	4.435231362	4.738141216	0.000642185	0.026007879	-1.316927372
10637	ILMN_1361954	19	19q11	"c(""NM_017175"", ""NP_058871"")"	29355	Pkn1	protein kinase N1	0.030007627	4.163743956	4.737977615	0.000642352	0.026007879	-1.317201474
7204	ILMN_1361955	8	8q11	"c(""NM_022219"", ""NP_071555"")"	60670	Fut4	"fucosyltransferase 4 (alpha (1,3) fucosyltransferase, myeloid-specific)"	0.025822514	4.056707904	4.732753019	0.000647726	0.026158553	-1.325956672
13522	ILMN_1351586	4	4q22	"c(""NM_001108620"", ""NP_001102090"")"	362335	Nup205	nucleoporin 205	-0.034928586	4.246248115	-4.725647923	0.00065511	0.026379835	-1.337868644
15715	ILMN_1355624	10	10q24	"c(""NM_021596"", ""NP_067607"")"	59116	Dbil5	diazepam binding inhibitor-like 5	0.016522976	4.09174227	4.723662946	0.000657189	0.026379835	-1.341197667
14580	ILMN_1375156	1	1q21	"c(""NM_001170335"", ""NP_001163806"")"	292721	Erf	Ets2 repressor factor	0.039896907	4.102236659	4.722695851	0.000658204	0.026379835	-1.34281977
9502	ILMN_1374605	1	1q22	"c(""NM_001127504"", ""NP_001120976"")"	499156	Gas2	growth arrest-specific 2	-0.047550372	4.229319816	-4.715570669	0.000665736	0.026614313	-1.354774399
15424	ILMN_1365952	4	4q42	"c(""NM_001024333"", ""NP_001019504"")"	500292	Cidec	cell death-inducing DFFA-like effector c	0.071707484	4.162555005	4.711905741	0.000669645	0.026703166	-1.360925888
6508	ILMN_1356965	12	12q16	"c(""NM_001135840"", ""NP_001129312"")"	363931	Gtpbp6	GTP binding protein 6 (putative)	0.033719068	4.06971758	4.706915803	0.000675007	0.026849342	-1.369304066
8516	ILMN_1358668	20	20p12	"c(""NM_024131"", ""NP_077045"")"	29318	Ddt	D-dopachrome tautomerase	0.037528461	4.280381534	4.704158273	0.00067799	0.026879807	-1.373935332
8969	ILMN_1362167	16	16p14	"c(""NM_001013880"", ""NP_001013902"")"	290651	Isyna1	inositol-3-phosphate synthase 1	-0.040270532	4.148671074	-4.70307133	0.000679169	0.026879807	-1.375761111
7633	ILMN_1357060	8	8q32	"c(""NM_001106852"", ""NP_001100322"")"	300974	Mrpl3	mitochondrial ribosomal protein L3	0.043075735	4.226122372	4.691546838	0.000691807	0.027255522	-1.395128276
967	ILMN_1360876	10	10q25	"c(""NM_001008334"", ""NP_001008335"")"	303330	Tmem97	transmembrane protein 97	-0.062204319	4.293842323	-4.691277847	0.000692105	0.027255522	-1.395580518
5232	ILMN_1351776	1	1q34	"c(""NM_024362"", ""NP_077338"")"	29657	Arntl	aryl hydrocarbon receptor nuclear translocator-like	0.02711966	4.047125255	4.688063294	0.000695676	0.027328169	-1.400985698
1893	ILMN_2040930	NA	NA	NA	NA	NA	NA	0.022969609	4.06236481	4.685410111	0.000698638	0.027376592	-1.405447916
2431	ILMN_1358257	1	1q42	"c(""NM_001013195"", ""NP_001013213"")"	361698	Pold4	"polymerase (DNA-directed), delta 4"	0.038201198	4.168990907	4.681635777	0.000702875	0.027474598	-1.411797229
8486	ILMN_1354390	NA	NA	NA	NA	NA	NA	-0.023019412	4.042437115	-4.671008763	0.000714949	0.027877746	-1.42968383
4769	ILMN_1354229	5	5q36	"c(""NM_001013935"", ""NP_001013957"")"	298549	Fam54b	"family with sequence similarity 54, member B"	0.025801615	4.145204785	4.665403912	0.000721406	0.028037298	-1.439123119
8599	ILMN_1362319	19	19q12	"c(""NM_019293"", ""NP_062166"")"	54233	Car5a	"carbonic anhydrase 5a, mitochondrial"	0.084210828	4.13901289	4.664387197	0.000722583	0.028037298	-1.440835813
2731	ILMN_1349604	8	8q13	"c(""NM_001034000"", ""NP_001029172"")"	315508	Ncapd3	"non-SMC condensin II complex, subunit D3"	-0.032228544	4.075481293	-4.66099786	0.000726524	0.028121279	-1.446546198
14809	ILMN_1363541	7	7q34	"c(""NM_013200"", ""NP_037332"")"	25756	Cpt1b	"carnitine palmitoyltransferase 1b, muscle"	0.050744472	4.110508895	4.657691338	0.00073039	0.028137248	-1.452118418
2031	ILMN_1366278	3	3q42	"c(""NM_001106542"", ""NP_001100012"")"	296368	Ube2c	ubiquitin-conjugating enzyme E2C	-0.046435821	4.140405519	-4.656953203	0.000731256	0.028137248	-1.453362524
3681	ILMN_1350544	12	12q13	"c(""NM_017015"", ""NP_058711"")"	24434	Gusb	"glucuronidase, beta"	-0.013592152	4.297133757	-4.654985967	0.00073357	0.028137248	-1.456678567
5446	ILMN_1350899	2	2q14	"c(""NM_001191844"", ""NP_001178773"", ""XM_001065454"", ""XM_342192"", ""XP_001065454"", ""XP_342193"")"	361895	Elovl7	"ELOVL family member 7, elongation of long chain fatty acids (yeast)"	0.020683295	4.040090897	4.654581807	0.000734046	0.028137248	-1.457359893
7707	ILMN_1359938	16	16p14	"c(""NM_001106077"", ""NP_001099547"")"	290668	Mau2	Mau2 chromatid cohesion factor homolog (C. elegans)	0.024986488	4.101263608	4.644818112	0.000745651	0.02851303	-1.473825457
12878	ILMN_1360093	NA	NA	NA	NA	NA	NA	0.042281001	4.064216021	4.639109267	0.000752525	0.028698644	-1.48345831
14859	ILMN_1371704	3	3q35	"c(""NM_001014048"", ""NP_001014070"")"	311368	Ctdspl2	"CTD (carboxy-terminal domain, RNA polymerase II, polypeptide A) small phosphatase like 2"	-0.019904183	4.027942944	-4.637784272	0.00075413	0.028698644	-1.48569462
10785	ILMN_1354463	NA	NA	NA	NA	NA	NA	0.039660061	4.146581708	4.631863325	0.000761347	0.0289038	-1.495690538
4401	ILMN_1348794	2	2q31	"c(""NM_020538"", ""NP_065413"")"	57300	Aadac	arylacetamide deacetylase (esterase)	-0.039637499	4.209572582	-4.62694918	0.000767392	0.02906359	-1.503989997
1576	ILMN_2039717	9	9q21	"c(""NM_001108213"", ""NP_001101683"")"	316344	Rev1	REV1 homolog (S. cerevisiae)	0.030730904	4.163700016	4.620539334	0.000775353	0.029295007	-1.51481996
5325	ILMN_1369586	5	5q36	"c(""NM_031605"", ""NP_113793"")"	266674	Cyp4a8	"cytochrome P450, family 4, subfamily a, polypeptide 8"	0.026319236	4.024112852	4.618698764	0.000777655	0.029312025	-1.51793068
12564	ILMN_1373732	5	5q36	"c(""NM_031000"", ""NP_112262"")"	78959	Akr1a1	"aldo-keto reductase family 1, member A1 (aldehyde reductase)"	-0.023692352	4.396007865	-4.614415042	0.00078304	0.029412272	-1.525172129
14901	ILMN_1372866	8	8q32	"c(""NM_053965"", ""NP_446417"")"	117035	Slc25a20	"solute carrier family 25 (carnitine/acylcarnitine translocase), member 20"	0.046809814	4.195603319	4.613631037	0.00078403	0.029412272	-1.526497698
6606	ILMN_1352132	1	1p13	"c(""NM_001004218"", ""NP_001004218"")"	292485	Fuca2	"fucosidase, alpha-L- 2, plasma"	0.033175638	4.219635344	4.611520285	0.000786702	0.029442726	-1.530066856
12936	ILMN_1373760	2	2q24	"c(""NM_019138"", ""NP_062011"")"	25429	Cyp7b1	"cytochrome P450, family 7, subfamily b, polypeptide 1"	-0.020309685	4.051279606	-4.606592826	0.000792976	0.029527178	-1.538401006
5175	ILMN_1363741	10	10q12	"c(""NM_001106987"", ""NP_001100457"")"	302977	Rnf151	ring finger protein 151	0.027421963	4.042482755	4.605863706	0.000793909	0.029527178	-1.539634467
7351	ILMN_1358984	NA	NA	NA	NA	NA	NA	-0.019648752	4.213804759	-4.605360104	0.000794554	0.029527178	-1.540486453
3380	ILMN_1372355	8	8q21	"c(""XR_085893"", ""XR_086322"")"	315547	Foxred1	FAD-dependent oxidoreductase domain containing 1	0.036635931	4.122587576	4.603460366	0.000796992	0.02954842	-1.543700681
15456	ILMN_1362068	2	2q22	"c(""NM_001191565"", ""NP_001178494"", ""XM_001065785"", ""XM_002725922"", ""XM_002729017"", ""XM_226907"", ""XP_001065785"", ""XP_002725968"", ""XP_002729063"", ""XP_226907"")"	310200	Ankrd33b	ankyrin repeat domain 33B	0.012484099	4.018391606	4.59462187	0.000808439	0.029902794	-1.558660559
10651	ILMN_1359654	19	19p12	"c(""NM_001012473"", ""NP_001012491"")"	361365	Polr2c	polymerase (RNA) II (DNA directed) polypeptide C	-0.024862595	4.321650551	-4.590255049	0.000814158	0.030044151	-1.566055245
12856	ILMN_1365004	NA	NA	NA	NA	NA	NA	-0.06550489	4.304263778	-4.585431207	0.000820526	0.030199452	-1.574226517
11142	ILMN_1355241	1	1q36	"c(""NM_001025725"", ""NP_001020896"")"	361650	Hirip3	HIRA interacting protein 3	-0.03745936	4.113622979	-4.584183081	0.000822182	0.030199452	-1.576341216
14632	ILMN_1371500	9	9q36	"c(""NM_001109363"", ""NP_001102833"")"	503269	Rab17	"RAB17, member RAS oncogene family"	0.021314444	4.058336103	4.578774817	0.000829399	0.030394009	-1.585506604
6151	ILMN_1365666	17	17p12	"c(""NM_001004214"", ""NP_001004214"")"	291084	Nqo2	"NAD(P)H dehydrogenase, quinone 2"	-0.029163279	4.11856823	-4.574074389	0.000835725	0.030535787	-1.593475279
7258	ILMN_1373971	1	1q12	"c(""NM_001106221"", ""NP_001099691"")"	292554	Aurkc	aurora kinase C	0.039044216	4.100259206	4.573025362	0.000837144	0.030535787	-1.595254065
15230	ILMN_1356203	1	1q33	"c(""NM_012715"", ""NP_036847"")"	25026	Adm	adrenomedullin	-0.016717561	4.027436843	-4.571615936	0.000839054	0.030535787	-1.59764417
12349	ILMN_1650288	10	10q12	"c(""NM_001109475"", ""NP_001102945"")"	685545	Fam195a	"family with sequence similarity 195, member A"	0.042622335	4.258601583	4.569674726	0.000841693	0.030561555	-1.600936465
10659	ILMN_1360900	X	Xq35	"c(""NM_001127502"", ""NP_001120974"")"	680354	Wbp5	WW domain binding protein 5	-0.046407632	4.128750929	-4.558941129	0.00085644	0.030866129	-1.619148809
15187	ILMN_1356239	1	1q53	"c(""NM_001191636"", ""NP_001178565"", ""XM_001080627"", ""XM_220031"", ""XP_001080627"", ""XP_220031"")"	309499	Myof	myoferlin	-0.014397422	4.027779529	-4.558876837	0.00085653	0.030866129	-1.619257937
6368	ILMN_1376277	7	7q22	"c(""NM_001011989"", ""NP_001011989"")"	299825	Gns	glucosamine (N-acetyl)-6-sulfatase	0.017308376	4.107062984	4.55805876	0.000857665	0.030866129	-1.620646589
12050	ILMN_1356505	2	2q11	"c(""XM_001059136"", ""XM_226606"", ""XP_001059136"", ""XP_226606"")"	294595	Ttc37	tetratricopeptide repeat domain 37	-0.029358334	4.073302481	-4.557557681	0.000858361	0.030866129	-1.621497189
325	ILMN_1373985	5	5q33	"c(""NM_001013213"", ""NP_001013231"")"	362548	Itgb3bp	integrin beta 3 binding protein (beta3-endonexin)	-0.041888488	4.085054149	-4.556501947	0.00085983	0.030866129	-1.623289436
5155	ILMN_1370575	1	1q22	"c(""XM_001080926"", ""XM_574453"", ""XP_001080926"", ""XP_574453"")"	499155	Fancf	"Fanconi anemia, complementation group F"	-0.027339338	4.040267619	-4.554041743	0.000863262	0.030919243	-1.627466468
14336	ILMN_1376705	13	13q24	"c(""NM_001012028"", ""NP_001012028"")"	304951	Nuf2	"NUF2, NDC80 kinetochore complex component, homolog (S. cerevisiae)"	-0.049606	4.132834344	-4.546887152	0.000873327	0.031209122	-1.639617918
15259	ILMN_1360597	NA	NA	NA	NA	NA	NA	-0.021798976	4.029031179	-4.542863993	0.000879041	0.031342559	-1.646453578
3442	ILMN_1362757	4	4q43	"c(""NM_001108652"", ""NP_001102122"")"	362455	RGD1306151	similar to hypothetical protein DKFZp761D0211	-0.032606115	4.05145027	-4.541242809	0.000881354	0.031354431	-1.649208639
7498	ILMN_1650724	1	1q41	"c(""NM_001108509"", ""NP_001101979"")"	361676	Pnpla2	patatin-like phospholipase domain containing 2	0.056547299	4.188354789	4.538091483	0.00088587	0.031444411	-1.654564935
4166	ILMN_1371527	15	15p11	"c(""NM_001108385"", ""NP_001101855"")"	361069	Epb49	erythrocyte membrane protein band 4.9 (dematin)	-0.031643773	4.057522914	-4.531867018	0.000894861	0.031692479	-1.665148095
1421	ILMN_1373568	12	12q12	"c(""NM_001109021"", ""NP_001102491"")"	368001	Bcl7b	B-cell CLL/lymphoma 7B	-0.014077625	4.040614161	-4.524695641	0.000905338	0.031991981	-1.677346926
8578	ILMN_1372654	19	19q12	"c(""NM_022867"", ""NP_074058"")"	64862	Map1lc3b	microtubule-associated protein 1 light chain 3 beta	0.042091057	4.479653912	4.51909145	0.000913616	0.032212584	-1.686884129
6179	ILMN_1372596	5	5q36	"c(""NM_057114"", ""NP_476455"")"	117254	Prdx1	peroxiredoxin 1	-0.027291054	4.478062109	-4.509990279	0.000927228	0.032582786	-1.702380369
9788	ILMN_1363345	16	16p14	"c(""NM_001006964"", ""NP_001006965"")"	290631	Babam1	BRISC and BRCA1 A complex member 1	-0.020634868	4.300792047	-4.509270676	0.000928314	0.032582786	-1.703606026
6588	ILMN_1361062	NA	NA	NA	NA	NA	NA	0.029737749	4.11620199	4.507962844	0.00093029	0.032582786	-1.705833735
14180	ILMN_1358828	1	1p11	"c(""NM_001106206"", ""NP_001099676"")"	292263	Fbxo5	F-box protein 5	-0.047210975	4.165655705	-4.505093346	0.000934641	0.032649168	-1.710722227
12690	ILMN_2040208	X	Xq37.2	"c(""NM_017087"", ""NP_058783"")"	25181	Bgn	biglycan	0.012828178	4.073425697	4.50399644	0.00093631	0.032649168	-1.712591176
12831	ILMN_1352152	3	3q43	"c(""NM_001108614"", ""NP_001102084"")"	362289	Lime1	Lck interacting transmembrane adaptor 1	0.033596052	4.116772228	4.501173819	0.000940619	0.032697876	-1.717401113
11852	ILMN_1352785	NA	NA	NA	NA	NA	NA	0.040438692	4.228736444	4.500377939	0.000941838	0.032697876	-1.718757515
9219	ILMN_1353641	14	14q22	"c(""NM_053490"", ""NP_445942"")"	85252	Xpo1	"exportin 1, CRM1 homolog (yeast)"	-0.045644986	4.241659777	-4.495608941	0.000949175	0.032880514	-1.72688677
6083	ILMN_1355799	2	2q34	"c(""NM_001107690"", ""NP_001101160"")"	310640	Fam189b	"family with sequence similarity 189, member B"	-0.021350829	4.059468416	-4.490071946	0.00095777	0.033038441	-1.736328489
13272	ILMN_1353352	X	Xq37	"c(""NM_001106212"", ""NP_001099682"")"	292328	RGD1562747	similar to RIKEN cDNA 1110012L19	-0.019175632	4.127225881	-4.489983459	0.000957908	0.033038441	-1.736479407
337	ILMN_1372041	16	16q12.5	"c(""NM_001031813"", ""NM_001170477"", ""NP_001026983"", ""NP_001163948"")"	361180	Grtp1	growth hormone regulated TBC protein 1	0.03472568	4.08772007	4.487871183	0.000961209	0.033039708	-1.740082236
3332	ILMN_1364746	15	15p14	"c(""NM_001007680"", ""NP_001007681"")"	305795	Abhd6	abhydrolase domain containing 6	0.036870659	4.24004854	4.484767788	0.00096608	0.033039708	-1.745376523
5231	ILMN_1364277	7	7q34	"c(""NM_031039"", ""NP_112301"")"	81670	Gpt	glutamic-pyruvate transaminase (alanine aminotransferase)	0.096793889	4.200695645	4.484680195	0.000966218	0.033039708	-1.745525969
11742	ILMN_1359630	NA	NA	NA	NA	NA	NA	-0.029078464	4.215744148	-4.481163979	0.00097177	0.033039708	-1.751525905
8399	ILMN_1362720	4	4q43	"c(""NM_001024338"", ""NP_001019509"")"	500348	Bcl2l14	Bcl2-like 14 (apoptosis facilitator)	0.05416959	4.080245158	4.480492483	0.000972834	0.033039708	-1.752671883
2522	ILMN_1371270	19	19p13	"c(""NM_152242"", ""NP_689448"")"	260326	Gpr56	G protein-coupled receptor 56	0.042806488	4.225188427	4.479944651	0.000973703	0.033039708	-1.753606854
3296	ILMN_1376953	NA	NA	NA	NA	NA	NA	-0.013908025	4.01740663	-4.479000421	0.000975202	0.033039708	-1.75521843
3883	ILMN_1374034	X	Xq13	"c(""XM_001060853"", ""XM_217592"", ""XP_001060853"", ""XP_217592"")"	302526	Atp6ap2	"ATPase, H+ transporting, lysosomal accessory protein 2"	-0.020941792	4.347870583	-4.478074983	0.000976674	0.033039708	-1.756798034
15639	ILMN_1356835	1	1q36	"c(""NM_019337"", ""NP_062210"")"	54290	Rgs10	regulator of G-protein signaling 10	-0.021449842	4.211249206	-4.478041194	0.000976728	0.033039708	-1.756855709
7062	ILMN_1358646	17	17p14	"c(""NM_012558"", ""NP_036690"")"	24362	Fbp1	"fructose-1,6-bisphosphatase 1"	-0.030775002	4.506681916	-4.472249687	0.000985995	0.033207382	-1.766743339
5045	ILMN_1366737	2	2q34	"c(""NM_001107709"", ""NP_001101179"")"	310746	Ap4b1	"adaptor-related protein complex 4, beta 1 subunit"	0.025271986	4.166183052	4.471228896	0.000987637	0.033207382	-1.768486501
3454	ILMN_1366030	4	4q11	"c(""NM_001110847"", ""NM_001110848"", ""NM_012919"", ""NP_001104317"", ""NP_001104318"", ""NP_037051"")"	25399	Cacna2d1	"calcium channel, voltage-dependent, alpha2/delta subunit 1"	-0.084369228	4.098295516	-4.471017609	0.000987978	0.033207382	-1.768847323
15499	ILMN_1350882	9	9q31	"c(""NM_001108799"", ""NP_001102269"")"	363241	Eef1b2	eukaryotic translation elongation factor 1 beta 2	-0.032573069	4.389736997	-4.465782444	0.000996452	0.033419234	-1.777789216
6686	ILMN_1362553	X	Xq21	"c(""NM_031682"", ""NP_113870"")"	63864	Hsd17b10	hydroxysteroid (17-beta) dehydrogenase 10	0.040719338	4.20969774	4.464522181	0.000998503	0.033419234	-1.779942275
9761	ILMN_1349555	9	9q31	"c(""NM_001009671"", ""NP_001009671"")"	301416	Coq10b	coenzyme Q10 homolog B (S. cerevisiae)	0.05255025	4.255973772	4.461174768	0.001003973	0.033499888	-1.785661952
14173	ILMN_1367676	16	16q12.5	"c(""NM_001030027"", ""NP_001025198"")"	290842	Gins4	GINS complex subunit 4 (Sld5 homolog)	-0.030255455	4.034882245	-4.460460021	0.001005145	0.033499888	-1.786883397
9321	ILMN_1371600	5	5q31	"c(""NM_173134"", ""NP_775157"", ""XM_001059116"", ""XM_575844"", ""XP_001059116"", ""XP_575844"")"	286919	Cdk5rap2	CDK5 regulatory subunit associated protein 2	-0.039122904	4.157445512	-4.455579087	0.001013187	0.033597108	-1.795226093
12111	ILMN_1376941	1	1q33	"c(""NM_001001800"", ""NP_001001800"")"	308900	rnf141	ring finger protein 141	-0.022724091	4.074629855	-4.455114944	0.001013955	0.033597108	-1.796019569
675	ILMN_1372451	8	8q31	"c(""NM_001106844"", ""NP_001100314"")"	300870	Fam46a	"family with sequence similarity 46, member A"	-0.046876112	4.313972384	-4.454586777	0.00101483	0.033597108	-1.796922526
7341	ILMN_1372442	15	15p13	"c(""NM_001106038"", ""NP_001099508"")"	290228	Ipo4	importin 4	0.025302654	4.18877914	4.453549638	0.001016551	0.033597108	-1.79869572
4176	ILMN_2040058	4	4q22	"c(""NM_001106588"", ""NP_001100058"")"	296966	Chchd3	coiled-coil-helix-coiled-coil-helix domain containing 3	0.024674138	4.176609506	4.452151221	0.001018875	0.033603784	-1.801086784
1516	ILMN_1370740	1	1q22	"c(""XM_001080259"", ""XM_218601"", ""XP_001080259"", ""XP_218601"")"	308607	E2f8	E2F transcription factor 8	-0.045263373	4.095231168	-4.448327563	0.00102526	0.033744063	-1.807625759
1063	ILMN_1364217	4	4q34	"c(""NM_001014188"", ""NP_001014210"")"	362394	Isy1	ISY1 splicing factor homolog (S. cerevisiae)	-0.028496732	4.129952775	-4.439895072	0.00103949	0.034125744	-1.82205239
8871	ILMN_1363228	2	2q11	"c(""XM_001054852"", ""XM_002725905"", ""XM_002728986"", ""XM_226624"", ""XP_001054852"", ""XP_002725951"", ""XP_002729032"", ""XP_226624"")"	309918	Ell2	elongation factor RNA polymerase II 2	0.050863349	4.264480128	4.43734364	0.001043836	0.034125744	-1.82641908
13196	ILMN_1358681	4	4q34	"c(""XM_002726408"", ""XM_575592"", ""XP_002726454"", ""XP_575592"")"	500242	Pcbp1	poly(rC) binding protein 1	-0.021997847	4.346848981	-4.437157319	0.001044154	0.034125744	-1.826737991
2397	ILMN_1350210	NA	NA	NA	NA	NA	NA	-0.057418474	4.10042325	-4.435502651	0.001046984	0.034125744	-1.829570333
7116	ILMN_1350513	11	11q23	"c(""NM_012531"", ""NP_036663"")"	24267	Comt	catechol-O-methyltransferase	-0.043203257	4.186298037	-4.435122652	0.001047635	0.034125744	-1.830220831
3565	ILMN_1354033	2	2q26	"c(""NM_001106432"", ""NP_001099902"")"	295050	Exosc8	exosome component 8	-0.04113318	4.211948567	-4.432633156	0.001051911	0.034194654	-1.834482867
15828	ILMN_1376907	NA	NA	NA	NA	NA	NA	0.035845359	4.31622026	4.425219765	0.001064751	0.03443761	-1.847178829
1512	ILMN_1359865	19	19p13	"c(""NM_001037978"", ""NP_001033067"")"	307642	Gtl3	gene trap locus 3	-0.029633716	4.164678751	-4.423982491	0.00106691	0.03443761	-1.849298358
4976	ILMN_1354916	11	11q23	"c(""NM_001108326"", ""NP_001101796"")"	360745	Lztr1	leucine-zipper-like transcription regulator 1	0.015378586	4.122741166	4.423338122	0.001068036	0.03443761	-1.85040227
8607	ILMN_1365334	6	6q16	"c(""NM_013053"", ""NP_037185"")"	25577	Ywhaq	"tyrosine 3-monooxygenase/tryptophan 5-monooxygenase activation protein, theta polypeptide"	-0.024622418	4.287520515	-4.422560422	0.001069397	0.03443761	-1.851734667
8501	ILMN_1361482	1	1q33	"c(""NM_001012742"", ""NP_001012760"")"	308937	Wee1	wee 1 homolog (S. pombe)	-0.046072823	4.118679857	-4.422067379	0.001070261	0.03443761	-1.852579407
8659	ILMN_1359126	1	1q31	"c(""NM_001107529"", ""NP_001100999"")"	308761	Prc1	protein regulator of cytokinesis 1	-0.055014055	4.188503469	-4.419084535	0.001075502	0.034536059	-1.857690569
3211	ILMN_1357330	NA	NA	NA	NA	NA	NA	-0.019254131	4.455999732	-4.406813232	0.00109735	0.035166276	-1.878728278
4174	ILMN_1369005	NA	NA	NA	NA	NA	NA	-0.062852463	4.153790826	-4.404672245	0.001101209	0.035218657	-1.882400491
10735	ILMN_1357588	20	20p12	"c(""NM_212462"", ""NP_997627"")"	294250	Bat2	HLA-B associated transcript 2	-0.029186046	4.150048868	-4.396768437	0.001115579	0.035517216	-1.895961535
13287	ILMN_1368759	8	8q23	"c(""NM_001008326"", ""NP_001008327"")"	300689	Rexo2	"REX2, RNA exonuclease 2 homolog (S. cerevisiae)"	-0.022305555	4.261604678	-4.396400577	0.001116253	0.035517216	-1.896592865
9880	ILMN_1363907	7	7q34	"c(""NM_001034933"", ""NP_001030105"")"	315222	Arsa	arylsulfatase A	0.024100828	4.048628683	4.395843143	0.001117275	0.035517216	-1.897549576
15619	ILMN_1366923	5	5q36	"c(""NM_001146061"", ""NM_013214"", ""NP_001139533"", ""NP_037346"")"	26759	Acot7	acyl-CoA thioesterase 7	0.036675951	4.093952057	4.392563276	0.001123305	0.035625033	-1.903179443
1824	ILMN_1357332	10	10q32.1	"c(""NM_001012237"", ""NP_001012237"")"	303635	Fam20a	"family with sequence similarity 20, member A"	0.036647417	4.139889474	4.391554555	0.001125167	0.035625033	-1.904911148
4839	ILMN_1370114	12	12q16	"c(""NM_053677"", ""NP_446129"")"	114212	Chek2	CHK2 checkpoint homolog (S. pombe)	-0.038990596	4.128413915	-4.389244475	0.001129442	0.035676042	-1.908877366
13896	ILMN_1376786	9	9q36	"c(""NM_001012135"", ""NP_001012135"")"	316620	Mlph	melanophilin	-0.014593689	4.022623127	-4.388251693	0.001131285	0.035676042	-1.910582074
12086	ILMN_1376251	8	8q32	"c(""NM_022713"", ""NP_073204"")"	64679	Tgm4	transglutaminase 4 (prostate)	0.043639255	4.056316702	4.377790863	0.001150894	0.036222266	-1.928551085
183	ILMN_2038910	12	12q12	"c(""NM_001105916"", ""NP_001099386"")"	288562	Tfr2	transferrin receptor 2	0.033503523	4.330070757	4.376017655	0.001154253	0.036255907	-1.931598207
15224	ILMN_1358079	7	7q22	"c(""NM_001004238"", ""NP_001004238"")"	299799	Rab21	"RAB21, member RAS oncogene family"	-0.021389003	4.234822868	-4.362831364	0.001179557	0.036977366	-1.954268785
15542	ILMN_1649961	15	15q21	"c(""XM_001075526"", ""XM_341363"", ""XP_001075526"", ""XP_341364"")"	361080	RGD1559682	similar to peptidylprolyl isomerase A (cyclophilin A))	-0.013555662	4.022592944	-4.361256229	0.001182619	0.037000067	-1.956978128
11272	ILMN_1373916	8	8q32	"c(""NM_181635"", ""NP_853666"")"	353302	Kif15	kinesin family member 15	-0.034159935	4.050569753	-4.359751655	0.00118555	0.037015287	-1.959566357
2176	ILMN_1364755	1	1q21	"c(""NM_001008303"", ""NP_001008304"")"	292729	Snrpa	small nuclear ribonucleoprotein polypeptide A	-0.049957826	4.319131227	-4.358572085	0.001187854	0.037015287	-1.961595675
13265	ILMN_1354912	10	10q31	"c(""NM_053403"", ""NP_445855"")"	84427	Grb7	growth factor receptor bound protein 7	0.046488483	4.232138134	4.357414818	0.001190119	0.037015287	-1.963586772
3550	ILMN_1357095	13	13q24	"c(""NM_017214"", ""NP_058910"")"	29480	Rgs4	regulator of G-protein signaling 4	-0.022085155	4.026339547	-4.349821535	0.001205094	0.037407524	-1.976654805
13424	ILMN_1356551	15	15p14	"c(""NM_133583"", ""NP_598267"")"	171114	Ndrg2	N-myc downstream regulated gene 2	0.112180472	4.357940839	4.348607969	0.001207505	0.037409027	-1.978743938
14769	ILMN_1365019	7	7q33	"c(""NM_001134842"", ""NP_001128314"")"	299949	Wdr67	WD repeat domain 67	-0.028334542	4.14301509	-4.346330067	0.001212045	0.037414078	-1.982665743
12669	ILMN_1353210	14	14q21	"c(""NM_001100730"", ""NP_001094200"")"	360971	Nipsnap1	nipsnap homolog 1 (C. elegans)	0.013431736	4.39584722	4.346154984	0.001212395	0.037414078	-1.982967203
6904	ILMN_1367083	17	17q12.1	"c(""NM_001107359"", ""NP_001100829"")"	307050	Mtpap	mitochondrial poly(A) polymerase	0.022933545	4.113685686	4.337928379	0.001228946	0.037851049	-1.997135627
4229	ILMN_1374143	11	11q23	"c(""NM_001105867"", ""NP_001099337"")"	287974	Klhl6	kelch-like 6 (Drosophila)	-0.016889409	4.028803462	-4.330622928	0.001243842	0.038235459	-2.009723771
14378	ILMN_1364806	3	3q21	"c(""NM_001024260"", ""NP_001019431"")"	311111	Nostrin	nitric oxide synthase trafficker	0.03671444	4.140989326	4.323787336	0.001257952	0.038542506	-2.021507551
3867	ILMN_1351709	7	7q11	"c(""NM_001008525"", ""NP_001008525"")"	362837	Ndufs7	NADH dehydrogenase (ubiquinone) Fe-S protein 7	0.027449952	4.274044567	4.323427112	0.0012587	0.038542506	-2.022128677
7961	ILMN_1360908	11	11q22	"c(""NM_022712"", ""NP_073203"")"	64678	Tfrc	transferrin receptor	-0.038547727	4.066091873	-4.317838062	0.001270368	0.038749903	-2.031767543
14189	ILMN_1352272	3	3q22	"c(""NM_001191902"", ""NP_001178831"", ""XM_001061854"", ""XM_345371"", ""XP_001061854"", ""XP_345372"")"	366078	Sp9	trans-acting transcription factor 9	-0.011076398	4.022971216	-4.314516	0.001277358	0.038888167	-2.037498365
11427	ILMN_1376805	10	10q24	"c(""NM_001011892"", ""NP_001011892"")"	287527	Serpinf2	"serpin peptidase inhibitor, clade F (alpha-2 antiplasmin, pigment epithelium derived factor), member 2"	0.026446212	4.517301974	4.30921348	0.001288597	0.03915505	-2.046648103
11092	ILMN_2039567	NA	NA	NA	NA	NA	NA	0.012015601	4.04626412	4.307221569	0.001292846	0.0392089	-2.050086017
2217	ILMN_1350234	1	1q54	"c(""NM_001107600"", ""NP_001101070"")"	309444	Fbxw4	F-box and WD repeat domain containing 4	0.035758639	4.295006926	4.304540306	0.001298589	0.039307756	-2.054714383
1514	ILMN_2039182	19	19q12	"c(""NM_001191944"", ""NP_001178873"", ""XM_001078056"", ""XM_574244"", ""XP_001078056"", ""XP_574244"")"	361412	Adamts18	"ADAM metallopeptidase with thrombospondin type 1 motif, 18"	0.033850192	4.174215455	4.302668783	0.001302613	0.039336485	-2.057945443
12911	ILMN_1373236	17	17q12.3	"c(""NM_001014240"", ""NP_001014262"")"	364773	Akr1c13	"aldo-keto reductase family 1, member C13"	0.01602387	4.023238327	4.301789805	0.001304507	0.039336485	-2.059463069
3968	ILMN_1353442	1	1q54	"c(""NM_001108526"", ""NP_001101996"")"	361764	Sema4g	"sema domain, immunoglobulin domain (Ig), transmembrane domain (TM) and short cytoplasmic domain, (semaphorin) 4G"	0.053441896	4.214700673	4.299015675	0.001310505	0.039442226	-2.064253371
13275	ILMN_1373264	15	15p14	"c(""NM_001106030"", ""NP_001099500"")"	290027	Parp2	poly (ADP-ribose) polymerase 2	-0.036353118	4.175548476	-4.296013108	0.00131703	0.039563382	-2.06943906
6919	ILMN_1371639	2	2q31-q33	"c(""NM_012769"", ""NP_036901"")"	25202	Gucy1b3	"guanylate cyclase 1, soluble, beta 3"	-0.02903038	4.104241321	-4.294540851	0.001320242	0.039584746	-2.071982127
12534	ILMN_1376888	20	20q12	"c(""NM_001012075"", ""NP_001012075"")"	309828	Tspyl4	TSPY-like 4	-0.041265894	4.044843126	-4.292997349	0.001323618	0.039610945	-2.074648504
15009	ILMN_1350640	9	9q21	"c(""NM_001108213"", ""NP_001101683"")"	316344	Rev1	REV1 homolog (S. cerevisiae)	0.045147665	4.135593751	4.290842023	0.001328347	0.039677467	-2.078372224
3515	ILMN_1365855	11	11q21	"c(""NM_001108318"", ""NP_001101788"")"	685232	Atp6v1a	"ATPase, H+ transporting, lysosomal V1 subunit A"	-0.033690876	4.096073134	-4.289691741	0.001330878	0.039678208	-2.080359749
13760	ILMN_1370214	4	4q11-q12	"c(""NM_012690"", ""NP_036822"")"	24891	Abcb4	"ATP-binding cassette, subfamily B (MDR/TAP), member 4"	0.03480993	4.19823077	4.288372268	0.001333788	0.039690211	-2.082639787
12646	ILMN_1363468	16	16p16	"c(""NM_001107295"", ""NP_001100765"")"	306270	Oxnad1	oxidoreductase NAD-binding domain containing 1	0.027245762	4.154185979	4.285792515	0.001339496	0.039785286	-2.087098111
3114	ILMN_1650950	8	8q12	"c(""NM_001014207"", ""NP_001014229"")"	363017	Taf1d	"TATA box binding protein (Tbp)-associated factor, RNA polymerase I, D"	0.015452033	4.06785239	4.281978259	0.001347982	0.039962377	-2.093691197
6006	ILMN_1363612	19	19q12	"c(""NM_173119"", ""NP_775142"")"	286899	Hsbp1	heat shock factor binding protein 1	-0.023279005	4.216388157	-4.278782426	0.001355136	0.040099372	-2.099216503
1664	ILMN_1361612	6	6q32	"c(""NM_001008776"", ""NM_001166352"", ""NP_001008776"", ""NP_001159824"")"	362774	Serpina11	"serine (or cysteine) peptidase inhibitor, clade A (alpha-1 antiproteinase, antitrypsin), member 11"	0.024393171	4.404248406	4.275157538	0.001363299	0.04022788	-2.105484914
3061	ILMN_1352296	7	7q22	"c(""NM_001108747"", ""NP_001102217"")"	362886	Rassf3	Ras association (RalGDS/AF-6) domain family member 3	0.024594897	4.266886459	4.273479741	0.001367095	0.04022788	-2.108386749
6330	ILMN_1369588	9	9q12	"c(""NM_001009601"", ""NP_001009601"")"	316226	Klc4	kinesin light chain 4	0.03950062	4.230054869	4.273476225	0.001367102	0.04022788	-2.10839283
9316	ILMN_1373691	11	11q22	"c(""NM_147139"", ""NP_671480"")"	257645	Itgb5	"integrin, beta 5"	0.041221463	4.191550368	4.27035523	0.001374192	0.040361482	-2.113791541
8455	ILMN_1354695	X	Xq31	"c(""NM_031624"", ""NP_113812"")"	58845	Igbp1	immunoglobulin (CD79A) binding protein 1	0.024492932	4.25545872	4.266115739	0.001383885	0.04050809	-2.121126677
4169	ILMN_1370009	8	8q24	"c(""NM_022510"", ""NP_071955"")"	64302	Rpl4	ribosomal protein L4	-0.024929251	4.452817787	-4.263646612	0.001389563	0.04050809	-2.125399612
8547	ILMN_1363859	1	1q33	"c(""NM_053318"", ""NP_445770"")"	58917	Hpx	hemopexin	-0.026489872	4.567221943	-4.262815634	0.001391479	0.04050809	-2.126837801
15494	ILMN_1349617	8	8q22	"c(""NM_001109291"", ""NP_001102761"")"	500987	H2afx	"H2A histone family, member X"	-0.051351363	4.390726975	-4.262473259	0.001392269	0.04050809	-2.127430376
5286	ILMN_1350685	1	1q43	"c(""NM_134379"", ""NP_599206"")"	171397	UST4r	integral membrane transport protein UST4r	-0.057649316	4.107821418	-4.262058742	0.001393227	0.04050809	-2.128147831
607	ILMN_1370678	16	16q12.5	"c(""NM_017223"", ""NP_058919"")"	29502	Slc20a2	"solute carrier family 20 (phosphate transporter), member 2"	0.029687014	4.286933775	4.261492284	0.001394537	0.04050809	-2.129128296
9088	ILMN_1349008	10	10q32.3	"c(""NM_053985"", ""NP_446437"")"	117056	H3f3b	"H3 histone, family 3B"	-0.034540002	4.379887528	-4.256021847	0.001407251	0.040781246	-2.138598646
11892	ILMN_1370746	4	4q13	"c(""XM_001069386"", ""XM_575369"", ""XP_001069386"", ""XP_575369"")"	500015	Samd9l	sterile alpha motif domain containing 9-like	-0.016993055	4.064176354	-4.255233785	0.001409092	0.040781246	-2.139963187
1234	ILMN_1360557	3	3p12	"c(""NM_001137562"", ""NP_001131034"")"	311840	Urm1	ubiquitin related modifier 1 homolog (S. cerevisiae)	0.034168871	4.134502962	4.2538937	0.00141223	0.040797461	-2.142283712
6086	ILMN_1366338	2	2q41	"c(""XM_001073918"", ""XM_227622"", ""XP_001073918"", ""XP_227622"")"	310810	Frrs1	ferric-chelate reductase 1	-0.017514489	4.027252638	-4.25171793	0.001417339	0.040870484	-2.146051732
13744	ILMN_1355973	1	1q21	"c(""NM_001177687"", ""NP_001171158"", ""XM_002725563"", ""XM_579917"", ""XP_002725609"", ""XP_579917"")"	499125	RGD1562079	RGD1562079	0.048625163	4.281318305	4.250083922	0.001421189	0.040906987	-2.148881846
15438	ILMN_1376551	1	1q33	"c(""NM_001012169"", ""NP_001012169"")"	361627	Zfp143	zinc finger protein 143	-0.030316835	4.149802778	-4.246831839	0.001428884	0.04105383	-2.154515308
3862	ILMN_1650920	2	2q45	"c(""XM_001080203"", ""XM_575065"", ""XP_001080203"", ""XP_575065"")"	499731	Tyw3	tRNA-yW synthesizing protein 3 homolog (S. cerevisiae)	0.025732453	4.168303385	4.244171752	0.00143521	0.041095664	-2.159124094
12653	ILMN_1649885	1	NA	"c(""XM_001075949"", ""XM_345065"", ""XP_001075949"", ""XP_345066"")"	365511	Znf296	zinc finger protein 296	0.011827132	4.028219602	4.244036973	0.001435532	0.041095664	-2.159357627
6230	ILMN_1356186	14	14q22	"c(""NM_031831"", ""NP_114019"")"	83765	Rtn4	reticulon 4	-0.049701055	4.341081988	-4.241403697	0.001441825	0.041201315	-2.163920723
10942	ILMN_1359094	9	9q13	"c(""NM_001009920"", ""NM_001159739"", ""NP_001009920"", ""NP_001153211"")"	494500	Gsta5	glutathione S-transferase Yc2 subunit	0.05053284	4.164570775	4.231819809	0.001464974	0.041787383	-2.180534307
13840	ILMN_1349285	9	9q36	"c(""NM_001106925"", ""NP_001100395"")"	301622	Dtymk	deoxythymidylate kinase (thymidylate kinase)	-0.027249629	4.252330158	-4.228642436	0.001472734	0.041916073	-2.186044346
1303	ILMN_1373773	4	4q22	"c(""NM_001024322"", ""NP_001019493"")"	500054	Pot1a	protection of telomeres 1A	-0.024738738	4.101155848	-4.227807274	0.001474781	0.041916073	-2.187492815
75	ILMN_1358975	4	4q42	"c(""NM_001024783"", ""NP_001019954"")"	312638	Creld1	cysteine-rich with EGF-like domains 1	0.032078682	4.196988773	4.221346488	0.001490716	0.042232002	-2.198700539
10454	ILMN_1359349	NA	NA	NA	NA	NA	NA	-0.025859705	4.206399845	-4.221138648	0.001491232	0.042232002	-2.199061157
6732	ILMN_1366545	NA	NA	NA	NA	NA	NA	0.023562116	4.313416704	4.209681907	0.001519944	0.042968288	-2.218946265
4162	ILMN_1362428	NA	NA	NA	NA	NA	NA	-0.042171834	4.272139474	-4.206912002	0.001526973	0.04309003	-2.22375591
10176	ILMN_1368492	8	8q24	"c(""XR_009072"", ""XR_086318"")"	315756	RGD1562639	similar to c-myc promoter binding protein	-0.040612214	4.150032529	-4.201839918	0.001539931	0.043378376	-2.232565061
4842	ILMN_1350397	5	5q21	"c(""NM_001135780"", ""NP_001129252"")"	313108	Mms22l	"MMS22-like, DNA repair protein"	-0.046160699	4.072900618	-4.199350815	0.001546332	0.043463654	-2.236889068
422	ILMN_1372574	5	5q36	"c(""NM_001109266"", ""NP_001102736"")"	500554	RGD1564163	similar to RIKEN cDNA 1700025K23	0.013285261	4.028559012	4.198194043	0.001549316	0.043463654	-2.238898796
6199	ILMN_1358531	18	18q12.1	"c(""NM_001025675"", ""NP_001020846"")"	307351	Tubb6	"tubulin, beta 6"	-0.071790557	4.126923292	-4.197467157	0.001551195	0.043463654	-2.240161726
1722	ILMN_1357690	4	4q24	"c(""NM_053849"", ""NP_446301"")"	116598	Pdia4	"protein disulfide isomerase family A, member 4"	-0.047362283	4.215682491	-4.19407815	0.001559984	0.043632691	-2.246050673
6326	ILMN_1376441	3	3q36	"c(""NM_012631"", ""NP_036763"")"	24686	Prnp	prion protein	-0.066364813	4.240012187	-4.187221243	0.001577926	0.04394687	-2.257969189
13728	ILMN_1366852	10	10q21	"c(""NM_172019"", ""NP_742016"")"	246208	Ifi47	interferon gamma inducible protein 47	-0.072603404	4.277482348	-4.186994941	0.001578522	0.04394687	-2.258362623
6324	ILMN_1359253	7	7q34	"c(""NM_001024908"", ""NP_001020079"")"	500899	Mfsd3	major facilitator superfamily domain containing 3	0.035095822	4.169114961	4.186606745	0.001579544	0.04394687	-2.259037526
2798	ILMN_1352073	1	1q41	"c(""NM_001014025"", ""NP_001014047"")"	309029	RGD1305014	similar to RIKEN cDNA 2310057M21	-0.024402113	4.046805779	-4.181327991	0.001593519	0.044257897	-2.268216472
2225	ILMN_1376350	4	4q34	"c(""NM_012667"", ""NP_036799"")"	24807	Tacr1	tachykinin receptor 1	-0.029433865	4.023664011	-4.178473435	0.00160113	0.044391397	-2.273181267
9470	ILMN_1351353	11	11q11	"c(""NM_001024741"", ""NP_001019912"")"	288242	Chaf1b	"chromatin assembly factor 1, subunit B (p60)"	-0.026314719	4.059806622	-4.175141965	0.00161006	0.044560952	-2.278976566
891	ILMN_1530347	16	16p14	"c(""NM_001013880"", ""NP_001013902"")"	290651	Isyna1	inositol-3-phosphate synthase 1	-0.030038356	4.088345013	-4.168070857	0.001629188	0.044998118	-2.291280851
13184	ILMN_1349772	20	20p12	"c(""NM_053567"", ""NP_446019"")"	89833	Ftcd	formiminotransferase cyclodeaminase	0.064809662	4.369923376	4.166282562	0.001634063	0.044998118	-2.294393411
10240	ILMN_1355386	6	6q32	"c(""NM_144750"", ""NP_653351"")"	246266	Aspg	asparaginase homolog (S. cerevisiae)	0.086913017	4.116545881	4.166165425	0.001634383	0.044998118	-2.294597302
9195	ILMN_1374903	16	16q12.1	"c(""NM_172010"", ""NP_742007"")"	246186	Fgl1	fibrinogen-like 1	-0.02809919	4.067441957	-4.164923175	0.001637779	0.045013336	-2.29675966
7580	ILMN_1353343	10	10q12	"c(""NM_001105766"", ""NP_001099236"")"	287101	Pkmyt1	"protein kinase, membrane associated tyrosine/threonine 1"	-0.037324898	4.080789647	-4.163505945	0.001641663	0.045041874	-2.299226789
15516	ILMN_1373241	1	1q21	"c(""NM_001107493"", ""NP_001100963"")"	308441	Exosc5	exosome component 5	0.047101462	4.215925049	4.161803163	0.001646341	0.045092093	-2.302191274
11963	ILMN_1349962	20	NA	"c(""NM_001025114"", ""NP_001020285"")"	294568	Wasf1	"WAS protein family, member 1"	-0.036265574	4.05704927	-4.157501907	0.001658222	0.045339053	-2.309680881
7450	ILMN_1359099	17	17q12.3	"c(""NM_001107369"", ""NP_001100839"")"	307169	Mastl	microtubule associated serine/threonine kinase-like	-0.029033393	4.046843594	-4.152041508	0.001673433	0.045628038	-2.319191479
3206	ILMN_1358486	15	15q25	"c(""NM_001034937"", ""NP_001030109"")"	361094	Ubac2	UBA domain containing 2	-0.032412681	4.156506128	-4.15164076	0.001674556	0.045628038	-2.319889593
5103	ILMN_1357677	8	8q24	"c(""NM_001108157"", ""NP_001101627"")"	315745	Fem1b	fem-1 homolog b (C. elegans)	0.018214145	4.099247692	4.149144577	0.001681563	0.045728001	-2.324238367
1736	ILMN_1353818	1	1p13	"c(""NM_031350"", ""NP_112640"")"	83519	Pex3	peroxisomal biogenesis factor 3	0.021303416	4.123678311	4.148278473	0.001684001	0.045728001	-2.325747409
4433	ILMN_1356539	20	20p12	"c(""NM_031051"", ""NP_112313"")"	81683	Mif	macrophage migration inhibitory factor	0.032199164	4.507827055	4.143918935	0.001696332	0.045983946	-2.333344292
12227	ILMN_2039648	4	4q24	"c(""NM_001035253"", ""NP_001030330"")"	500148	LOC500148	similar to 40S ribosomal protein S7 (S8)	0.018755083	4.053109713	4.139317733	0.001709448	0.046260283	-2.341364304
304	ILMN_1366486	9	9q11.2-q12.1	"c(""NM_031732"", ""NP_113920"")"	65185	Sult1c3	"sulfotransferase family, cytosolic, 1C, member 3"	0.022737624	4.027334163	4.137437007	0.001714839	0.046291532	-2.344643051
2453	ILMN_1368173	18	18q11	"c(""NM_001106933"", ""NP_001100403"")"	302290	Ap3s1	"adaptor-related protein complex 3, sigma 1 subunit"	-0.020919401	4.10274152	-4.136876129	0.001716451	0.046291532	-2.345620918
11662	ILMN_1355827	1	1q33	"c(""NM_001108497"", ""NP_001101967"")"	361624	Akip1	A kinase (PRKA) interacting protein 1	-0.016088751	4.192113342	-4.124671075	0.001751909	0.047167467	-2.366907455
3483	ILMN_1359180	1	1q11	"c(""NM_001106205"", ""NP_001099675"")"	292244	Mrpl18	mitochondrial ribosomal protein L18	-0.062608757	4.311593332	-4.119194297	0.001768068	0.047521706	-2.376464029
15561	ILMN_1358174	3	3q36	"c(""NM_001106505"", ""NP_001099975"")"	296134	Mrps5	mitochondrial ribosomal protein S5	0.022851289	4.207896613	4.112011783	0.001789496	0.047886463	-2.389001335
11845	ILMN_1350483	1	1q21	"c(""NM_024143"", ""NP_077057"")"	79111	Slc27a5	"solute carrier family 27 (fatty acid transporter), member 5"	0.068543378	4.379836849	4.111741648	0.001790307	0.047886463	-2.389472961
9504	ILMN_1359893	8	8q31	"c(""NM_017013"", ""NP_058709"")"	24422	Gsta2	glutathione S-transferase A2	-0.045778965	4.074786059	-4.111606398	0.001790714	0.047886463	-2.389709095
7355	ILMN_1356804	14	14q21	"c(""NM_001107235"", ""NP_001100705"")"	305479	Sf3a1	"splicing factor 3a, subunit 1"	-0.026988865	4.094415023	-4.109541772	0.001796928	0.047971601	-2.393313954
2056	ILMN_1367367	11	11q23	"c(""NM_001107080"", ""NP_001100550"")"	303794	Dgcr6	DiGeorge syndrome critical region gene 6	0.036806093	4.126887574	4.105861753	0.001808059	0.048072123	-2.399740312
15727	ILMN_1349197	1	1q55	"c(""NM_031583"", ""NP_113771"")"	29486	Smc3	structural maintenance of chromosomes 3	-0.031990944	4.250554751	-4.105557804	0.001808982	0.048072123	-2.40027115
10605	ILMN_1370979	X	Xq35	"c(""XM_001054915"", ""XM_343823"", ""XP_001054915"", ""XP_343824"")"	81806	Serpina7	"serpin peptidase inhibitor, clade A (alpha-1 antiproteinase, antitrypsin), member 7"	-0.047294795	4.201029517	-4.105287576	0.001809803	0.048072123	-2.400743104
11486	ILMN_1374736	4	4q34	"c(""NM_001108636"", ""NP_001102106"")"	362392	Snrnp27	small nuclear ribonucleoprotein 27 (U4/U6.U5)	-0.044051596	4.136299928	-4.102080836	0.001819571	0.048172532	-2.406344203
12010	ILMN_1360587	NA	NA	NA	NA	NA	NA	-0.041497038	4.375443905	-4.102048958	0.001819669	0.048172532	-2.406399888
11333	ILMN_1361027	3	3q42	"c(""NM_019316"", ""NP_062189"")"	54264	Mafb	v-maf musculoaponeurotic fibrosarcoma oncogene homolog B (avian)	0.06437557	4.235772733	4.099980279	0.001826	0.048258514	-2.410013698
1630	ILMN_1358341	10	10q22	"c(""NM_199389"", ""NP_955421"")"	303183	Snap47	"synaptosomal-associated protein, 47"	-0.023489597	4.046415243	-4.098998371	0.001829013	0.048258514	-2.41172915
12109	ILMN_1367896	5	5q36	"c(""NM_001107912"", ""NP_001101382"")"	313048	Rbbp4	retinoblastoma binding protein 4	-0.029954811	4.349863959	-4.095669389	0.001839268	0.048374123	-2.417545759
7916	ILMN_1355336	14	14p11	"c(""NM_001037792"", ""NP_001032881"")"	364154	RGD1311122	similar to RIKEN cDNA 1110003E01	-0.030576299	4.405342993	-4.095592222	0.001839506	0.048374123	-2.417680604
3558	ILMN_1355572	12	12q16	"c(""XM_001080131"", ""XM_341092"", ""XP_001080131"", ""XP_341093"")"	360819	Suds3	suppressor of defective silencing 3 homolog (S. cerevisiae)	0.029450462	4.284951831	4.090796846	0.001854385	0.048684535	-2.426061256
14513	ILMN_1371910	3	3q24	"c(""NM_001047857"", ""NP_001041322"")"	295686	Ube2e3	"ubiquitin-conjugating enzyme E2E 3, UBC4/5 homolog (yeast)"	-0.031860186	4.257141213	-4.089206484	0.001859348	0.048698904	-2.428841132
5940	ILMN_1650806	19	19q12	"c(""NM_001106180"", ""NP_001099650"")"	291975	RGD1307357	similar to hypothetical protein DKFZp434A1319	-0.032933272	4.070064418	-4.088650725	0.001861085	0.048698904	-2.429812627
15707	ILMN_1370898	18	18p13	"c(""NM_001134417"", ""NP_001127889"")"	291787	Rbbp8	retinoblastoma binding protein 8	-0.025916671	4.157230358	-4.087659651	0.001864187	0.048699589	-2.431545148
12091	ILMN_1355653	7	NA	"c(""XM_002726944"", ""XM_002729827"", ""XP_002726990"", ""XP_002729873"")"	100362108	LOC100362108	"poly (ADP-ribose) polymerase family, member 10"	0.038458371	4.151604972	4.079663256	0.001889417	0.049215909	-2.445527196
12071	ILMN_1363604	12	12q14	"c(""NM_144758"", ""NP_653359"")"	246280	Slc15a4	"solute carrier family 15, member 4"	0.034979635	4.185762685	4.079426554	0.001890169	0.049215909	-2.445941171
6157	ILMN_1359138	3	3q12	"c(""NM_001033701"", ""NP_001028873"")"	311071	Zeb2	zinc finger E-box binding homeobox 2	-0.035611308	4.051626025	-4.077986003	0.001894754	0.049254276	-2.448460701
11146	ILMN_1351252	19	19q12	"c(""NM_001012504"", ""NP_001012522"")"	307947	Set	SET nuclear oncogene	-0.023933393	4.415103205	-4.072949188	0.001910876	0.049530074	-2.457271626
2586	ILMN_1361107	14	14q21	"c(""NM_001106012"", ""NP_001099482"")"	289711	Evc2	Ellis van Creveld syndrome 2 homolog (human)	0.04658518	4.083021452	4.072118457	0.001913549	0.049530074	-2.458725053
7246	ILMN_1363930	10	10q32.1	"c(""NM_021748"", ""NP_068516"")"	60355	Nsf	N-ethylmaleimide-sensitive factor	-0.034771333	4.098500619	-4.070378718	0.001919159	0.049530074	-2.461769065
3835	ILMN_1361950	NA	NA	NA	NA	NA	NA	-0.022022972	4.313136988	-4.069876891	0.00192078	0.049530074	-2.462647161
13375	ILMN_1368424	10	10q32.3	"c(""NM_001107070"", ""NP_001100540"")"	303702	Engase	endo-beta-N-acetylglucosaminidase	0.023234159	4.15057767	4.069806665	0.001921007	0.049530074	-2.462770045
4504	ILMN_1371178	7	7q21	"c(""NM_053019"", ""NP_444178"")"	25107	Avpr1a	arginine vasopressin receptor 1A	-0.030629534	4.051348479	-4.064563755	0.001938035	0.049887846	-2.471945497
7630	ILMN_1360317	1	1q12	"c(""NM_001106215"", ""NP_001099685"")"	292401	Smoc2	SPARC related modular calcium binding 2	-0.047978925	4.130956392	-4.062108784	0.001946062	0.04995188	-2.476242733
1468	ILMN_1360118	16	16q12.5	"c(""NM_001025718"", ""NP_001020889"")"	361178	MGC112830	similar to transcription factor	-0.02681366	4.309682755	-4.061873467	0.001946833	0.04995188	-2.476654666
8358	ILMN_1357397	13	13q11	"c(""NM_021762"", ""NP_068530"")"	60381	Tsn	translin	-0.028359748	4.28300611	-4.059727799	0.00195388	0.04997751	-2.480410989
8268	ILMN_1366358	14	14p22	"c(""NM_017361"", ""NP_059057"")"	53372	Nup54	nucleoporin 54	-0.018784943	4.151331826	-4.059647031	0.001954146	0.04997751	-2.480552394
