# Supplementary material for: Genome-Wide Methylation and Gene Expression Changes in Newborn Rats following Maternal Protein Restriction and Reversal by Folic Acid
Source: PLoS One. 2013 Dec 31;8(12):e82989. doi: 10.1371/journal.pone.0082989 (PMC3877003; doi:10.1371/journal.pone.0082989)
Supplement: Dataset S2 — GEX PvC, Ontology. Ontology of the mapped differentially expressed gene set (maternal low protein compared to control). File C2CGP: Overlap matrix by differentially expressed gene list (vertical) and gene sets (horizontal) that represent expression signatures of chemical and genetics perturbation (CGP) in MSigBD collection C2. File C2DWreg: Overlap matrix by down-regulated gene list (vertical) and gene sets (horizontal) collected from various sources in MSigBD collection C2. File C2UPreg: Overlap matrix by up-regulated gene list (vertical) and gene sets (horizontal) collected from various sources in MSigBD collection C2. File C3DWreg: Overlap matrix by down-regulated gene list (vertical) and gene sets (horizontal) that contain genes that share a conserved cis-regulatory motif in promoters and 3-UTRs in MSigBD collection C3. File C3UPreg: Overlap matrix by up-regulated gene list (vertical) and gene sets (horizontal) that contain genes that share a conserved cis-regulatory motif in promoters and 3-UTRs in MSigBD collection C3. File C5DWreg: Overlap matrix by down-regulated gene list (vertical) and gene sets (horizontal) that are annotated to GO terms in MSigBD collection C5. File C5UPreg: Overlap matrix by down-regulated gene list (vertical) and gene sets (horizontal) that are annotated to GO terms in MSigBD collection C5. File Summary and Description: Extensive description of the gene sets shown in Dataset S2. File ReadMeFile: Instruction on how to reconstitute the ontology workbook from separated text files. (TXT) [file pone.0082989.s002.txt]

overlap matrix by gene and geneset	DODD_NASOPHARYNGEAL_CARCINOMA_DN [1375]	NUYTTEN_EZH2_TARGETS_DN [915]	PUJANA_CHEK2_PCC_NETWORK [782]	BERENJENO_TRANSFORMED_BY_RHOA_UP [568]	BLUM_RESPONSE_TO_SALIRASIB_DN [343]	SOTIRIOU_BREAST_CANCER_GRADE_1_VS_3_UP [153]	KOBAYASHI_EGFR_SIGNALING_24HR_DN [252]	GRAHAM_CML_DIVIDING_VS_NORMAL_QUIESCENCENT_UP [187]	RUIZ_TNC_TARGETS_DN [143]	ROSTY_CERVICAL_CANCER_PROLIFERATION_CL_CLUSTER [140]	description
MCM2	X	X	X	X	X	X	X	X	X	X	MCM2 minichromosome maintenance deficient 2, mitotin (S. cerevisiae)
CCNA2	X	X	X	X	X	X	X	X	X	X	cyclin A2
RFC4	X	X	X	X	X	X	X	X	X		replication factor C (activator 1) 4, 37kDa
TTK	X	X	X	X	X	X	X	X		X	TTK protein kinase
EZH2	X	X	X	X	X	X	X	X		X	enhancer of zeste homolog 2 (Drosophila)
EXO1	X	X	X	X	X	X	X		X		exonuclease 1
TIMELESS	X	X	X	X	X	X	X				timeless homolog (Drosophila)
CSE1L	X	X	X	X	X		X	X			CSE1 chromosome segregation 1-like (yeast)
DTYMK	X	X	X	X	X					X	deoxythymidylate kinase (thymidylate kinase)
CKS1B	X	X	X	X			X	X			CDC28 protein kinase regulatory subunit 1B
MCM7	X	X	X	X			X		X		MCM7 minichromosome maintenance deficient 7 (S. cerevisiae)
TFRC	X	X	X	X							transferrin receptor (p90, CD71)
CCNE2	X	X	X		X	X	X	X	X	X	cyclin E2
UBE2C	X	X	X		X	X	X	X	X	X	ubiquitin-conjugating enzyme E2C
SPAG5	X	X	X		X	X	X	X		X	sperm associated antigen 5
RNASEH2A	X	X	X		X	X	X	X			ribonuclease H2, subunit A
ITGB3BP	X	X	X		X			X			integrin beta 3 binding protein (beta3-endonexin)
KNTC1	X	X	X								kinetochore associated 1
PRC1	X	X		X	X	X	X	X		X	protein regulator of cytokinesis 1
KIF20A	X	X		X	X	X		X		X	kinesin family member 20A
GMNN	X	X		X	X		X	X	X	X	geminin, DNA replication inhibitor
MCM10	X	X		X		X	X	X	X	X	MCM10 minichromosome maintenance deficient 10 (S. cerevisiae)
ASPM	X	X		X		X	X	X		X	asp (abnormal spindle) homolog, microcephaly associated (Drosophila)
TMEM97	X	X		X					X		transmembrane protein 97
UBE2T	X	X		X							ubiquitin-conjugating enzyme E2T (putative)
NDE1	X	X		X							nudE nuclear distribution gene E homolog 1 (A. nidulans)
NXT1	X	X		X							NTF2-like export factor 1
KIF15	X	X			X	X	X	X		X	kinesin family member 15
PBK	X	X			X		X	X	X	X	PDZ binding kinase
YWHAQ	X	X			X						tyrosine 3-monooxygenase/tryptophan 5-monooxygenase activation protein, theta polypeptide
TIMM10	X	X				X					translocase of inner mitochondrial membrane 10 homolog (yeast)
NCAPD3	X	X					X				non-SMC condensin II complex, subunit D3
YWHAH	X	X							X		tyrosine 3-monooxygenase/tryptophan 5-monooxygenase activation protein, eta polypeptide
NUP155	X	X									nucleoporin 155kDa
CASP6	X	X									caspase 6, apoptosis-related cysteine peptidase
NIPSNAP1	X	X									nipsnap homolog 1 (C. elegans)
FKBP5	X	X									FK506 binding protein 5
SNHG8	X	X									small nucleolar RNA host gene (non-protein coding) 8
H2AFZ	X		X	X	X	X	X			X	H2A histone family, member Z
STMN1	X		X	X	X	X		X			stathmin 1/oncoprotein 18
CDC6	X		X	X	X		X	X	X	X	CDC6 cell division cycle 6 homolog (S. cerevisiae)
SMC2	X		X	X	X		X	X		X	structural maintenance of chromosomes 2
POLE2	X		X	X	X		X	X			polymerase (DNA directed), epsilon 2 (p59 subunit)
PCNA	X		X	X	X		X			X	proliferating cell nuclear antigen
DNAJC9	X		X	X		X	X		X		DnaJ (Hsp40) homolog, subfamily C, member 9
XPO1	X		X	X							exportin 1 (CRM1 homolog, yeast)
MCM6	X		X		X	X	X		X		MCM6 minichromosome maintenance deficient 6 (MIS5 homolog, S. pombe) (S. cerevisiae)
DUT	X		X		X		X	X			dUTP pyrophosphatase
GINS1	X		X			X	X	X	X	X	GINS complex subunit 1 (Psf1 homolog)
RBBP4	X		X								retinoblastoma binding protein 4
NUP205	X		X								nucleoporin 205kDa
CHEK2	X		X								CHK2 checkpoint homolog (S. pombe)
SNRPA	X		X								small nuclear ribonucleoprotein polypeptide A
RBBP8	X		X								retinoblastoma binding protein 8
RAN	X		X								RAN, member RAS oncogene family
MRPL3	X		X								mitochondrial ribosomal protein L3
HSPA14	X			X	X		X	X			heat shock 70kDa protein 14
ORC6L	X			X	X		X				origin recognition complex, subunit 6 like (yeast)
CHAF1B	X			X	X					X	chromatin assembly factor 1, subunit B (p60)
CACYBP	X			X							calcyclin binding protein
PPA1	X			X							pyrophosphatase (inorganic) 1
CBX5	X			X							chromobox homolog 5 (HP1 alpha homolog, Drosophila)
NUP54	X			X							nucleoporin 54kDa
FBXO5	X				X	X		X		X	F-box protein 5
GUCY1B3	X				X						guanylate cyclase 1, soluble, beta 3
UBE2E3	X				X						ubiquitin-conjugating enzyme E2E 3 (UBC4/5 homolog, yeast)
RGS4	X				X						regulator of G-protein signalling 4
SUB1	X							X			SUB1 homolog (S. cerevisiae)
MASTL	X										microtubule associated serine/threonine kinase-like
FBXO22	X										F-box protein 22
CTDSPL2	X										CTD (carboxy-terminal domain, RNA polymerase II, polypeptide A) small phosphatase like 2
UBE2G2	X										ubiquitin-conjugating enzyme E2G 2 (UBC7 homolog, yeast)
CDCA2	X										cell division cycle associated 2
NUP35	X										nucleoporin 35kDa
CHCHD3	X										coiled-coil-helix-coiled-coil-helix domain containing 3
LYAR	X										-
MRPL9	X										mitochondrial ribosomal protein L9
ELAVL1	X										ELAV (embryonic lethal, abnormal vision, Drosophila)-like 1 (Hu antigen R)
DCTD	X										dCMP deaminase
RPN2	X										ribophorin II
PRNP	X										prion protein (p27-30) (Creutzfeldt-Jakob disease, Gerstmann-Strausler-Scheinker syndrome, fatal familial insomnia)
EXOSC5	X										exosome component 5
BGN	X										biglycan
PAPSS2	X										3'-phosphoadenosine 5'-phosphosulfate synthase 2
CHCHD4	X										coiled-coil-helix-coiled-coil-helix domain containing 4
TXNDC12	X										thioredoxin domain containing 12 (endoplasmic reticulum)
LRRC40	X										leucine rich repeat containing 40
NASP		X	X	X	X						nuclear autoantigenic sperm protein (histone-binding)
EXOSC8		X	X				X		X		exosome component 8
SMC3		X	X								structural maintenance of chromosomes 3
ACYP1		X	X								acylphosphatase 1, erythrocyte (common) type
SET		X	X								SET translocation (myeloid leukemia-associated)
WEE1		X	X								WEE1 homolog (S. pombe)
WDR67		X	X								WD repeat domain 67
FADS1		X	X								fatty acid desaturase 1
E2F8		X		X		X	X	X	X	X	E2F transcription factor 8
CDCA3		X				X	X			X	cell division cycle associated 3
H2AFX		X					X	X	X	X	H2A histone family, member X
DDAH1		X							X		dimethylarginine dimethylaminohydrolase 1
GINS4		X								X	GINS complex subunit 4 (Sld5 homolog)
TSN		X									translin
GEMIN4		X									gem (nuclear organelle) associated protein 4
IMPDH1		X									IMP (inosine monophosphate) dehydrogenase 1
CDC42		X									cell division cycle 42 (GTP binding protein, 25kDa)
HSBP1		X									heat shock factor binding protein 1
HP1BP3		X									heterochromatin protein 1, binding protein 3
RNF141		X									ring finger protein 141
SGPL1		X									sphingosine-1-phosphate lyase 1
PHF19		X									PHD finger protein 19
PEX19		X									peroxisomal biogenesis factor 19
MIF4GD		X									MIF4G domain containing
GCHFR		X									GTP cyclohydrolase I feedback regulator
CDK5RAP2		X									CDK5 regulatory subunit associated protein 2
DNMT1			X	X	X						DNA (cytosine-5-)-methyltransferase 1
HAT1			X	X			X	X			histone acetyltransferase 1
TARDBP			X	X							TAR DNA binding protein
BARD1			X		X		X		X		BRCA1 associated RING domain 1
POLE			X		X						polymerase (DNA directed), epsilon
PFDN6			X			X					prefoldin subunit 6
PARP2			X				X				poly (ADP-ribose) polymerase family, member 2
SQLE			X								squalene epoxidase
MIF			X								macrophage migration inhibitory factor (glycosylation-inhibiting factor)
PRDX1			X								peroxiredoxin 1
RGS10			X								regulator of G-protein signalling 10
EEF1B2			X								eukaryotic translation elongation factor 1 beta 2
RPL4			X								ribosomal protein L4
YWHAB			X								tyrosine 3-monooxygenase/tryptophan 5-monooxygenase activation protein, beta polypeptide
AP3S1			X								adaptor-related protein complex 3, sigma 1 subunit
NR1I2			X								nuclear receptor subfamily 1, group I, member 2
ORC1L				X	X		X		X		origin recognition complex, subunit 1-like (yeast)
POLA2				X	X		X			X	polymerase (DNA directed), alpha 2 (70kD subunit)
TUBB6				X			X	X	X		tubulin, beta 6
ASF1B				X			X		X	X	ASF1 anti-silencing function 1 homolog B (S. cerevisiae)
ELL2				X			X				elongation factor, RNA polymerase II, 2
ACOT7				X				X			acyl-CoA thioesterase 7
ADM				X							adrenomedullin
PFKL				X							phosphofructokinase, liver
TES				X							testis derived transcript (3 LIM domains)
PLEKHA1				X							pleckstrin homology domain containing, family A (phosphoinositide binding specific) member 1
HIRIP3					X						HIRA interacting protein 3
SLC39A8					X						solute carrier family 39 (zinc transporter), member 8
ISYNA1					X						-
SLC9A3R1					X						solute carrier family 9 (sodium/hydrogen exchanger), member 3 regulator 1
PKMYT1						X	X				protein kinase, membrane associated tyrosine/threonine 1
FAM111A							X		X		family with sequence similarity 111, member A
NUDT15							X				nudix (nucleoside diphosphate linked moiety X)-type motif 15
PDLIM1								X			PDZ and LIM domain 1 (elfin)
TFR2								X			transferrin receptor 2
OGFRL1									X		opioid growth factor receptor-like 1
SERPINE2									X		serpin peptidase inhibitor, clade E (nexin, plasminogen activator inhibitor type 1), member 2
ABHD5									X		abhydrolase domain containing 5
DNMT3B										X	DNA (cytosine-5-)-methyltransferase 3 beta
YME1L1											YME1-like 1 (S. cerevisiae)
GOT1											glutamic-oxaloacetic transaminase 1, soluble (aspartate aminotransferase 1)
HTATSF1											HIV-1 Tat specific factor 1
ADSS											adenylosuccinate synthase
PCBP1											poly(rC) binding protein 1
SF3A1											splicing factor 3a, subunit 1, 120kDa
FEM1B											fem-1 homolog b (C. elegans)
PLP2											proteolipid protein 2 (colonic epithelium-enriched)
PGRMC1											progesterone receptor membrane component 1
SLC37A4											solute carrier family 37 (glycerol-6-phosphate transporter), member 4
CHORDC1											cysteine and histidine-rich domain (CHORD)-containing 1
MAFB											v-maf musculoaponeurotic fibrosarcoma oncogene homolog B (avian)
PER2											period homolog 2 (Drosophila)
FCGRT											Fc fragment of IgG, receptor, transporter, alpha
ZNF76											zinc finger protein 76 (expressed in testis)
SUDS3											suppressor of defective silencing 3 homolog (S. cerevisiae)
GLRX2											glutaredoxin 2
NDUFV3											NADH dehydrogenase (ubiquinone) flavoprotein 3, 10kDa
WASF1											WAS protein family, member 1
MTCH2											mitochondrial carrier homolog 2 (C. elegans)
GCLC											glutamate-cysteine ligase, catalytic subunit
PDIA6											protein disulfide isomerase family A, member 6
POLRMT											polymerase (RNA) mitochondrial (DNA directed)
ITGB5											integrin, beta 5
MYH10											myosin, heavy chain 10, non-muscle
DYNLL1											dynein, light chain, LC8-type 1
GOT2											glutamic-oxaloacetic transaminase 2, mitochondrial (aspartate aminotransferase 2)
CYFIP1											cytoplasmic FMR1 interacting protein 1
AKR1A1											aldo-keto reductase family 1, member A1 (aldehyde reductase)
GNS											glucosamine (N-acetyl)-6-sulfatase (Sanfilippo disease IIID)
PLEKHB2											pleckstrin homology domain containing, family B (evectins) member 2
PEX3											peroxisomal biogenesis factor 3
NDUFA13											NADH dehydrogenase (ubiquinone) 1 alpha subcomplex, 13
LGALS2											lectin, galactoside-binding, soluble, 2 (galectin 2)
NSF											N-ethylmaleimide-sensitive factor
H3F3B											H3 histone, family 3B (H3.3B)
DYNLT1											dynein, light chain, Tctex-type 1
TPCN1											two pore segment channel 1
RPA2											replication protein A2, 32kDa
MDM1											Mdm4, transformed 3T3 cell double minute 1, p53 binding protein (mouse)
ATP6AP2											ATPase, H+ transporting, lysosomal accessory protein 2
MAP1LC3B											microtubule-associated protein 1 light chain 3 beta
IGBP1											immunoglobulin (CD79A) binding protein 1
LRRC42											leucine rich repeat containing 42
DPT											dermatopontin
PDK1											pyruvate dehydrogenase kinase, isozyme 1
BCL7B											B-cell CLL/lymphoma 7B
FUT4											fucosyltransferase 4 (alpha (1,3) fucosyltransferase, myeloid-specific)
AURKC											aurora kinase C
PKN1											protein kinase N1
PIM1											pim-1 oncogene
LANCL1											LanC lantibiotic synthetase component C-like 1 (bacterial)
WBP5											WW domain binding protein 5
FANCF											Fanconi anemia, complementation group F
PEX6											peroxisomal biogenesis factor 6
GAS2											growth arrest-specific 2
CRY1											cryptochrome 1 (photolyase-like)
POLR2C											polymerase (RNA) II (DNA directed) polypeptide C, 33kDa
IFITM1											interferon induced transmembrane protein 1 (9-27)
NQO2											NAD(P)H dehydrogenase, quinone 2
GCDH											glutaryl-Coenzyme A dehydrogenase
RTN4											reticulon 4
GPR56											G protein-coupled receptor 56
SNX1											sorting nexin 1
COMT											catechol-O-methyltransferase
ATP6V1A											ATPase, H+ transporting, lysosomal 70kDa, V1 subunit A
DNM2											dynamin 2
TMEM165											transmembrane protein 165
BRD1											bromodomain containing 1
SULT1A1											sulfotransferase family, cytosolic, 1A, phenol-preferring, member 1
PREP											prolyl endopeptidase
GSN											gelsolin (amyloidosis, Finnish type)
IPO4											importin 4
PDIA4											protein disulfide isomerase family A, member 4
DNMT3A											DNA (cytosine-5-)-methyltransferase 3 alpha
CRELD1											cysteine-rich with EGF-like domains 1
LPIN1											lipin 1
SLC27A5											solute carrier family 27 (fatty acid transporter), member 5
CIRBP											cold inducible RNA binding protein
ECHDC1											enoyl Coenzyme A hydratase domain containing 1
PON3											paraoxonase 3
DONSON											downstream neighbor of SON
AP4B1											adaptor-related protein complex 4, beta 1 subunit
C6											complement component 6
OSBPL6											oxysterol binding protein-like 6
EIF2B3											eukaryotic translation initiation factor 2B, subunit 3 gamma, 58kDa
MID1IP1											MID1 interacting protein 1 (gastrulation specific G12 homolog (zebrafish))
MRPS5											mitochondrial ribosomal protein S5
MRPL18											mitochondrial ribosomal protein L18
GADD45B											growth arrest and DNA-damage-inducible, beta
NRP1											neuropilin 1
CALM2											calmodulin 2 (phosphorylase kinase, delta)
POLD4											polymerase (DNA-directed), delta 4
SMAD7											SMAD, mothers against DPP homolog 7 (Drosophila)
FAH											fumarylacetoacetate hydrolase (fumarylacetoacetase)
GABARAP											GABA(A) receptor-associated protein
LZTR1											leucine-zipper-like transcription regulator 1
IFNGR1											interferon gamma receptor 1
DGCR6											DiGeorge syndrome critical region gene 6
PEX16											peroxisomal biogenesis factor 16
CRAT											carnitine acetyltransferase
ERF											Ets2 repressor factor
MINA											MYC induced nuclear antigen
PEX13											peroxisome biogenesis factor 13
FBP1											fructose-1,6-bisphosphatase 1
SNRPN											small nuclear ribonucleoprotein polypeptide N
GRB7											growth factor receptor-bound protein 7
GSTA2											glutathione S-transferase A2
AZGP1											alpha-2-glycoprotein 1, zinc
SERPINA6											serpin peptidase inhibitor, clade A (alpha-1 antiproteinase, antitrypsin), member 6
ARG1											arginase, liver
C9											complement component 9
HGFAC											HGF activator
SERPINF2											serpin peptidase inhibitor, clade F (alpha-2 antiplasmin, pigment epithelium derived factor), member 2
CYP27A1											cytochrome P450, family 27, subfamily A, polypeptide 1
ABCB4											ATP-binding cassette, sub-family B (MDR/TAP), member 4
GPT											glutamic-pyruvate transaminase (alanine aminotransferase)
C4BPA											complement component 4 binding protein, alpha
APCS											amyloid P component, serum
DDT											D-dopachrome tautomerase
HPX											hemopexin
NCOR2											nuclear receptor co-repressor 2
PROC											protein C (inactivator of coagulation factors Va and VIIIa)
POR											P450 (cytochrome) oxidoreductase
HSD11B1											hydroxysteroid (11-beta) dehydrogenase 1
AADAC											arylacetamide deacetylase (esterase)
FGL1											fibrinogen-like 1
SERPINA7											serpin peptidase inhibitor, clade A (alpha-1 antiproteinase, antitrypsin), member 7
GUSB											glucuronidase, beta
CXCL12											chemokine (C-X-C motif) ligand 12 (stromal cell-derived factor 1)
ARSA											arylsulfatase A
GNMT											glycine N-methyltransferase
REXO2											REX2, RNA exonuclease 2 homolog (S. cerevisiae)
KLF15											Kruppel-like factor 15
SLC29A3											solute carrier family 29 (nucleoside transporters), member 3
PPP1R16A											protein phosphatase 1, regulatory (inhibitor) subunit 16A
MAN2B1											mannosidase, alpha, class 2B, member 1
FAM50A											family with sequence similarity 50, member A
NDRG2											NDRG family member 2
NUPR1											-
RAB17											RAB17, member RAS oncogene family
KRT23											keratin 23 (histone deacetylase inducible)
KLHL6											kelch-like 6 (Drosophila)
ELOVL7											ELOVL family member 7, elongation of long chain fatty acids (yeast)
CLDN3											claudin 3
CLDN2											claudin 2
CSPG5											chondroitin sulfate proteoglycan 5 (neuroglycan C)
CEP72											centrosomal protein 72kDa
ALPL											alkaline phosphatase, liver/bone/kidney
SLC6A12											solute carrier family 6 (neurotransmitter transporter, betaine/GABA), member 12
AGPAT2											1-acylglycerol-3-phosphate O-acyltransferase 2 (lysophosphatidic acid acyltransferase, beta)
FAM46A											family with sequence similarity 46, member A
IGF2R											insulin-like growth factor 2 receptor
SDC4											syndecan 4 (amphiglycan, ryudocan)
CMBL											carboxymethylenebutenolidase homolog (Pseudomonas)
CROT											carnitine O-octanoyltransferase
PRODH2											proline dehydrogenase (oxidase) 2
DEFB1											defensin, beta 1
MLPH											melanophilin
FTCD											formiminotransferase cyclodeaminase
DGAT1											diacylglycerol O-acyltransferase homolog 1 (mouse)
TPCN2											two pore segment channel 2
SLC35A1											solute carrier family 35 (CMP-sialic acid transporter), member A1
FAM54B											family with sequence similarity 54, member B
ALKBH3											alkB, alkylation repair homolog 3 (E. coli)
PAH											phenylalanine hydroxylase
TOB1											transducer of ERBB2, 1
BTD											biotinidase
IL6R											interleukin 6 receptor
CPT2											carnitine palmitoyltransferase II
PFKFB1											6-phosphofructo-2-kinase/fructose-2,6-biphosphatase 1
FXYD1											FXYD domain containing ion transport regulator 1 (phospholemman)
PODXL											podocalyxin-like
STXBP1											syntaxin binding protein 1
BCKDHA											branched chain keto acid dehydrogenase E1, alpha polypeptide
GPC4											glypican 4
MAGED2											melanoma antigen family D, 2
FASTK											Fas-activated serine/threonine kinase
C1QC											complement component 1, q subcomponent, C chain
DECR2											2,4-dienoyl CoA reductase 2, peroxisomal
ATP1B2											ATPase, Na+/K+ transporting, beta 2 polypeptide
AVPR1A											arginine vasopressin receptor 1A
ARNTL											aryl hydrocarbon receptor nuclear translocator-like
SMOC2											SPARC related modular calcium binding 2
CHKB											choline kinase beta
ALOX5AP											arachidonate 5-lipoxygenase-activating protein
SEMA4G											sema domain, immunoglobulin domain (Ig), transmembrane domain (TM) and short cytoplasmic domain, (semaphorin) 4G
PLA1A											phospholipase A1 member A
USP2											ubiquitin specific peptidase 2
TNFRSF11B											tumor necrosis factor receptor superfamily, member 11b (osteoprotegerin)
PFTK1											PFTAIRE protein kinase 1
TSPYL4											TSPY-like 4
SLC25A20											solute carrier family 25 (carnitine/acylcarnitine translocase), member 20
ST5											suppression of tumorigenicity 5
HACL1											2-hydroxyacyl-CoA lyase 1
HAO1											hydroxyacid oxidase (glycolate oxidase) 1
MYO1B											myosin IB
PNPLA2											patatin-like phospholipase domain containing 2
ETHE1											ethylmalonic encephalopathy 1
ABHD6											abhydrolase domain containing 6
FUCA2											fucosidase, alpha-L- 2, plasma
UXS1											UDP-glucuronate decarboxylase 1
OXNAD1											oxidoreductase NAD-binding domain containing 1
TAF13											TAF13 RNA polymerase II, TATA box binding protein (TBP)-associated factor, 18kDa
IL1R2											interleukin 1 receptor, type II
CYP7B1											cytochrome P450, family 7, subfamily B, polypeptide 1
FABP2											fatty acid binding protein 2, intestinal
CACNA2D1											calcium channel, voltage-dependent, alpha 2/delta subunit 1
CIDEC											cell death-inducing DFFA-like effector c
SLC39A3											solute carrier family 39 (zinc transporter), member 3
SERPINA12											serpin peptidase inhibitor, clade A (alpha-1 antiproteinase, antitrypsin), member 12
DUSP22											dual specificity phosphatase 22
ABCG5											ATP-binding cassette, sub-family G (WHITE), member 5 (sterolin 1)
UGT1A6											UDP glucuronosyltransferase 1 family, polypeptide A6
MTUS1											mitochondrial tumor suppressor 1
FANCB											Fanconi anemia, complementation group B
SLC20A2											solute carrier family 20 (phosphate transporter), member 2
IFI27											interferon, alpha-inducible protein 27
YPEL5											yippee-like 5 (Drosophila)
NISCH											nischarin
UBQLN4											ubiquilin 4
DYM											dymeclin
WDTC1											WD and tetratricopeptide repeats 1
GPR108											G protein-coupled receptor 108
SAT2											spermidine/spermine N1-acetyltransferase 2
TYW3											tRNA-yW synthesizing protein 3 homolog (S. cerevisiae)
EVC2											Ellis van Creveld syndrome 2 (limbin)
PTDSS2											phosphatidylserine synthase 2
CHRNE											cholinergic receptor, nicotinic, epsilon
IRF7											interferon regulatory factor 7
PDE2A											phosphodiesterase 2A, cGMP-stimulated
RND2											Rho family GTPase 2
RASSF3											Ras association (RalGDS/AF-6) domain family 3
TRAM1											translocation associated membrane protein 1
CEP350											centrosomal protein 350kDa
GTPBP6											GTP binding protein 6 (putative)
VGLL4											vestigial like 4 (Drosophila)
FBXW4											F-box and WD-40 domain protein 4
MLC1											megalencephalic leukoencephalopathy with subcortical cysts 1
ABCC3											ATP-binding cassette, sub-family C (CFTR/MRP), member 3
RAB21											RAB21, member RAS oncogene family
ZPBP2											zona pellucida binding protein 2
BAT2											HLA-B associated transcript 2
ARHGAP9											Rho GTPase activating protein 9
NOSTRIN											nitric oxide synthase trafficker
ZFYVE27											zinc finger, FYVE domain containing 27
NDUFS7											NADH dehydrogenase (ubiquinone) Fe-S protein 7, 20kDa (NADH-coenzyme Q reductase)
EPB49											erythrocyte membrane protein band 4.9 (dematin)
ABCC8											ATP-binding cassette, sub-family C (CFTR/MRP), member 8
MMP11											matrix metallopeptidase 11 (stromelysin 3)
SPINK1											serine peptidase inhibitor, Kazal type 1
NIPA2											non imprinted in Prader-Willi/Angelman syndrome 2
TSPAN18											tetraspanin 18
TPST2											tyrosylprotein sulfotransferase 2
FAM20A											family with sequence similarity 20, member A
PTAFR											platelet-activating factor receptor
FOXRED1											FAD-dependent oxidoreductase domain containing 1
VPS13D											vacuolar protein sorting 13 homolog D (S. cerevisiae)
AS3MT											arsenic (+3 oxidation state) methyltransferase
CPT1B											carnitine palmitoyltransferase 1B (muscle)
NMRAL1											NmrA-like family domain containing 1
RPUSD1											RNA pseudouridylate synthase domain containing 1
AP1M1											adaptor-related protein complex 1, mu 1 subunit
SLITRK5											SLIT and NTRK-like family, member 5
COQ10B											coenzyme Q10 homolog B (S. cerevisiae)
SLC35C2											solute carrier family 35, member C2
SAMD9L											sterile alpha motif domain containing 9-like
COQ5											coenzyme Q5 homolog, methyltransferase (S. cerevisiae)
MFSD3											major facilitator superfamily domain containing 3
TMEM27											transmembrane protein 27
SLC15A4											solute carrier family 15, member 4
PQLC1											PQ loop repeat containing 1
PPP1R14A											protein phosphatase 1, regulatory (inhibitor) subunit 14A
MRPL21											mitochondrial ribosomal protein L21
TP53I13											tumor protein p53 inducible protein 13
DAB2IP											DAB2 interacting protein
MAGI3											membrane associated guanylate kinase, WW and PDZ domain containing 3
ALOX15											arachidonate 15-lipoxygenase
HBE1											hemoglobin, epsilon 1
MAD2L1BP											MAD2L1 binding protein
ZCCHC12											zinc finger, CCHC domain containing 12
BCL2L14											BCL2-like 14 (apoptosis facilitator)
ERAF											erythroid associated factor
ADAM2											ADAM metallopeptidase domain 2 (fertilin beta)
HRK											harakiri, BCL2 interacting protein (contains only BH3 domain)
FBXO33											F-box protein 33
NOC4L											nucleolar complex associated 4 homolog (S. cerevisiae)
RBP2											retinol binding protein 2, cellular
ZNF296											zinc finger protein 296
LIME1											Lck interacting transmembrane adaptor 1
ACAD10											acyl-Coenzyme A dehydrogenase family, member 10
B3GNT4											UDP-GlcNAc:betaGal beta-1,3-N-acetylglucosaminyltransferase 4
TACR1											tachykinin receptor 1
RPUSD3											RNA pseudouridylate synthase domain containing 3
UBL7											ubiquitin-like 7 (bone marrow stromal cell-derived)
ZNF655											zinc finger protein 655
TGM4											transglutaminase 4 (prostate)
GRTP1											growth hormone regulated TBC protein 1
NRM											nurim (nuclear envelope membrane protein)
SLC16A13											solute carrier family 16, member 13 (monocarboxylic acid transporter 13)
CLCNKB											chloride channel Kb
RNF151											ring finger protein 151
ADHFE1											alcohol dehydrogenase, iron containing, 1
KLC4											kinesin light chain 4
ADAMTS18											ADAM metallopeptidase with thrombospondin type 1 motif, 18
NAT12											N-acetyltransferase 12
BCMO1											beta-carotene 15,15'-monooxygenase 1
AADACL1											arylacetamide deacetylase-like 1
FRRS1											ferric-chelate reductase 1
GSTA5											glutathione S-transferase A5
SERPINA11											serpin peptidase inhibitor, clade A (alpha-1 antiproteinase, antitrypsin), member 11
SLC22A8											solute carrier family 22 (organic anion transporter), member 8
SULT1C3											-overlap matrix by gene and geneset	REACTOME_CELL_CYCLE_MITOTIC [325]	REACTOME_CELL_CYCLE [421]	KEGG_DNA_REPLICATION [36]	REACTOME_S_PHASE [109]	REACTOME_DNA_REPLICATION [192]	REACTOME_G1_S_TRANSITION [112]	REACTOME_DNA_STRAND_ELONGATION [30]	REACTOME_ACTIVATION_OF_THE_PRE_REPLICAICATIVE_COMPLEX [31]	REACTOME_MITOTIC_G1_G1_S_PHASES [137]	REACTOME_SYNTHESIS_OF_DNA [92]	description						REACTOME_CELL_CYCLE_MITOTIC [325]	REACTOME_CELL_CYCLE [421]	KEGG_DNA_REPLICATION [36]	REACTOME_S_PHASE [109]	REACTOME_DNA_REPLICATION [192]	REACTOME_G1_S_TRANSITION [112]	REACTOME_DNA_STRAND_ELONGATION [30]	REACTOME_ACTIVATION_OF_THE_PRE_REPLICAICATIVE_COMPLEX [31]	REACTOME_MITOTIC_G1_G1_S_PHASES [137]	REACTOME_SYNTHESIS_OF_DNA [92]
MCM2	X	X	X	X	X	X	X	X	X	X	MCM2 minichromosome maintenance deficient 2, mitotin (S. cerevisiae)
MCM7	X	X	X	X	X	X	X	X	X	X	MCM7 minichromosome maintenance deficient 7 (S. cerevisiae)
MCM6	X	X	X	X	X	X	X	X	X	X	MCM6 minichromosome maintenance deficient 6 (MIS5 homolog, S. pombe) (S. cerevisiae)
RPA2	X	X	X	X	X	X	X	X	X	X	replication protein A2, 32kDa
POLA2	X	X	X	X	X	X	X	X	X	X	polymerase (DNA directed), alpha 2 (70kD subunit)
PCNA	X	X	X	X	X	X	X		X	X	proliferating cell nuclear antigen
POLE	X	X	X	X	X	X		X	X	X	polymerase (DNA directed), epsilon
POLE2	X	X	X	X	X	X		X	X	X	polymerase (DNA directed), epsilon 2 (p59 subunit)
RFC4	X	X	X	X	X		X			X	replication factor C (activator 1) 4, 37kDa
CDC6	X	X		X	X	X		X	X	X	CDC6 cell division cycle 6 homolog (S. cerevisiae)
CCNA2	X	X		X	X	X			X	X	cyclin A2
GINS1	X	X		X	X		X			X	GINS complex subunit 1 (Psf1 homolog)
GINS4	X	X		X	X		X			X	GINS complex subunit 4 (Sld5 homolog)
WEE1	X	X		X		X			X		WEE1 homolog (S. pombe)
CCNE2	X	X		X		X			X		cyclin E2
CKS1B	X	X		X		X			X		CDC28 protein kinase regulatory subunit 1B
MCM10	X	X			X	X		X	X		MCM10 minichromosome maintenance deficient 10 (S. cerevisiae)
FBXO5	X	X			X	X			X		F-box protein 5
SMC3	X	X			X						structural maintenance of chromosomes 3
GMNN	X	X			X						geminin, DNA replication inhibitor
XPO1	X	X			X						exportin 1 (CRM1 homolog, yeast)
ITGB3BP	X	X			X						integrin beta 3 binding protein (beta3-endonexin)
KIF20A	X	X			X						kinesin family member 20A
KNTC1	X	X			X						kinetochore associated 1
PKMYT1	X	X				X			X		protein kinase, membrane associated tyrosine/threonine 1
RBBP4	X	X							X		retinoblastoma binding protein 4
UBE2C	X	X									ubiquitin-conjugating enzyme E2C
DYNLL1	X	X									dynein, light chain, LC8-type 1
CDK5RAP2	X	X									CDK5 regulatory subunit associated protein 2
CEP72	X	X									centrosomal protein 72kDa
CHEK2		X									CHK2 checkpoint homolog (S. pombe)
H2AFX		X									H2A histone family, member X
H2AFZ		X									H2A histone family, member Z
RNASEH2A			X								ribonuclease H2, subunit A
YWHAB											tyrosine 3-monooxygenase/tryptophan 5-monooxygenase activation protein, beta polypeptide
YWHAH											tyrosine 3-monooxygenase/tryptophan 5-monooxygenase activation protein, eta polypeptide
YWHAQ											tyrosine 3-monooxygenase/tryptophan 5-monooxygenase activation protein, theta polypeptide
TTK											TTK protein kinase
ASF1B											ASF1 anti-silencing function 1 homolog B (S. cerevisiae)
CHAF1B											chromatin assembly factor 1, subunit B (p60)
HAT1											histone acetyltransferase 1
NASP											nuclear autoantigenic sperm protein (histone-binding)
TIMELESS											timeless homolog (Drosophila)
NUP155											nucleoporin 155kDa
NUP205											nucleoporin 205kDa
NUP35											nucleoporin 35kDa
NUP54											nucleoporin 54kDa
RAN											RAN, member RAS oncogene family
POLR2C											polymerase (RNA) II (DNA directed) polypeptide C, 33kDa
FANCF											Fanconi anemia, complementation group F
FANCB											Fanconi anemia, complementation group B
UBE2T											ubiquitin-conjugating enzyme E2T (putative)
RBBP8											retinoblastoma binding protein 8
EXO1											exonuclease 1
CBX5											chromobox homolog 5 (HP1 alpha homolog, Drosophila)
WASF1											WAS protein family, member 1
TAF13											TAF13 RNA polymerase II, TATA box binding protein (TBP)-associated factor, 18kDa
BARD1											BRCA1 associated RING domain 1
GEMIN4											gem (nuclear organelle) associated protein 4
CALM2											calmodulin 2 (phosphorylase kinase, delta)
PARP2											poly (ADP-ribose) polymerase family, member 2
DUT											dUTP pyrophosphatase
DCTD											dCMP deaminase
DTYMK											deoxythymidylate kinase (thymidylate kinase)
STMN1											stathmin 1/oncoprotein 18
SMC2											structural maintenance of chromosomes 2
KIF15											kinesin family member 15
PRC1											protein regulator of cytokinesis 1
SF3A1											splicing factor 3a, subunit 1, 120kDa
SNRPA											small nuclear ribonucleoprotein polypeptide A
PCBP1											poly(rC) binding protein 1
C6											complement component 6
C9											complement component 9
CDC42											cell division cycle 42 (GTP binding protein, 25kDa)
CASP6											caspase 6, apoptosis-related cysteine peptidase
GAS2											growth arrest-specific 2
C4BPA											complement component 4 binding protein, alpha
ZCCHC12											zinc finger, CCHC domain containing 12
PRNP											prion protein (p27-30) (Creutzfeldt-Jakob disease, Gerstmann-Strausler-Scheinker syndrome, fatal familial insomnia)
EXOSC8											exosome component 8
H3F3B											H3 histone, family 3B (H3.3B)
CXCL12											chemokine (C-X-C motif) ligand 12 (stromal cell-derived factor 1)
GUSB											glucuronidase, beta
GPC4											glypican 4
TFRC											transferrin receptor (p90, CD71)
PFKL											phosphofructokinase, liver
ADM											adrenomedullin
PPP1R14A											protein phosphatase 1, regulatory (inhibitor) subunit 14A
GCLC											glutamate-cysteine ligase, catalytic subunit
GSTA2											glutathione S-transferase A2
ADSS											adenylosuccinate synthase
ATP6V1A											ATPase, H+ transporting, lysosomal 70kDa, V1 subunit A
TXNDC12											thioredoxin domain containing 12 (endoplasmic reticulum)
FBP1											fructose-1,6-bisphosphatase 1
MYH10											myosin, heavy chain 10, non-muscle
AP3S1											adaptor-related protein complex 3, sigma 1 subunit
IGF2R											insulin-like growth factor 2 receptor
DYNLT1											dynein, light chain, Tctex-type 1
RPL4											ribosomal protein L4
CLDN2											claudin 2
CLDN3											claudin 3
HSD11B1											hydroxysteroid (11-beta) dehydrogenase 1
COMT											catechol-O-methyltransferase
CYP7B1											cytochrome P450, family 7, subfamily B, polypeptide 1
APCS											amyloid P component, serum
ELAVL1											ELAV (embryonic lethal, abnormal vision, Drosophila)-like 1 (Hu antigen R)
TUBB6											tubulin, beta 6
CSE1L											CSE1 chromosome segregation 1-like (yeast)
AKR1A1											aldo-keto reductase family 1, member A1 (aldehyde reductase)
BCMO1											beta-carotene 15,15'-monooxygenase 1
DNMT1											DNA (cytosine-5-)-methyltransferase 1
GUCY1B3											guanylate cyclase 1, soluble, beta 3
NRP1											neuropilin 1
MAGI3											membrane associated guanylate kinase, WW and PDZ domain containing 3
ATP1B2											ATPase, Na+/K+ transporting, beta 2 polypeptide
NSF											N-ethylmaleimide-sensitive factor
PRDX1											peroxiredoxin 1
HAO1											hydroxyacid oxidase (glycolate oxidase) 1
CROT											carnitine O-octanoyltransferase
MRPL18											mitochondrial ribosomal protein L18
MRPL21											mitochondrial ribosomal protein L21
SNX1											sorting nexin 1
AVPR1A											arginine vasopressin receptor 1A
UXS1											UDP-glucuronate decarboxylase 1
PDIA4											protein disulfide isomerase family A, member 4
SET											SET translocation (myeloid leukemia-associated)
RTN4											reticulon 4
MINA											MYC induced nuclear antigen
SLC39A8											solute carrier family 39 (zinc transporter), member 8
SLC35A1											solute carrier family 35 (CMP-sialic acid transporter), member A1
CACNA2D1											calcium channel, voltage-dependent, alpha 2/delta subunit 1
PDIA6											protein disulfide isomerase family A, member 6
HTATSF1											HIV-1 Tat specific factor 1
LYAR											-
RPN2											ribophorin II
TRAM1											translocation associated membrane protein 1
EEF1B2											eukaryotic translation elongation factor 1 beta 2
TACR1											tachykinin receptor 1
PPA1											pyrophosphatase (inorganic) 1
UBE2E3											ubiquitin-conjugating enzyme E2E 3 (UBC4/5 homolog, yeast)
RGS4											regulator of G-protein signalling 4
FADS1											fatty acid desaturase 1
ABHD5											abhydrolase domain containing 5
SQLE											squalene epoxidase
TNFRSF11B											tumor necrosis factor receptor superfamily, member 11b (osteoprotegerin)
CACYBP											calcyclin binding protein
FABP2											fatty acid binding protein 2, intestinal
ALOX15											arachidonate 15-lipoxygenase
SAT2											spermidine/spermine N1-acetyltransferase 2
ISYNA1											-
ACYP1											acylphosphatase 1, erythrocyte (common) type
GABARAP											GABA(A) receptor-associated protein
ATP6AP2											ATPase, H+ transporting, lysosomal accessory protein 2
TARDBP											TAR DNA binding protein
NXT1											NTF2-like export factor 1
AADAC											arylacetamide deacetylase (esterase)
ASPM											asp (abnormal spindle) homolog, microcephaly associated (Drosophila)
BAT2											HLA-B associated transcript 2
BCL7B											B-cell CLL/lymphoma 7B
CDCA2											cell division cycle associated 2
CDCA3											cell division cycle associated 3
CHORDC1											cysteine and histidine-rich domain (CHORD)-containing 1
CSPG5											chondroitin sulfate proteoglycan 5 (neuroglycan C)
CTDSPL2											CTD (carboxy-terminal domain, RNA polymerase II, polypeptide A) small phosphatase like 2
DDAH1											dimethylarginine dimethylaminohydrolase 1
DNAJC9											DnaJ (Hsp40) homolog, subfamily C, member 9
DONSON											downstream neighbor of SON
DPT											dermatopontin
DYM											dymeclin
E2F8											E2F transcription factor 8
ECHDC1											enoyl Coenzyme A hydratase domain containing 1
EPB49											erythrocyte membrane protein band 4.9 (dematin)
ERAF											erythroid associated factor
EZH2											enhancer of zeste homolog 2 (Drosophila)
FAM111A											family with sequence similarity 111, member A
FAM46A											family with sequence similarity 46, member A
FAM50A											family with sequence similarity 50, member A
FBXO33											F-box protein 33
FGL1											fibrinogen-like 1
FRRS1											ferric-chelate reductase 1
GLRX2											glutaredoxin 2
HIRIP3											HIRA interacting protein 3
HP1BP3											heterochromatin protein 1, binding protein 3
HPX											hemopexin
HSBP1											heat shock factor binding protein 1
HSPA14											heat shock 70kDa protein 14
KLHL6											kelch-like 6 (Drosophila)
LGALS2											lectin, galactoside-binding, soluble, 2 (galectin 2)
LRRC40											leucine rich repeat containing 40
LRRC42											leucine rich repeat containing 42
MAGED2											melanoma antigen family D, 2
MASTL											microtubule associated serine/threonine kinase-like
MDM1											Mdm4, transformed 3T3 cell double minute 1, p53 binding protein (mouse)
MID1IP1											MID1 interacting protein 1 (gastrulation specific G12 homolog (zebrafish))
MLPH											melanophilin
NCAPD3											non-SMC condensin II complex, subunit D3
NDE1											nudE nuclear distribution gene E homolog 1 (A. nidulans)
NIPA2											non imprinted in Prader-Willi/Angelman syndrome 2
NMRAL1											NmrA-like family domain containing 1
NQO2											NAD(P)H dehydrogenase, quinone 2
NRM											nurim (nuclear envelope membrane protein)
ORC1L											origin recognition complex, subunit 1-like (yeast)
ORC6L											origin recognition complex, subunit 6 like (yeast)
OSBPL6											oxysterol binding protein-like 6
PBK											PDZ binding kinase
PFTK1											PFTAIRE protein kinase 1
PHF19											PHD finger protein 19
PLA1A											phospholipase A1 member A
PLP2											proteolipid protein 2 (colonic epithelium-enriched)
PODXL											podocalyxin-like
PREP											prolyl endopeptidase
RAB21											RAB21, member RAS oncogene family
REXO2											REX2, RNA exonuclease 2 homolog (S. cerevisiae)
RGS10											regulator of G-protein signalling 10
RNF141											ring finger protein 141
RPUSD1											RNA pseudouridylate synthase domain containing 1
SAMD9L											sterile alpha motif domain containing 9-like
SERPINA7											serpin peptidase inhibitor, clade A (alpha-1 antiproteinase, antitrypsin), member 7
SLC16A13											solute carrier family 16, member 13 (monocarboxylic acid transporter 13)
SMOC2											SPARC related modular calcium binding 2
SNHG8											small nucleolar RNA host gene (non-protein coding) 8
SPAG5											sperm associated antigen 5
SPINK1											serine peptidase inhibitor, Kazal type 1
SUB1											SUB1 homolog (S. cerevisiae)
TES											testis derived transcript (3 LIM domains)
TMEM165											transmembrane protein 165
TMEM27											transmembrane protein 27
TMEM97											transmembrane protein 97
TSN											translin
TSPYL4											TSPY-like 4
UBQLN4											ubiquilin 4
WBP5											WW domain binding protein 5
WDR67											WD repeat domain 67
WDTC1											WD and tetratricopeptide repeats 1
YME1L1											YME1-like 1 (S. cerevisiae)
overlap matrix by gene and geneset	KEGG_PEROXISOME [78]	KEGG_PHENYLALANINE_METABOLISM [18]	REACTOME_ABC_FAMILY_PROTEINS_MEDIATED_ED_TRANSPORT [34]	KEGG_CIRCADIAN_RHYTHM_MAMMAL [13]	REACTOME_METABOLISM_OF_LIPIDS_AND_LIPOPROTEINS [478]	PID_CIRCADIANPATHWAY [16]	REACTOME_AMINO_ACID_SYNTHESIS_AND_INTENTERCONVERSION_TRANSAMINATION [17]	REACTOME_ABCA_TRANSPORTERS_IN_LIPID_HOMEOSTASIS [18]	KEGG_CYSTEINE_AND_METHIONINE_METABOLISLISM [34]	REACTOME_ACTIVATED_AMPK_STIMULATES_FATFATTY_ACID_OXIDATION_IN_MUSCLE [19]	description
PEX19	X		X					X			peroxisomal biogenesis factor 19
PEX3	X		X					X			peroxisomal biogenesis factor 3
CRAT	X				X						carnitine acetyltransferase
HACL1	X				X						2-hydroxyacyl-CoA lyase 1
DECR2	X										2,4-dienoyl CoA reductase 2, peroxisomal
PEX13	X										peroxisome biogenesis factor 13
PEX16	X										peroxisomal biogenesis factor 16
PEX6	X										peroxisomal biogenesis factor 6
GOT1		X					X		X		glutamic-oxaloacetic transaminase 1, soluble (aspartate aminotransferase 1)
GOT2		X					X		X		glutamic-oxaloacetic transaminase 2, mitochondrial (aspartate aminotransferase 2)
MIF		X									macrophage migration inhibitory factor (glycosylation-inhibiting factor)
PAH		X									phenylalanine hydroxylase
ABCG5			X		X			X			ATP-binding cassette, sub-family G (WHITE), member 5 (sterolin 1)
ABCC3			X		X						ATP-binding cassette, sub-family C (CFTR/MRP), member 3
ABCC8			X								ATP-binding cassette, sub-family C (CFTR/MRP), member 8
ARNTL				X	X	X					aryl hydrocarbon receptor nuclear translocator-like
CRY1				X		X					cryptochrome 1 (photolyase-like)
PER2				X		X					period homolog 2 (Drosophila)
CPT1B					X					X	carnitine palmitoyltransferase 1B (muscle)
CPT2					X					X	carnitine palmitoyltransferase II
SLC25A20					X					X	solute carrier family 25 (carnitine/acylcarnitine translocase), member 20
LPIN1					X						lipin 1
AGPAT2					X						1-acylglycerol-3-phosphate O-acyltransferase 2 (lysophosphatidic acid acyltransferase, beta)
DGAT1					X						diacylglycerol O-acyltransferase homolog 1 (mouse)
ELOVL7					X						ELOVL family member 7, elongation of long chain fatty acids (yeast)
ABCB4					X						ATP-binding cassette, sub-family B (MDR/TAP), member 4
NCOR2					X						nuclear receptor co-repressor 2
CHKB					X						choline kinase beta
PTDSS2					X						phosphatidylserine synthase 2
PNPLA2					X						patatin-like phospholipase domain containing 2
SLC27A5					X						solute carrier family 27 (fatty acid transporter), member 5
CYP27A1					X						cytochrome P450, family 27, subfamily A, polypeptide 1
ARSA					X						arylsulfatase A
SGPL1					X						sphingosine-1-phosphate lyase 1
RBP2					X						retinol binding protein 2, cellular
GPT							X				glutamic-pyruvate transaminase (alanine aminotransferase)
DNMT3A									X		DNA (cytosine-5-)-methyltransferase 3 alpha
DNMT3B									X		DNA (cytosine-5-)-methyltransferase 3 beta
DNM2											dynamin 2
GCHFR											GTP cyclohydrolase I feedback regulator
NOSTRIN											nitric oxide synthase trafficker
AP1M1											adaptor-related protein complex 1, mu 1 subunit
GNS											glucosamine (N-acetyl)-6-sulfatase (Sanfilippo disease IIID)
FAH											fumarylacetoacetate hydrolase (fumarylacetoacetase)
ARG1											arginase, liver
GCDH											glutaryl-Coenzyme A dehydrogenase
ETHE1											ethylmalonic encephalopathy 1
BCKDHA											branched chain keto acid dehydrogenase E1, alpha polypeptide
FTCD											formiminotransferase cyclodeaminase
PAPSS2											3'-phosphoadenosine 5'-phosphosulfate synthase 2
SULT1A1											sulfotransferase family, cytosolic, 1A, phenol-preferring, member 1
PRODH2											proline dehydrogenase (oxidase) 2
PFKFB1											6-phosphofructo-2-kinase/fructose-2,6-biphosphatase 1
MAN2B1											mannosidase, alpha, class 2B, member 1
FUCA2											fucosidase, alpha-L- 2, plasma
AP4B1											adaptor-related protein complex 4, beta 1 subunit
SLC6A12											solute carrier family 6 (neurotransmitter transporter, betaine/GABA), member 12
STXBP1											syntaxin binding protein 1
UGT1A6											UDP glucuronosyltransferase 1 family, polypeptide A6
GSTA5											glutathione S-transferase A5
SDC4											syndecan 4 (amphiglycan, ryudocan)
BGN											biglycan
B3GNT4											UDP-GlcNAc:betaGal beta-1,3-N-acetylglucosaminyltransferase 4
FUT4											fucosyltransferase 4 (alpha (1,3) fucosyltransferase, myeloid-specific)
PROC											protein C (inactivator of coagulation factors Va and VIIIa)
IRF7											interferon regulatory factor 7
IFNGR1											interferon gamma receptor 1
PTAFR											platelet-activating factor receptor
IFI27											interferon, alpha-inducible protein 27
IFITM1											interferon induced transmembrane protein 1 (9-27)
SMAD7											SMAD, mothers against DPP homolog 7 (Drosophila)
C1QC											complement component 1, q subcomponent, C chain
SERPINF2											serpin peptidase inhibitor, clade F (alpha-2 antiplasmin, pigment epithelium derived factor), member 2
NDUFV3											NADH dehydrogenase (ubiquinone) flavoprotein 3, 10kDa
NDUFS7											NADH dehydrogenase (ubiquinone) Fe-S protein 7, 20kDa (NADH-coenzyme Q reductase)
NDUFA13											NADH dehydrogenase (ubiquinone) 1 alpha subcomplex, 13
PDK1											pyruvate dehydrogenase kinase, isozyme 1
ADHFE1											alcohol dehydrogenase, iron containing, 1
PKN1											protein kinase N1
SLC37A4											solute carrier family 37 (glycerol-6-phosphate transporter), member 4
MRPL3											mitochondrial ribosomal protein L3
MRPL9											mitochondrial ribosomal protein L9
MRPS5											mitochondrial ribosomal protein S5
ITGB5											integrin, beta 5
SLC15A4											solute carrier family 15, member 4
IMPDH1											IMP (inosine monophosphate) dehydrogenase 1
SLC39A3											solute carrier family 39 (zinc transporter), member 3
SLC22A8											solute carrier family 22 (organic anion transporter), member 8
SLC20A2											solute carrier family 20 (phosphate transporter), member 2
SLC29A3											solute carrier family 29 (nucleoside transporters), member 3
FBXW4											F-box and WD-40 domain protein 4
PFDN6											prefoldin subunit 6
KLC4											kinesin light chain 4
IL6R											interleukin 6 receptor
CHCHD4											coiled-coil-helix-coiled-coil-helix domain containing 4
TIMM10											translocase of inner mitochondrial membrane 10 homolog (yeast)
HRK											harakiri, BCL2 interacting protein (contains only BH3 domain)
GRB7											growth factor receptor-bound protein 7
NDRG2											NDRG family member 2
IL1R2											interleukin 1 receptor, type II
POLD4											polymerase (DNA-directed), delta 4
PDE2A											phosphodiesterase 2A, cGMP-stimulated
HBE1											hemoglobin, epsilon 1
SLC9A3R1											solute carrier family 9 (sodium/hydrogen exchanger), member 3 regulator 1
UBE2G2											ubiquitin-conjugating enzyme E2G 2 (UBC7 homolog, yeast)
GSN											gelsolin (amyloidosis, Finnish type)
PIM1											pim-1 oncogene
ALKBH3											alkB, alkylation repair homolog 3 (E. coli)
CHRNE											cholinergic receptor, nicotinic, epsilon
CYFIP1											cytoplasmic FMR1 interacting protein 1
DEFB1											defensin, beta 1
EIF2B3											eukaryotic translation initiation factor 2B, subunit 3 gamma, 58kDa
NR1I2											nuclear receptor subfamily 1, group I, member 2
ZNF655											zinc finger protein 655
GADD45B											growth arrest and DNA-damage-inducible, beta
EXOSC5											exosome component 5
POLRMT											polymerase (RNA) mitochondrial (DNA directed)
CIRBP											cold inducible RNA binding protein
BCL2L14											BCL2-like 14 (apoptosis facilitator)
SEMA4G											sema domain, immunoglobulin domain (Ig), transmembrane domain (TM) and short cytoplasmic domain, (semaphorin) 4G
MMP11											matrix metallopeptidase 11 (stromelysin 3)
FKBP5											FK506 binding protein 5
PLEKHA1											pleckstrin homology domain containing, family A (phosphoinositide binding specific) member 1
ARHGAP9											Rho GTPase activating protein 9
AURKC											aurora kinase C
GNMT											glycine N-methyltransferase
DAB2IP											DAB2 interacting protein
ADAM2											ADAM metallopeptidase domain 2 (fertilin beta)
ACOT7											acyl-CoA thioesterase 7
TOB1											transducer of ERBB2, 1
SUDS3											suppressor of defective silencing 3 homolog (S. cerevisiae)
ALPL											alkaline phosphatase, liver/bone/kidney
BRD1											bromodomain containing 1
IPO4											importin 4
SNRPN											small nuclear ribonucleoprotein polypeptide N
USP2											ubiquitin specific peptidase 2
AADACL1											arylacetamide deacetylase-like 1
ABHD6											abhydrolase domain containing 6
ACAD10											acyl-Coenzyme A dehydrogenase family, member 10
ADAMTS18											ADAM metallopeptidase with thrombospondin type 1 motif, 18
ALOX5AP											arachidonate 5-lipoxygenase-activating protein
AS3MT											arsenic (+3 oxidation state) methyltransferase
AZGP1											alpha-2-glycoprotein 1, zinc
BTD											biotinidase
CEP350											centrosomal protein 350kDa
CHCHD3											coiled-coil-helix-coiled-coil-helix domain containing 3
CIDEC											cell death-inducing DFFA-like effector c
CLCNKB											chloride channel Kb
CMBL											carboxymethylenebutenolidase homolog (Pseudomonas)
COQ10B											coenzyme Q10 homolog B (S. cerevisiae)
COQ5											coenzyme Q5 homolog, methyltransferase (S. cerevisiae)
CRELD1											cysteine-rich with EGF-like domains 1
DDT											D-dopachrome tautomerase
DGCR6											DiGeorge syndrome critical region gene 6
DUSP22											dual specificity phosphatase 22
ELL2											elongation factor, RNA polymerase II, 2
ERF											Ets2 repressor factor
EVC2											Ellis van Creveld syndrome 2 (limbin)
FAM20A											family with sequence similarity 20, member A
FAM54B											family with sequence similarity 54, member B
FASTK											Fas-activated serine/threonine kinase
FBXO22											F-box protein 22
FCGRT											Fc fragment of IgG, receptor, transporter, alpha
FEM1B											fem-1 homolog b (C. elegans)
FOXRED1											FAD-dependent oxidoreductase domain containing 1
FXYD1											FXYD domain containing ion transport regulator 1 (phospholemman)
GPR108											G protein-coupled receptor 108
GPR56											G protein-coupled receptor 56
GRTP1											growth hormone regulated TBC protein 1
GTPBP6											GTP binding protein 6 (putative)
HGFAC											HGF activator
IGBP1											immunoglobulin (CD79A) binding protein 1
KLF15											Kruppel-like factor 15
KRT23											keratin 23 (histone deacetylase inducible)
LANCL1											LanC lantibiotic synthetase component C-like 1 (bacterial)
LIME1											Lck interacting transmembrane adaptor 1
LZTR1											leucine-zipper-like transcription regulator 1
MAD2L1BP											MAD2L1 binding protein
MAFB											v-maf musculoaponeurotic fibrosarcoma oncogene homolog B (avian)
MAP1LC3B											microtubule-associated protein 1 light chain 3 beta
MFSD3											major facilitator superfamily domain containing 3
MIF4GD											MIF4G domain containing
MLC1											megalencephalic leukoencephalopathy with subcortical cysts 1
MTCH2											mitochondrial carrier homolog 2 (C. elegans)
MTUS1											mitochondrial tumor suppressor 1
MYO1B											myosin IB
NAT12											N-acetyltransferase 12
NIPSNAP1											nipsnap homolog 1 (C. elegans)
NISCH											nischarin
NOC4L											nucleolar complex associated 4 homolog (S. cerevisiae)
NUDT15											nudix (nucleoside diphosphate linked moiety X)-type motif 15
NUPR1											-
OGFRL1											opioid growth factor receptor-like 1
OXNAD1											oxidoreductase NAD-binding domain containing 1
PDLIM1											PDZ and LIM domain 1 (elfin)
PGRMC1											progesterone receptor membrane component 1
PLEKHB2											pleckstrin homology domain containing, family B (evectins) member 2
PON3											paraoxonase 3
POR											P450 (cytochrome) oxidoreductase
PPP1R16A											protein phosphatase 1, regulatory (inhibitor) subunit 16A
PQLC1											PQ loop repeat containing 1
RAB17											RAB17, member RAS oncogene family
RASSF3											Ras association (RalGDS/AF-6) domain family 3
RND2											Rho family GTPase 2
RNF151											ring finger protein 151
RPUSD3											RNA pseudouridylate synthase domain containing 3
SERPINA11											serpin peptidase inhibitor, clade A (alpha-1 antiproteinase, antitrypsin), member 11
SERPINA12											serpin peptidase inhibitor, clade A (alpha-1 antiproteinase, antitrypsin), member 12
SERPINA6											serpin peptidase inhibitor, clade A (alpha-1 antiproteinase, antitrypsin), member 6
SERPINE2											serpin peptidase inhibitor, clade E (nexin, plasminogen activator inhibitor type 1), member 2
SLC35C2											solute carrier family 35, member C2
SLITRK5											SLIT and NTRK-like family, member 5
ST5											suppression of tumorigenicity 5
SULT1C3											-
TFR2											transferrin receptor 2
TGM4											transglutaminase 4 (prostate)
TP53I13											tumor protein p53 inducible protein 13
TPCN1											two pore segment channel 1
TPCN2											two pore segment channel 2
TPST2											tyrosylprotein sulfotransferase 2
TSPAN18											tetraspanin 18
TYW3											tRNA-yW synthesizing protein 3 homolog (S. cerevisiae)
UBL7											ubiquitin-like 7 (bone marrow stromal cell-derived)
VGLL4											vestigial like 4 (Drosophila)
VPS13D											vacuolar protein sorting 13 homolog D (S. cerevisiae)
YPEL5											yippee-like 5 (Drosophila)
ZFYVE27											zinc finger, FYVE domain containing 27
ZNF296											zinc finger protein 296
ZNF76											zinc finger protein 76 (expressed in testis)
ZPBP2											zona pellucida binding protein 2C3-DW
	E2F-	E2F-
overlap matrix by gene and geneset	V$E2F_Q3[227]	V$E2F1_Q4_01[228]	V$E2F_Q3_01[235]	V$E2F_Q4_01[237]	V$E2F1_Q3[244]	V$E2F_03[245]	V$E2F1DP1RB_01[231]	V$E2F_Q6[232]	V$E2F_Q4[234]	V$E2F_Q6_01[240]	description
NASP	X	X	X	X	X	X	X	X	X	X	nuclear autoantigenic sperm protein (histone-binding)
E2F8	X	X	X	X	X	X	X	X	X	X	E2F transcription factor 8
FBXO5	X	X	X	X	X	X	X	X	X	X	F-box protein 5
PKMYT1	X	X	X	X	X	X	X	X	X	X	protein kinase, membrane associated tyrosine/threonine 1
MCM7	X	X	X	X	X	X	X	X	X	X	MCM7 minichromosome maintenance deficient 7 (S. cerevisiae)
MCM6	X	X	X	X	X	X	X	X	X	X	MCM6 minichromosome maintenance deficient 6 (MIS5 homolog, S. pombe) (S. cerevisiae)
MCM2	X	X	X	X	X	X	X	X	X	X	MCM2 minichromosome maintenance deficient 2, mitotin (S. cerevisiae)
DNMT1	X	X	X	X	X	X	X	X	X	X	DNA (cytosine-5-)-methyltransferase 1
CTDSPL2	X	X	X	X	X	X	X	X	X	X	CTD (carboxy-terminal domain, RNA polymerase II, polypeptide A) small phosphatase like 2
GMNN	X	X	X	X	X	X	X	X	X	X	geminin, DNA replication inhibitor
SMC3	X	X	X	X	X	X	X	X	X	X	structural maintenance of chromosomes 3
CDC6	X	X	X	X	X	X	X	X	X	X	CDC6 cell division cycle 6 homolog (S. cerevisiae)
H2AFZ	X	X	X	X	X	X	X	X	X	X	H2A histone family, member Z
EZH2	X	X	X	X	X	X	X	X	X	X	enhancer of zeste homolog 2 (Drosophila)
STMN1	X	X	X	X	X	X	X	X	X	X	stathmin 1/oncoprotein 18
PCNA	X	X	X	X	X		X	X	X	X	proliferating cell nuclear antigen
POLE2	X	X	X	X	X		X	X	X	X	polymerase (DNA directed), epsilon 2 (p59 subunit)
CBX5	X	X	X	X		X	X	X	X	X	chromobox homolog 5 (HP1 alpha homolog, Drosophila)
POLA2	X	X	X	X		X	X	X	X		polymerase (DNA directed), alpha 2 (70kD subunit)
WEE1	X	X	X	X			X	X	X	X	WEE1 homolog (S. pombe)
RBBP4	X			X	X	X				X	retinoblastoma binding protein 4
MRPL18	X				X	X					mitochondrial ribosomal protein L18
TFRC	X				X						transferrin receptor (p90, CD71)
KIF15	X				X						kinesin family member 15
SMC2		X	X	X		X				X	structural maintenance of chromosomes 2
YWHAQ		X	X	X						X	tyrosine 3-monooxygenase/tryptophan 5-monooxygenase activation protein, theta polypeptide
WDR67		X	X								WD repeat domain 67
NUP155		X	X								nucleoporin 155kDa
KNTC1				X		X					kinetochore associated 1
DNAJC9					X	X	X	X	X		DnaJ (Hsp40) homolog, subfamily C, member 9
MYH10					X		X	X	X		myosin, heavy chain 10, non-muscle
RPA2						X					replication protein A2, 32kDa
LYAR											-
HSBP1											heat shock factor binding protein 1
RFC4											replication factor C (activator 1) 4, 37kDa
FAM50A											family with sequence similarity 50, member A
H2AFX											H2A histone family, member X
XPO1											exportin 1 (CRM1 homolog, yeast)
IGF2R											insulin-like growth factor 2 receptor
GABARAP											GABA(A) receptor-associated protein
REXO2											REX2, RNA exonuclease 2 homolog (S. cerevisiae)
ADSS											adenylosuccinate synthase
DYM											dymeclin
TXNDC12											thioredoxin domain containing 12 (endoplasmic reticulum)
ATP6V1A											ATPase, H+ transporting, lysosomal 70kDa, V1 subunit A
EEF1B2											eukaryotic translation elongation factor 1 beta 2
SET											SET translocation (myeloid leukemia-associated)
PDIA4											protein disulfide isomerase family A, member 4
FADS1											fatty acid desaturase 1
SNRPA											small nuclear ribonucleoprotein polypeptide A
CALM2											calmodulin 2 (phosphorylase kinase, delta)
KIF20A											kinesin family member 20A
NDE1											nudE nuclear distribution gene E homolog 1 (A. nidulans)
ZCCHC12											zinc finger, CCHC domain containing 12
H3F3B											H3 histone, family 3B (H3.3B)
FBXO33											F-box protein 33
WDTC1											WD and tetratricopeptide repeats 1
HAO1											hydroxyacid oxidase (glycolate oxidase) 1
UBE2E3											ubiquitin-conjugating enzyme E2E 3 (UBC4/5 homolog, yeast)
YWHAB											tyrosine 3-monooxygenase/tryptophan 5-monooxygenase activation protein, beta polypeptide
EPB49											erythrocyte membrane protein band 4.9 (dematin)
CLDN3											claudin 3
HSD11B1											hydroxysteroid (11-beta) dehydrogenase 1
PCBP1											poly(rC) binding protein 1
NUP54											nucleoporin 54kDa
ITGB3BP											integrin beta 3 binding protein (beta3-endonexin)
RBBP8											retinoblastoma binding protein 8
TES											testis derived transcript (3 LIM domains)
SQLE											squalene epoxidase
UBE2C											ubiquitin-conjugating enzyme E2C
ACYP1											acylphosphatase 1, erythrocyte (common) type
RPN2											ribophorin II
GEMIN4											gem (nuclear organelle) associated protein 4
RTN4											reticulon 4
GPC4											glypican 4
HIRIP3											HIRA interacting protein 3
ADM											adrenomedullin
CCNA2											cyclin A2
CDC42											cell division cycle 42 (GTP binding protein, 25kDa)
TARDBP											TAR DNA binding protein
GCLC											glutamate-cysteine ligase, catalytic subunit
PHF19											PHD finger protein 19
RPL4											ribosomal protein L4
CKS1B											CDC28 protein kinase regulatory subunit 1B
CSE1L											CSE1 chromosome segregation 1-like (yeast)
OSBPL6											oxysterol binding protein-like 6
RGS4											regulator of G-protein signalling 4
RNASEH2A											ribonuclease H2, subunit A
GINS4											GINS complex subunit 4 (Sld5 homolog)
ASF1B											ASF1 anti-silencing function 1 homolog B (S. cerevisiae)
ELAVL1											ELAV (embryonic lethal, abnormal vision, Drosophila)-like 1 (Hu antigen R)
RAN											RAN, member RAS oncogene family
HSPA14											heat shock 70kDa protein 14
NRP1											neuropilin 1
GAS2											growth arrest-specific 2
SERPINA7											serpin peptidase inhibitor, clade A (alpha-1 antiproteinase, antitrypsin), member 7
PLA1A											phospholipase A1 member A
APCS											amyloid P component, serum
LGALS2											lectin, galactoside-binding, soluble, 2 (galectin 2)
MAGED2											melanoma antigen family D, 2
HPX											hemopexin
PLP2											proteolipid protein 2 (colonic epithelium-enriched)
ATP1B2											ATPase, Na+/K+ transporting, beta 2 polypeptide
CHORDC1											cysteine and histidine-rich domain (CHORD)-containing 1
YME1L1											YME1-like 1 (S. cerevisiae)
MASTL											microtubule associated serine/threonine kinase-like
SNX1											sorting nexin 1
FAM46A											family with sequence similarity 46, member A
CDCA3											cell division cycle associated 3
HAT1											histone acetyltransferase 1
SF3A1											splicing factor 3a, subunit 1, 120kDa
FANCF											Fanconi anemia, complementation group F
SLC39A8											solute carrier family 39 (zinc transporter), member 8
TIMELESS											timeless homolog (Drosophila)
WASF1											WAS protein family, member 1
CXCL12											chemokine (C-X-C motif) ligand 12 (stromal cell-derived factor 1)
MDM1											Mdm4, transformed 3T3 cell double minute 1, p53 binding protein (mouse)
TRAM1											translocation associated membrane protein 1
CCNE2											cyclin E2
PRDX1											peroxiredoxin 1
MAGI3											membrane associated guanylate kinase, WW and PDZ domain containing 3
CLDN2											claudin 2
ISYNA1											-
RNF141											ring finger protein 141
TMEM165											transmembrane protein 165
NMRAL1											NmrA-like family domain containing 1
TACR1											tachykinin receptor 1
WBP5											WW domain binding protein 5
ATP6AP2											ATPase, H+ transporting, lysosomal accessory protein 2
UXS1											UDP-glucuronate decarboxylase 1
SUB1											SUB1 homolog (S. cerevisiae)
CACNA2D1											calcium channel, voltage-dependent, alpha 2/delta subunit 1
MID1IP1											MID1 interacting protein 1 (gastrulation specific G12 homolog (zebrafish))
AP3S1											adaptor-related protein complex 3, sigma 1 subunit
TNFRSF11B											tumor necrosis factor receptor superfamily, member 11b (osteoprotegerin)
NCAPD3											non-SMC condensin II complex, subunit D3
DDAH1											dimethylarginine dimethylaminohydrolase 1
NSF											N-ethylmaleimide-sensitive factor
TMEM27											transmembrane protein 27
NUP35											nucleoporin 35kDa
SLC35A1											solute carrier family 35 (CMP-sialic acid transporter), member A1
C4BPA											complement component 4 binding protein, alpha
CSPG5											chondroitin sulfate proteoglycan 5 (neuroglycan C)
SPINK1											serine peptidase inhibitor, Kazal type 1
CYP7B1											cytochrome P450, family 7, subfamily B, polypeptide 1
SLC16A13											solute carrier family 16, member 13 (monocarboxylic acid transporter 13)
DYNLT1											dynein, light chain, Tctex-type 1
ABHD5											abhydrolase domain containing 5
EXOSC8											exosome component 8
PRNP											prion protein (p27-30) (Creutzfeldt-Jakob disease, Gerstmann-Strausler-Scheinker syndrome, fatal familial insomnia)
ASPM											asp (abnormal spindle) homolog, microcephaly associated (Drosophila)
PREP											prolyl endopeptidase
TMEM97											transmembrane protein 97
NIPA2											non imprinted in Prader-Willi/Angelman syndrome 2
DYNLL1											dynein, light chain, LC8-type 1
DPT											dermatopontin
YWHAH											tyrosine 3-monooxygenase/tryptophan 5-monooxygenase activation protein, eta polypeptide
DONSON											downstream neighbor of SON
SMOC2											SPARC related modular calcium binding 2
EXO1											exonuclease 1
SPAG5											sperm associated antigen 5
RAB21											RAB21, member RAS oncogene family
PRC1											protein regulator of cytokinesis 1
FABP2											fatty acid binding protein 2, intestinal
HTATSF1											HIV-1 Tat specific factor 1
FGL1											fibrinogen-like 1
HP1BP3											heterochromatin protein 1, binding protein 3
PDIA6											protein disulfide isomerase family A, member 6
TSPYL4											TSPY-like 4
PPA1											pyrophosphatase (inorganic) 1
CROT											carnitine O-octanoyltransferase
GUCY1B3											guanylate cyclase 1, soluble, beta 3
NRM											nurim (nuclear envelope membrane protein)
FBP1											fructose-1,6-bisphosphatase 1
MLPH											melanophilin
NXT1											NTF2-like export factor 1
AKR1A1											aldo-keto reductase family 1, member A1 (aldehyde reductase)
C6											complement component 6
PODXL											podocalyxin-like
KLHL6											kelch-like 6 (Drosophila)
TUBB6											tubulin, beta 6
CHEK2											CHK2 checkpoint homolog (S. pombe)
TTK											TTK protein kinase
GLRX2											glutaredoxin 2
PBK											PDZ binding kinase
NQO2											NAD(P)H dehydrogenase, quinone 2
LRRC42											leucine rich repeat containing 42
C9											complement component 9
BCMO1											beta-carotene 15,15'-monooxygenase 1
POLR2C											polymerase (RNA) II (DNA directed) polypeptide C, 33kDa
MINA											MYC induced nuclear antigen
CDCA2											cell division cycle associated 2
MRPL21											mitochondrial ribosomal protein L21
GSTA2											glutathione S-transferase A2
TSN											translin
AADAC											arylacetamide deacetylase (esterase)
ALOX15											arachidonate 15-lipoxygenase
AVPR1A											arginine vasopressin receptor 1A
BARD1											BRCA1 associated RING domain 1
BAT2											HLA-B associated transcript 2
BCL7B											B-cell CLL/lymphoma 7B
CACYBP											calcyclin binding protein
CASP6											caspase 6, apoptosis-related cysteine peptidase
CDK5RAP2											CDK5 regulatory subunit associated protein 2
CEP72											centrosomal protein 72kDa
CHAF1B											chromatin assembly factor 1, subunit B (p60)
COMT											catechol-O-methyltransferase
DCTD											dCMP deaminase
DTYMK											deoxythymidylate kinase (thymidylate kinase)
DUT											dUTP pyrophosphatase
ECHDC1											enoyl Coenzyme A hydratase domain containing 1
ERAF											erythroid associated factor
FAM111A											family with sequence similarity 111, member A
FANCB											Fanconi anemia, complementation group B
FRRS1											ferric-chelate reductase 1
GINS1											GINS complex subunit 1 (Psf1 homolog)
GUSB											glucuronidase, beta
LRRC40											leucine rich repeat containing 40
MCM10											MCM10 minichromosome maintenance deficient 10 (S. cerevisiae)
NUP205											nucleoporin 205kDa
ORC1L											origin recognition complex, subunit 1-like (yeast)
ORC6L											origin recognition complex, subunit 6 like (yeast)
PARP2											poly (ADP-ribose) polymerase family, member 2
PFKL											phosphofructokinase, liver
PFTK1											PFTAIRE protein kinase 1
POLE											polymerase (DNA directed), epsilon
PPP1R14A											protein phosphatase 1, regulatory (inhibitor) subunit 14A
RGS10											regulator of G-protein signalling 10
RPUSD1											RNA pseudouridylate synthase domain containing 1
SAMD9L											sterile alpha motif domain containing 9-like
SAT2											spermidine/spermine N1-acetyltransferase 2
SNHG8											small nucleolar RNA host gene (non-protein coding) 8
TAF13											TAF13 RNA polymerase II, TATA box binding protein (TBP)-associated factor, 18kDa
UBE2T											ubiquitin-conjugating enzyme E2T (putative)
UBQLN4											ubiquilin 4																		C3-UP
overlap matrix by gene and geneset	V$AP2_Q6_01 [272]	V$HNF4_DR1_Q3 [261]	V$AR_01 [157]	V$HNF4_01_B [253]	V$EVI1_01 [16]	V$E12_Q6 [262]	V$COUP_01 [263]	TCCAGAG,MIR-518C [148]	ATAAGCT,MIR-21 [116]	CTCCAAG,MIR-432 [83]	description
FXYD1	X	X	X	X							FXYD domain containing ion transport regulator 1 (phospholemman)
DNMT3A	X					X	X	X			DNA (cytosine-5-)-methyltransferase 3 alpha
SLC37A4	X					X					solute carrier family 37 (glycerol-6-phosphate transporter), member 4
PKN1	X					X					protein kinase N1
SMAD7	X								X		SMAD, mothers against DPP homolog 7 (Drosophila)
CRY1	X										cryptochrome 1 (photolyase-like)
ERF	X										Ets2 repressor factor
MAFB	X										v-maf musculoaponeurotic fibrosarcoma oncogene homolog B (avian)
CIRBP	X										cold inducible RNA binding protein
FASTK	X										Fas-activated serine/threonine kinase
MTCH2	X										mitochondrial carrier homolog 2 (C. elegans)
DAB2IP		X	X	X			X			X	DAB2 interacting protein
PNPLA2		X		X		X	X				patatin-like phospholipase domain containing 2
POLD4		X		X							polymerase (DNA-directed), delta 4
PRODH2		X		X							proline dehydrogenase (oxidase) 2
PEX16		X		X							peroxisomal biogenesis factor 16
ZPBP2		X					X				zona pellucida binding protein 2
FKBP5		X					X				FK506 binding protein 5
KLC4		X					X				kinesin light chain 4
PFKFB1		X									6-phosphofructo-2-kinase/fructose-2,6-biphosphatase 1
USP2			X			X					ubiquitin specific peptidase 2
PER2			X						X		period homolog 2 (Drosophila)
KLF15			X								Kruppel-like factor 15
ELL2			X								elongation factor, RNA polymerase II, 2
GOT2			X								glutamic-oxaloacetic transaminase 2, mitochondrial (aspartate aminotransferase 2)
ACOT7				X			X				acyl-CoA thioesterase 7
RBP2				X			X				retinol binding protein 2, cellular
BCL2L14				X							BCL2-like 14 (apoptosis facilitator)
TOB1					X						transducer of ERBB2, 1
CRAT					X						carnitine acetyltransferase
MTUS1						X					mitochondrial tumor suppressor 1
CRELD1						X					cysteine-rich with EGF-like domains 1
GRB7						X					growth factor receptor-bound protein 7
C1QC						X					complement component 1, q subcomponent, C chain
TPCN1							X				two pore segment channel 1
CHKB								X		X	choline kinase beta
CHCHD3								X			coiled-coil-helix-coiled-coil-helix domain containing 3
NCOR2								X			nuclear receptor co-repressor 2
COQ10B								X			coenzyme Q10 homolog B (S. cerevisiae)
DDT								X			D-dopachrome tautomerase
PLEKHA1									X		pleckstrin homology domain containing, family A (phosphoinositide binding specific) member 1
BRD1									X		bromodomain containing 1
MRPL9									X		mitochondrial ribosomal protein L9
CPT1B										X	carnitine palmitoyltransferase 1B (muscle)
ABCC3										X	ATP-binding cassette, sub-family C (CFTR/MRP), member 3
STXBP1											syntaxin binding protein 1
SLITRK5											SLIT and NTRK-like family, member 5
MAN2B1											mannosidase, alpha, class 2B, member 1
SERPINF2											serpin peptidase inhibitor, clade F (alpha-2 antiplasmin, pigment epithelium derived factor), member 2
NDRG2											NDRG family member 2
ZFYVE27											zinc finger, FYVE domain containing 27
NOC4L											nucleolar complex associated 4 homolog (S. cerevisiae)
GPR56											G protein-coupled receptor 56
PAH											phenylalanine hydroxylase
ZNF76											zinc finger protein 76 (expressed in testis)
SUDS3											suppressor of defective silencing 3 homolog (S. cerevisiae)
PIM1											pim-1 oncogene
IPO4											importin 4
SEMA4G											sema domain, immunoglobulin domain (Ig), transmembrane domain (TM) and short cytoplasmic domain, (semaphorin) 4G
ST5											suppression of tumorigenicity 5
IMPDH1											IMP (inosine monophosphate) dehydrogenase 1
SERPINE2											serpin peptidase inhibitor, clade E (nexin, plasminogen activator inhibitor type 1), member 2
SLC22A8											solute carrier family 22 (organic anion transporter), member 8
SLC35C2											solute carrier family 35, member C2
GADD45B											growth arrest and DNA-damage-inducible, beta
TIMM10											translocase of inner mitochondrial membrane 10 homolog (yeast)
ARNTL											aryl hydrocarbon receptor nuclear translocator-like
SLC6A12											solute carrier family 6 (neurotransmitter transporter, betaine/GABA), member 12
TFR2											transferrin receptor 2
PPP1R16A											protein phosphatase 1, regulatory (inhibitor) subunit 16A
MMP11											matrix metallopeptidase 11 (stromelysin 3)
HGFAC											HGF activator
UGT1A6											UDP glucuronosyltransferase 1 family, polypeptide A6
HRK											harakiri, BCL2 interacting protein (contains only BH3 domain)
PDLIM1											PDZ and LIM domain 1 (elfin)
SERPINA6											serpin peptidase inhibitor, clade A (alpha-1 antiproteinase, antitrypsin), member 6
CMBL											carboxymethylenebutenolidase homolog (Pseudomonas)
ZNF296											zinc finger protein 296
SLC9A3R1											solute carrier family 9 (sodium/hydrogen exchanger), member 3 regulator 1
FOXRED1											FAD-dependent oxidoreductase domain containing 1
LIME1											Lck interacting transmembrane adaptor 1
CHCHD4											coiled-coil-helix-coiled-coil-helix domain containing 4
OXNAD1											oxidoreductase NAD-binding domain containing 1
PQLC1											PQ loop repeat containing 1
NIPSNAP1											nipsnap homolog 1 (C. elegans)
RPUSD3											RNA pseudouridylate synthase domain containing 3
KRT23											keratin 23 (histone deacetylase inducible)
FAM54B											family with sequence similarity 54, member B
CEP350											centrosomal protein 350kDa
AP4B1											adaptor-related protein complex 4, beta 1 subunit
ABHD6											abhydrolase domain containing 6
SGPL1											sphingosine-1-phosphate lyase 1
FUT4											fucosyltransferase 4 (alpha (1,3) fucosyltransferase, myeloid-specific)
FBXW4											F-box and WD-40 domain protein 4
BCKDHA											branched chain keto acid dehydrogenase E1, alpha polypeptide
EXOSC5											exosome component 5
PFDN6											prefoldin subunit 6
AP1M1											adaptor-related protein complex 1, mu 1 subunit
PTDSS2											phosphatidylserine synthase 2
VGLL4											vestigial like 4 (Drosophila)
NOSTRIN											nitric oxide synthase trafficker
PTAFR											platelet-activating factor receptor
DNMT3B											DNA (cytosine-5-)-methyltransferase 3 beta
ABCG5											ATP-binding cassette, sub-family G (WHITE), member 5 (sterolin 1)
CIDEC											cell death-inducing DFFA-like effector c
LZTR1											leucine-zipper-like transcription regulator 1
MRPL3											mitochondrial ribosomal protein L3
CPT2											carnitine palmitoyltransferase II
MAD2L1BP											MAD2L1 binding protein
FBXO22											F-box protein 22
ZNF655											zinc finger protein 655
EVC2											Ellis van Creveld syndrome 2 (limbin)
SLC25A20											solute carrier family 25 (carnitine/acylcarnitine translocase), member 20
AGPAT2											1-acylglycerol-3-phosphate O-acyltransferase 2 (lysophosphatidic acid acyltransferase, beta)
PEX6											peroxisomal biogenesis factor 6
CHRNE											cholinergic receptor, nicotinic, epsilon
YPEL5											yippee-like 5 (Drosophila)
NDUFA13											NADH dehydrogenase (ubiquinone) 1 alpha subcomplex, 13
ETHE1											ethylmalonic encephalopathy 1
FAM20A											family with sequence similarity 20, member A
SDC4											syndecan 4 (amphiglycan, ryudocan)
GOT1											glutamic-oxaloacetic transaminase 1, soluble (aspartate aminotransferase 1)
SULT1A1											sulfotransferase family, cytosolic, 1A, phenol-preferring, member 1
MYO1B											myosin IB
IGBP1											immunoglobulin (CD79A) binding protein 1
MAP1LC3B											microtubule-associated protein 1 light chain 3 beta
ADAMTS18											ADAM metallopeptidase with thrombospondin type 1 motif, 18
RND2											Rho family GTPase 2
PLEKHB2											pleckstrin homology domain containing, family B (evectins) member 2
LPIN1											lipin 1
GCDH											glutaryl-Coenzyme A dehydrogenase
DUSP22											dual specificity phosphatase 22
PDK1											pyruvate dehydrogenase kinase, isozyme 1
NR1I2											nuclear receptor subfamily 1, group I, member 2
PGRMC1											progesterone receptor membrane component 1
VPS13D											vacuolar protein sorting 13 homolog D (S. cerevisiae)
PROC											protein C (inactivator of coagulation factors Va and VIIIa)
CYFIP1											cytoplasmic FMR1 interacting protein 1
LANCL1											LanC lantibiotic synthetase component C-like 1 (bacterial)
SLC39A3											solute carrier family 39 (zinc transporter), member 3
SLC20A2											solute carrier family 20 (phosphate transporter), member 2
SLC29A3											solute carrier family 29 (nucleoside transporters), member 3
FTCD											formiminotransferase cyclodeaminase
HBE1											hemoglobin, epsilon 1
DNM2											dynamin 2
GNS											glucosamine (N-acetyl)-6-sulfatase (Sanfilippo disease IIID)
IL1R2											interleukin 1 receptor, type II
GSN											gelsolin (amyloidosis, Finnish type)
ABCB4											ATP-binding cassette, sub-family B (MDR/TAP), member 4
ARHGAP9											Rho GTPase activating protein 9
TSPAN18											tetraspanin 18
ALPL											alkaline phosphatase, liver/bone/kidney
TPCN2											two pore segment channel 2
PAPSS2											3'-phosphoadenosine 5'-phosphosulfate synthase 2
SLC15A4											solute carrier family 15, member 4
TPST2											tyrosylprotein sulfotransferase 2
TP53I13											tumor protein p53 inducible protein 13
ADHFE1											alcohol dehydrogenase, iron containing, 1
GCHFR											GTP cyclohydrolase I feedback regulator
ABCC8											ATP-binding cassette, sub-family C (CFTR/MRP), member 8
PEX19											peroxisomal biogenesis factor 19
EIF2B3											eukaryotic translation initiation factor 2B, subunit 3 gamma, 58kDa
TGM4											transglutaminase 4 (prostate)
ALOX5AP											arachidonate 5-lipoxygenase-activating protein
PON3											paraoxonase 3
IRF7											interferon regulatory factor 7
NISCH											nischarin
ARSA											arylsulfatase A
PDE2A											phosphodiesterase 2A, cGMP-stimulated
FEM1B											fem-1 homolog b (C. elegans)
GSTA5											glutathione S-transferase A5
SNRPN											small nuclear ribonucleoprotein polypeptide N
PEX13											peroxisome biogenesis factor 13
ELOVL7											ELOVL family member 7, elongation of long chain fatty acids (yeast)
IL6R											interleukin 6 receptor
GPT											glutamic-pyruvate transaminase (alanine aminotransferase)
DGCR6											DiGeorge syndrome critical region gene 6
ADAM2											ADAM metallopeptidase domain 2 (fertilin beta)
RASSF3											Ras association (RalGDS/AF-6) domain family 3
BGN											biglycan
AZGP1											alpha-2-glycoprotein 1, zinc
FUCA2											fucosidase, alpha-L- 2, plasma
AS3MT											arsenic (+3 oxidation state) methyltransferase
CYP27A1											cytochrome P450, family 27, subfamily A, polypeptide 1
OGFRL1											opioid growth factor receptor-like 1
DEFB1											defensin, beta 1
PEX3											peroxisomal biogenesis factor 3
GNMT											glycine N-methyltransferase
BTD											biotinidase
HACL1											2-hydroxyacyl-CoA lyase 1
ARG1											arginase, liver
ALKBH3											alkB, alkylation repair homolog 3 (E. coli)
ITGB5											integrin, beta 5
FCGRT											Fc fragment of IgG, receptor, transporter, alpha
MRPS5											mitochondrial ribosomal protein S5
AADACL1											arylacetamide deacetylase-like 1
ACAD10											acyl-Coenzyme A dehydrogenase family, member 10
AURKC											aurora kinase C
B3GNT4											UDP-GlcNAc:betaGal beta-1,3-N-acetylglucosaminyltransferase 4
CLCNKB											chloride channel Kb
COQ5											coenzyme Q5 homolog, methyltransferase (S. cerevisiae)
DECR2											2,4-dienoyl CoA reductase 2, peroxisomal
DGAT1											diacylglycerol O-acyltransferase homolog 1 (mouse)
FAH											fumarylacetoacetate hydrolase (fumarylacetoacetase)
GPR108											G protein-coupled receptor 108
GRTP1											growth hormone regulated TBC protein 1
GTPBP6											GTP binding protein 6 (putative)
IFI27											interferon, alpha-inducible protein 27
IFITM1											interferon induced transmembrane protein 1 (9-27)
IFNGR1											interferon gamma receptor 1
MFSD3											major facilitator superfamily domain containing 3
MIF											macrophage migration inhibitory factor (glycosylation-inhibiting factor)
MIF4GD											MIF4G domain containing
MLC1											megalencephalic leukoencephalopathy with subcortical cysts 1
NAT12											N-acetyltransferase 12
NDUFS7											NADH dehydrogenase (ubiquinone) Fe-S protein 7, 20kDa (NADH-coenzyme Q reductase)
NDUFV3											NADH dehydrogenase (ubiquinone) flavoprotein 3, 10kDa
NUDT15											nudix (nucleoside diphosphate linked moiety X)-type motif 15
NUPR1											-
POLRMT											polymerase (RNA) mitochondrial (DNA directed)
POR											P450 (cytochrome) oxidoreductase
RAB17											RAB17, member RAS oncogene family
RNF151											ring finger protein 151
SERPINA11											serpin peptidase inhibitor, clade A (alpha-1 antiproteinase, antitrypsin), member 11
SERPINA12											serpin peptidase inhibitor, clade A (alpha-1 antiproteinase, antitrypsin), member 12
SLC27A5											solute carrier family 27 (fatty acid transporter), member 5
SULT1C3											-
TYW3											tRNA-yW synthesizing protein 3 homolog (S. cerevisiae)
UBE2G2											ubiquitin-conjugating enzyme E2G 2 (UBC7 homolog, yeast)
UBL7											ubiquitin-like 7 (bone marrow stromal cell-derived)														overlap matrix by gene and geneset	CELL_CYCLE_GO_0007049 [315]	MITOTIC_SPINDLE_ORGANIZATION_AND_BIOGEOGENESIS [10]	DNA_REPLICATION [102]	SPINDLE_ORGANIZATION_AND_BIOGENESIS [11]	CELL_CYCLE_PROCESS [193]	MITOTIC_CELL_CYCLE [153]	CELL_CYCLE_CHECKPOINT_GO_0000075 [48]	MICROTUBULE_CYTOSKELETON_ORGANIZATION_ON_AND_BIOGENESIS [35]	MITOSIS [82]	M_PHASE_OF_MITOTIC_CELL_CYCLE [85]	description
TTK	X	X		X	X	X	X	X	X	X	TTK protein kinase
SMC3	X	X		X	X	X		X	X	X	structural maintenance of chromosomes 3
RAN	X	X		X	X	X		X	X	X	RAN, member RAS oncogene family
PRC1	X	X		X	X	X		X			protein regulator of cytokinesis 1
STMN1	X	X		X	X	X		X			stathmin 1/oncoprotein 18
CDC6	X		X		X	X	X				CDC6 cell division cycle 6 homolog (S. cerevisiae)
POLE	X		X		X	X					polymerase (DNA directed), epsilon
MCM2	X		X								MCM2 minichromosome maintenance deficient 2, mitotin (S. cerevisiae)
GMNN	X		X								geminin, DNA replication inhibitor
NASP	X		X								nuclear autoantigenic sperm protein (histone-binding)
KNTC1	X				X	X	X		X	X	kinetochore associated 1
CCNA2	X				X	X	X		X	X	cyclin A2
PKMYT1	X				X	X			X	X	protein kinase, membrane associated tyrosine/threonine 1
UBE2C	X				X	X			X	X	ubiquitin-conjugating enzyme E2C
TARDBP	X				X	X			X	X	TAR DNA binding protein
KIF15	X				X	X			X	X	kinesin family member 15
FBXO5	X				X	X					F-box protein 5
NDE1	X				X						nudE nuclear distribution gene E homolog 1 (A. nidulans)
TIMELESS	X				X						timeless homolog (Drosophila)
MYH10	X				X						myosin, heavy chain 10, non-muscle
RBBP8	X						X				retinoblastoma binding protein 8
CHEK2	X						X				CHK2 checkpoint homolog (S. pombe)
CCNE2	X						X				cyclin E2
CKS1B	X										CDC28 protein kinase regulatory subunit 1B
DTYMK	X										deoxythymidylate kinase (thymidylate kinase)
SET			X								SET translocation (myeloid leukemia-associated)
MCM7			X								MCM7 minichromosome maintenance deficient 7 (S. cerevisiae)
RPA2			X								replication protein A2, 32kDa
RFC4			X								replication factor C (activator 1) 4, 37kDa
EXO1			X								exonuclease 1
POLE2			X								polymerase (DNA directed), epsilon 2 (p59 subunit)
DUT			X								dUTP pyrophosphatase
RNASEH2A			X								ribonuclease H2, subunit A
MID1IP1								X			MID1 interacting protein 1 (gastrulation specific G12 homolog (zebrafish))
DNMT1											DNA (cytosine-5-)-methyltransferase 1
TSN											translin
CDC42											cell division cycle 42 (GTP binding protein, 25kDa)
RTN4											reticulon 4
YWHAH											tyrosine 3-monooxygenase/tryptophan 5-monooxygenase activation protein, eta polypeptide
PCNA											proliferating cell nuclear antigen
CBX5											chromobox homolog 5 (HP1 alpha homolog, Drosophila)
SMC2											structural maintenance of chromosomes 2
CDK5RAP2											CDK5 regulatory subunit associated protein 2
PRNP											prion protein (p27-30) (Creutzfeldt-Jakob disease, Gerstmann-Strausler-Scheinker syndrome, fatal familial insomnia)
GABARAP											GABA(A) receptor-associated protein
CXCL12											chemokine (C-X-C motif) ligand 12 (stromal cell-derived factor 1)
DYNLL1											dynein, light chain, LC8-type 1
WASF1											WAS protein family, member 1
EPB49											erythrocyte membrane protein band 4.9 (dematin)
XPO1											exportin 1 (CRM1 homolog, yeast)
NUP54											nucleoporin 54kDa
NXT1											NTF2-like export factor 1
NRM											nurim (nuclear envelope membrane protein)
CHAF1B											chromatin assembly factor 1, subunit B (p60)
HIRIP3											HIRA interacting protein 3
EZH2											enhancer of zeste homolog 2 (Drosophila)
RBBP4											retinoblastoma binding protein 4
REXO2											REX2, RNA exonuclease 2 homolog (S. cerevisiae)
ADM											adrenomedullin
ADSS											adenylosuccinate synthase
DCTD											dCMP deaminase
GCLC											glutamate-cysteine ligase, catalytic subunit
GEMIN4											gem (nuclear organelle) associated protein 4
UBQLN4											ubiquilin 4
AADAC											arylacetamide deacetylase (esterase)
RPN2											ribophorin II
PLP2											proteolipid protein 2 (colonic epithelium-enriched)
CSPG5											chondroitin sulfate proteoglycan 5 (neuroglycan C)
PDIA4											protein disulfide isomerase family A, member 4
DDAH1											dimethylarginine dimethylaminohydrolase 1
GLRX2											glutaredoxin 2
GAS2											growth arrest-specific 2
HAT1											histone acetyltransferase 1
SUB1											SUB1 homolog (S. cerevisiae)
PCBP1											poly(rC) binding protein 1
LYAR											-
BARD1											BRCA1 associated RING domain 1
SF3A1											splicing factor 3a, subunit 1, 120kDa
SNRPA											small nuclear ribonucleoprotein polypeptide A
TAF13											TAF13 RNA polymerase II, TATA box binding protein (TBP)-associated factor, 18kDa
IGF2R											insulin-like growth factor 2 receptor
HSBP1											heat shock factor binding protein 1
CSE1L											CSE1 chromosome segregation 1-like (yeast)
HTATSF1											HIV-1 Tat specific factor 1
ITGB3BP											integrin beta 3 binding protein (beta3-endonexin)
GINS1											GINS complex subunit 1 (Psf1 homolog)
FAM50A											family with sequence similarity 50, member A
H2AFX											H2A histone family, member X
MCM10											MCM10 minichromosome maintenance deficient 10 (S. cerevisiae)
WEE1											WEE1 homolog (S. pombe)
TACR1											tachykinin receptor 1
AVPR1A											arginine vasopressin receptor 1A
TFRC											transferrin receptor (p90, CD71)
RAB21											RAB21, member RAS oncogene family
CLDN3											claudin 3
CLDN2											claudin 2
NRP1											neuropilin 1
PDIA6											protein disulfide isomerase family A, member 6
TRAM1											translocation associated membrane protein 1
PFKL											phosphofructokinase, liver
GUSB											glucuronidase, beta
GUCY1B3											guanylate cyclase 1, soluble, beta 3
CYP7B1											cytochrome P450, family 7, subfamily B, polypeptide 1
AKR1A1											aldo-keto reductase family 1, member A1 (aldehyde reductase)
APCS											amyloid P component, serum
HAO1											hydroxyacid oxidase (glycolate oxidase) 1
FADS1											fatty acid desaturase 1
CROT											carnitine O-octanoyltransferase
AP3S1											adaptor-related protein complex 3, sigma 1 subunit
ATP1B2											ATPase, Na+/K+ transporting, beta 2 polypeptide
PPA1											pyrophosphatase (inorganic) 1
ACYP1											acylphosphatase 1, erythrocyte (common) type
COMT											catechol-O-methyltransferase
ALOX15											arachidonate 15-lipoxygenase
NUP205											nucleoporin 205kDa
HPX											hemopexin
PLA1A											phospholipase A1 member A
RGS4											regulator of G-protein signalling 4
YWHAB											tyrosine 3-monooxygenase/tryptophan 5-monooxygenase activation protein, beta polypeptide
FBP1											fructose-1,6-bisphosphatase 1
ELAVL1											ELAV (embryonic lethal, abnormal vision, Drosophila)-like 1 (Hu antigen R)
EXOSC8											exosome component 8
MCM6											MCM6 minichromosome maintenance deficient 6 (MIS5 homolog, S. pombe) (S. cerevisiae)
ATP6AP2											ATPase, H+ transporting, lysosomal accessory protein 2
NQO2											NAD(P)H dehydrogenase, quinone 2
FRRS1											ferric-chelate reductase 1
SLC35A1											solute carrier family 35 (CMP-sialic acid transporter), member A1
KIF20A											kinesin family member 20A
C9											complement component 9
PRDX1											peroxiredoxin 1
GPC4											glypican 4
FGL1											fibrinogen-like 1
CACNA2D1											calcium channel, voltage-dependent, alpha 2/delta subunit 1
ATP6V1A											ATPase, H+ transporting, lysosomal 70kDa, V1 subunit A
POLR2C											polymerase (RNA) II (DNA directed) polypeptide C, 33kDa
TNFRSF11B											tumor necrosis factor receptor superfamily, member 11b (osteoprotegerin)
CASP6											caspase 6, apoptosis-related cysteine peptidase
PREP											prolyl endopeptidase
SERPINA7											serpin peptidase inhibitor, clade A (alpha-1 antiproteinase, antitrypsin), member 7
PBK											PDZ binding kinase
RPL4											ribosomal protein L4
SNX1											sorting nexin 1
PARP2											poly (ADP-ribose) polymerase family, member 2
PODXL											podocalyxin-like
FABP2											fatty acid binding protein 2, intestinal
GSTA2											glutathione S-transferase A2
ABHD5											abhydrolase domain containing 5
ASF1B											ASF1 anti-silencing function 1 homolog B (S. cerevisiae)
ASPM											asp (abnormal spindle) homolog, microcephaly associated (Drosophila)
BAT2											HLA-B associated transcript 2
BCL7B											B-cell CLL/lymphoma 7B
BCMO1											beta-carotene 15,15'-monooxygenase 1
C4BPA											complement component 4 binding protein, alpha
C6											complement component 6
CACYBP											calcyclin binding protein
CALM2											calmodulin 2 (phosphorylase kinase, delta)
CDCA2											cell division cycle associated 2
CDCA3											cell division cycle associated 3
CEP72											centrosomal protein 72kDa
CHORDC1											cysteine and histidine-rich domain (CHORD)-containing 1
CTDSPL2											CTD (carboxy-terminal domain, RNA polymerase II, polypeptide A) small phosphatase like 2
DNAJC9											DnaJ (Hsp40) homolog, subfamily C, member 9
DONSON											downstream neighbor of SON
DPT											dermatopontin
DYM											dymeclin
DYNLT1											dynein, light chain, Tctex-type 1
E2F8											E2F transcription factor 8
ECHDC1											enoyl Coenzyme A hydratase domain containing 1
EEF1B2											eukaryotic translation elongation factor 1 beta 2
ERAF											erythroid associated factor
FAM111A											family with sequence similarity 111, member A
FAM46A											family with sequence similarity 46, member A
FANCB											Fanconi anemia, complementation group B
FANCF											Fanconi anemia, complementation group F
FBXO33											F-box protein 33
GINS4											GINS complex subunit 4 (Sld5 homolog)
H2AFZ											H2A histone family, member Z
H3F3B											H3 histone, family 3B (H3.3B)
HP1BP3											heterochromatin protein 1, binding protein 3
HSD11B1											hydroxysteroid (11-beta) dehydrogenase 1
HSPA14											heat shock 70kDa protein 14
ISYNA1											-
KLHL6											kelch-like 6 (Drosophila)
LGALS2											lectin, galactoside-binding, soluble, 2 (galectin 2)
LRRC40											leucine rich repeat containing 40
LRRC42											leucine rich repeat containing 42
MAGED2											melanoma antigen family D, 2
MAGI3											membrane associated guanylate kinase, WW and PDZ domain containing 3
MASTL											microtubule associated serine/threonine kinase-like
MDM1											Mdm4, transformed 3T3 cell double minute 1, p53 binding protein (mouse)
MINA											MYC induced nuclear antigen
MLPH											melanophilin
MRPL18											mitochondrial ribosomal protein L18
MRPL21											mitochondrial ribosomal protein L21
NCAPD3											non-SMC condensin II complex, subunit D3
NIPA2											non imprinted in Prader-Willi/Angelman syndrome 2
NMRAL1											NmrA-like family domain containing 1
NSF											N-ethylmaleimide-sensitive factor
NUP155											nucleoporin 155kDa
NUP35											nucleoporin 35kDa
ORC1L											origin recognition complex, subunit 1-like (yeast)
ORC6L											origin recognition complex, subunit 6 like (yeast)
OSBPL6											oxysterol binding protein-like 6
PFTK1											PFTAIRE protein kinase 1
PHF19											PHD finger protein 19
POLA2											polymerase (DNA directed), alpha 2 (70kD subunit)
PPP1R14A											protein phosphatase 1, regulatory (inhibitor) subunit 14A
RGS10											regulator of G-protein signalling 10
RNF141											ring finger protein 141
RPUSD1											RNA pseudouridylate synthase domain containing 1
SAMD9L											sterile alpha motif domain containing 9-like
SAT2											spermidine/spermine N1-acetyltransferase 2
SLC16A13											solute carrier family 16, member 13 (monocarboxylic acid transporter 13)
SLC39A8											solute carrier family 39 (zinc transporter), member 8
SMOC2											SPARC related modular calcium binding 2
SNHG8											small nucleolar RNA host gene (non-protein coding) 8
SPAG5											sperm associated antigen 5
SPINK1											serine peptidase inhibitor, Kazal type 1
SQLE											squalene epoxidase
TES											testis derived transcript (3 LIM domains)
TMEM165											transmembrane protein 165
TMEM27											transmembrane protein 27
TMEM97											transmembrane protein 97
TSPYL4											TSPY-like 4
TUBB6											tubulin, beta 6
TXNDC12											thioredoxin domain containing 12 (endoplasmic reticulum)
UBE2E3											ubiquitin-conjugating enzyme E2E 3 (UBC4/5 homolog, yeast)
UBE2T											ubiquitin-conjugating enzyme E2T (putative)
UXS1											UDP-glucuronate decarboxylase 1
WBP5											WW domain binding protein 5
WDR67											WD repeat domain 67
WDTC1											WD and tetratricopeptide repeats 1
YME1L1											YME1-like 1 (S. cerevisiae)
YWHAQ											tyrosine 3-monooxygenase/tryptophan 5-monooxygenase activation protein, theta polypeptide
ZCCHC12											zinc finger, CCHC domain containing 12overlap matrix by gene and geneset	PEROXISOME_ORGANIZATION_AND_BIOGENESIS [16]	MICROBODY_MEMBRANE [13]	PEROXISOMAL_MEMBRANE [13]	CARBOXYLIC_ACID_METABOLIC_PROCESS [178]	MICROBODY_PART [14]	PEROXISOMAL_PART [14]	ORGANIC_ACID_METABOLIC_PROCESS [180]	AMINO_ACID_CATABOLIC_PROCESS [25]	AMINE_CATABOLIC_PROCESS [27]	NITROGEN_COMPOUND_CATABOLIC_PROCESS [29]	description
PEX13	X	X	X		X	X					peroxisome biogenesis factor 13
PEX16	X	X	X		X	X					peroxisomal biogenesis factor 16
PEX3	X	X	X		X	X					peroxisomal biogenesis factor 3
PEX19	X	X	X		X	X					peroxisomal biogenesis factor 19
PEX6	X										peroxisomal biogenesis factor 6
BCKDHA				X			X	X	X	X	branched chain keto acid dehydrogenase E1, alpha polypeptide
GOT2				X			X	X	X	X	glutamic-oxaloacetic transaminase 2, mitochondrial (aspartate aminotransferase 2)
FAH				X			X	X	X	X	fumarylacetoacetate hydrolase (fumarylacetoacetase)
ARG1				X			X	X	X	X	arginase, liver
GOT1				X			X	X	X	X	glutamic-oxaloacetic transaminase 1, soluble (aspartate aminotransferase 1)
HACL1				X			X				2-hydroxyacyl-CoA lyase 1
AS3MT				X			X				arsenic (+3 oxidation state) methyltransferase
PAH				X			X				phenylalanine hydroxylase
CPT1B				X			X				carnitine palmitoyltransferase 1B (muscle)
PFKFB1				X			X				6-phosphofructo-2-kinase/fructose-2,6-biphosphatase 1
SLC27A5				X			X				solute carrier family 27 (fatty acid transporter), member 5
MIF				X			X				macrophage migration inhibitory factor (glycosylation-inhibiting factor)
FTCD				X			X				formiminotransferase cyclodeaminase
AGPAT2				X			X				1-acylglycerol-3-phosphate O-acyltransferase 2 (lysophosphatidic acid acyltransferase, beta)
NR1I2											nuclear receptor subfamily 1, group I, member 2
UGT1A6											UDP glucuronosyltransferase 1 family, polypeptide A6
CRY1											cryptochrome 1 (photolyase-like)
ARNTL											aryl hydrocarbon receptor nuclear translocator-like
PER2											period homolog 2 (Drosophila)
SLC22A8											solute carrier family 22 (organic anion transporter), member 8
ABCC3											ATP-binding cassette, sub-family C (CFTR/MRP), member 3
FXYD1											FXYD domain containing ion transport regulator 1 (phospholemman)
CLCNKB											chloride channel Kb
SLC20A2											solute carrier family 20 (phosphate transporter), member 2
DNMT3A											DNA (cytosine-5-)-methyltransferase 3 alpha
DNMT3B											DNA (cytosine-5-)-methyltransferase 3 beta
GNS											glucosamine (N-acetyl)-6-sulfatase (Sanfilippo disease IIID)
SULT1A1											sulfotransferase family, cytosolic, 1A, phenol-preferring, member 1
GCHFR											GTP cyclohydrolase I feedback regulator
NDUFA13											NADH dehydrogenase (ubiquinone) 1 alpha subcomplex, 13
NDUFS7											NADH dehydrogenase (ubiquinone) Fe-S protein 7, 20kDa (NADH-coenzyme Q reductase)
POR											P450 (cytochrome) oxidoreductase
FBXO22											F-box protein 22
UBE2G2											ubiquitin-conjugating enzyme E2G 2 (UBC7 homolog, yeast)
ACOT7											acyl-CoA thioesterase 7
EIF2B3											eukaryotic translation initiation factor 2B, subunit 3 gamma, 58kDa
CIRBP											cold inducible RNA binding protein
ARSA											arylsulfatase A
HBE1											hemoglobin, epsilon 1
POLRMT											polymerase (RNA) mitochondrial (DNA directed)
POLD4											polymerase (DNA-directed), delta 4
PAPSS2											3'-phosphoadenosine 5'-phosphosulfate synthase 2
DGAT1											diacylglycerol O-acyltransferase homolog 1 (mouse)
TIMM10											translocase of inner mitochondrial membrane 10 homolog (yeast)
PDK1											pyruvate dehydrogenase kinase, isozyme 1
GCDH											glutaryl-Coenzyme A dehydrogenase
CHCHD3											coiled-coil-helix-coiled-coil-helix domain containing 3
FOXRED1											FAD-dependent oxidoreductase domain containing 1
NIPSNAP1											nipsnap homolog 1 (C. elegans)
FASTK											Fas-activated serine/threonine kinase
CYP27A1											cytochrome P450, family 27, subfamily A, polypeptide 1
PTAFR											platelet-activating factor receptor
PLEKHA1											pleckstrin homology domain containing, family A (phosphoinositide binding specific) member 1
PGRMC1											progesterone receptor membrane component 1
IFNGR1											interferon gamma receptor 1
IL6R											interleukin 6 receptor
IRF7											interferon regulatory factor 7
ERF											Ets2 repressor factor
PROC											protein C (inactivator of coagulation factors Va and VIIIa)
HGFAC											HGF activator
GRB7											growth factor receptor-bound protein 7
TOB1											transducer of ERBB2, 1
GSN											gelsolin (amyloidosis, Finnish type)
CIDEC											cell death-inducing DFFA-like effector c
BCL2L14											BCL2-like 14 (apoptosis facilitator)
MMP11											matrix metallopeptidase 11 (stromelysin 3)
USP2											ubiquitin specific peptidase 2
SGPL1											sphingosine-1-phosphate lyase 1
ABCB4											ATP-binding cassette, sub-family B (MDR/TAP), member 4
ADAM2											ADAM metallopeptidase domain 2 (fertilin beta)
CHRNE											cholinergic receptor, nicotinic, epsilon
BTD											biotinidase
DEFB1											defensin, beta 1
PDLIM1											PDZ and LIM domain 1 (elfin)
IMPDH1											IMP (inosine monophosphate) dehydrogenase 1
PKN1											protein kinase N1
DUSP22											dual specificity phosphatase 22
GADD45B											growth arrest and DNA-damage-inducible, beta
RBP2											retinol binding protein 2, cellular
MAP1LC3B											microtubule-associated protein 1 light chain 3 beta
PIM1											pim-1 oncogene
HRK											harakiri, BCL2 interacting protein (contains only BH3 domain)
FUT4											fucosyltransferase 4 (alpha (1,3) fucosyltransferase, myeloid-specific)
CYFIP1											cytoplasmic FMR1 interacting protein 1
TPST2											tyrosylprotein sulfotransferase 2
MLC1											megalencephalic leukoencephalopathy with subcortical cysts 1
ABCC8											ATP-binding cassette, sub-family C (CFTR/MRP), member 8
NUPR1											-
MAFB											v-maf musculoaponeurotic fibrosarcoma oncogene homolog B (avian)
GPR56											G protein-coupled receptor 56
SMAD7											SMAD, mothers against DPP homolog 7 (Drosophila)
IFITM1											interferon induced transmembrane protein 1 (9-27)
MRPL3											mitochondrial ribosomal protein L3
GTPBP6											GTP binding protein 6 (putative)
AP4B1											adaptor-related protein complex 4, beta 1 subunit
AURKC											aurora kinase C
BGN											biglycan
SUDS3											suppressor of defective silencing 3 homolog (S. cerevisiae)
MAN2B1											mannosidase, alpha, class 2B, member 1
NCOR2											nuclear receptor co-repressor 2
SLC37A4											solute carrier family 37 (glycerol-6-phosphate transporter), member 4
DGCR6											DiGeorge syndrome critical region gene 6
LANCL1											LanC lantibiotic synthetase component C-like 1 (bacterial)
FCGRT											Fc fragment of IgG, receptor, transporter, alpha
IL1R2											interleukin 1 receptor, type II
SLC9A3R1											solute carrier family 9 (sodium/hydrogen exchanger), member 3 regulator 1
CRAT											carnitine acetyltransferase
ALOX5AP											arachidonate 5-lipoxygenase-activating protein
ELL2											elongation factor, RNA polymerase II, 2
TFR2											transferrin receptor 2
NOC4L											nucleolar complex associated 4 homolog (S. cerevisiae)
SNRPN											small nuclear ribonucleoprotein polypeptide N
PDE2A											phosphodiesterase 2A, cGMP-stimulated
RND2											Rho family GTPase 2
ZNF76											zinc finger protein 76 (expressed in testis)
SERPINA6											serpin peptidase inhibitor, clade A (alpha-1 antiproteinase, antitrypsin), member 6
IGBP1											immunoglobulin (CD79A) binding protein 1
FKBP5											FK506 binding protein 5
MAD2L1BP											MAD2L1 binding protein
LZTR1											leucine-zipper-like transcription regulator 1
ALKBH3											alkB, alkylation repair homolog 3 (E. coli)
BRD1											bromodomain containing 1
LPIN1											lipin 1
DNM2											dynamin 2
ABCG5											ATP-binding cassette, sub-family G (WHITE), member 5 (sterolin 1)
DDT											D-dopachrome tautomerase
AADACL1											arylacetamide deacetylase-like 1
ABHD6											abhydrolase domain containing 6
ACAD10											acyl-Coenzyme A dehydrogenase family, member 10
ADAMTS18											ADAM metallopeptidase with thrombospondin type 1 motif, 18
ADHFE1											alcohol dehydrogenase, iron containing, 1
ALPL											alkaline phosphatase, liver/bone/kidney
AP1M1											adaptor-related protein complex 1, mu 1 subunit
ARHGAP9											Rho GTPase activating protein 9
AZGP1											alpha-2-glycoprotein 1, zinc
B3GNT4											UDP-GlcNAc:betaGal beta-1,3-N-acetylglucosaminyltransferase 4
C1QC											complement component 1, q subcomponent, C chain
CEP350											centrosomal protein 350kDa
CHCHD4											coiled-coil-helix-coiled-coil-helix domain containing 4
CHKB											choline kinase beta
CMBL											carboxymethylenebutenolidase homolog (Pseudomonas)
COQ10B											coenzyme Q10 homolog B (S. cerevisiae)
COQ5											coenzyme Q5 homolog, methyltransferase (S. cerevisiae)
CPT2											carnitine palmitoyltransferase II
CRELD1											cysteine-rich with EGF-like domains 1
DAB2IP											DAB2 interacting protein
DECR2											2,4-dienoyl CoA reductase 2, peroxisomal
ELOVL7											ELOVL family member 7, elongation of long chain fatty acids (yeast)
ETHE1											ethylmalonic encephalopathy 1
EVC2											Ellis van Creveld syndrome 2 (limbin)
EXOSC5											exosome component 5
FAM20A											family with sequence similarity 20, member A
FAM54B											family with sequence similarity 54, member B
FBXW4											F-box and WD-40 domain protein 4
FEM1B											fem-1 homolog b (C. elegans)
FUCA2											fucosidase, alpha-L- 2, plasma
GNMT											glycine N-methyltransferase
GPR108											G protein-coupled receptor 108
GPT											glutamic-pyruvate transaminase (alanine aminotransferase)
GRTP1											growth hormone regulated TBC protein 1
GSTA5											glutathione S-transferase A5
IFI27											interferon, alpha-inducible protein 27
IPO4											importin 4
ITGB5											integrin, beta 5
KLC4											kinesin light chain 4
KLF15											Kruppel-like factor 15
KRT23											keratin 23 (histone deacetylase inducible)
LIME1											Lck interacting transmembrane adaptor 1
MFSD3											major facilitator superfamily domain containing 3
MIF4GD											MIF4G domain containing
MRPL9											mitochondrial ribosomal protein L9
MRPS5											mitochondrial ribosomal protein S5
MTCH2											mitochondrial carrier homolog 2 (C. elegans)
MTUS1											mitochondrial tumor suppressor 1
MYO1B											myosin IB
NAT12											N-acetyltransferase 12
NDRG2											NDRG family member 2
NDUFV3											NADH dehydrogenase (ubiquinone) flavoprotein 3, 10kDa
NISCH											nischarin
NOSTRIN											nitric oxide synthase trafficker
NUDT15											nudix (nucleoside diphosphate linked moiety X)-type motif 15
OGFRL1											opioid growth factor receptor-like 1
OXNAD1											oxidoreductase NAD-binding domain containing 1
PFDN6											prefoldin subunit 6
PLEKHB2											pleckstrin homology domain containing, family B (evectins) member 2
PNPLA2											patatin-like phospholipase domain containing 2
PON3											paraoxonase 3
PPP1R16A											protein phosphatase 1, regulatory (inhibitor) subunit 16A
PQLC1											PQ loop repeat containing 1
PRODH2											proline dehydrogenase (oxidase) 2
PTDSS2											phosphatidylserine synthase 2
RAB17											RAB17, member RAS oncogene family
RASSF3											Ras association (RalGDS/AF-6) domain family 3
RNF151											ring finger protein 151
RPUSD3											RNA pseudouridylate synthase domain containing 3
SDC4											syndecan 4 (amphiglycan, ryudocan)
SEMA4G											sema domain, immunoglobulin domain (Ig), transmembrane domain (TM) and short cytoplasmic domain, (semaphorin) 4G
SERPINA11											serpin peptidase inhibitor, clade A (alpha-1 antiproteinase, antitrypsin), member 11
SERPINA12											serpin peptidase inhibitor, clade A (alpha-1 antiproteinase, antitrypsin), member 12
SERPINE2											serpin peptidase inhibitor, clade E (nexin, plasminogen activator inhibitor type 1), member 2
SERPINF2											serpin peptidase inhibitor, clade F (alpha-2 antiplasmin, pigment epithelium derived factor), member 2
SLC15A4											solute carrier family 15, member 4
SLC25A20											solute carrier family 25 (carnitine/acylcarnitine translocase), member 20
SLC29A3											solute carrier family 29 (nucleoside transporters), member 3
SLC35C2											solute carrier family 35, member C2
SLC39A3											solute carrier family 39 (zinc transporter), member 3
SLC6A12											solute carrier family 6 (neurotransmitter transporter, betaine/GABA), member 12
SLITRK5											SLIT and NTRK-like family, member 5
ST5											suppression of tumorigenicity 5
STXBP1											syntaxin binding protein 1
SULT1C3											-
TGM4											transglutaminase 4 (prostate)
TP53I13											tumor protein p53 inducible protein 13
TPCN1											two pore segment channel 1
TPCN2											two pore segment channel 2
TSPAN18											tetraspanin 18
TYW3											tRNA-yW synthesizing protein 3 homolog (S. cerevisiae)
UBL7											ubiquitin-like 7 (bone marrow stromal cell-derived)
VGLL4											vestigial like 4 (Drosophila)
VPS13D											vacuolar protein sorting 13 homolog D (S. cerevisiae)
YPEL5											yippee-like 5 (Drosophila)
ZFYVE27											zinc finger, FYVE domain containing 27
ZNF296											zinc finger protein 296
ZNF655											zinc finger protein 655
ZPBP2											zona pellucida binding protein 2GEX P1
###
##
#
Chemical and genetic perturbation analysis, C2-CGP: MERGED UP/DW
Gene Set Name [# Genes (K)]	Description	# Genes in Overlap (k)	p value
DODD_NASOPHARYNGEAL_CARCINOMA_DN [1375]	Genes down-regulated in nasopharyngeal carcinoma (NPC) compared to the normal tissue.	87	0 e0
NUYTTEN_EZH2_TARGETS_DN [915]	Genes down-regulated in PC3 cells (prostate cancer) after knockdown of EZH2 [Gene ID=2146] by RNAi.	64	0 e0
PUJANA_CHEK2_PCC_NETWORK [782]	Genes constituting the CHEK2-PCC network of transcripts whose expression positively correlates (Pearson correlation coefficient, PCC >= 0.4) with that of CHEK2 [Gene ID=11200].	60	0 e0
BERENJENO_TRANSFORMED_BY_RHOA_UP [568]	Genes up-regulated in NIH3T3 cells (fibroblasts) transformed by expression of contitutively active (Q63L) form of RHOA [Gene ID=387] off plasmid vector.	51	0 e0
BLUM_RESPONSE_TO_SALIRASIB_DN [343]	Selected genes down-regulated in response to the Ras inhibitor salirasib [PubChem=5469318] in a panel of cancer cell lines with constantly active HRAS [Gene ID=3265].	45	0 e0
SOTIRIOU_BREAST_CANCER_GRADE_1_VS_3_UP [153]	Up-regulated genes whose expression correlated with histologic grade of invasive breast cancer tumors: comparison of grade 1 vs grade 3.	27	0 e0
KOBAYASHI_EGFR_SIGNALING_24HR_DN [252]	Genes down-regulated in H1975 cells (non-small cell lung cancer, NSCLC) resistant to gefitinib [PubChem=123631] after treatment with EGFR inhibitor CL-387785 [PubChem=2776] for 24h.	47	0 e0
GRAHAM_CML_DIVIDING_VS_NORMAL_QUIESCENCENT_UP [187]	Genes up-regulated in quiescent CD34+ [Gene ID=8842] cells isolated from peripheral blood of normal donors compared to the dividing cells from CML (chronic myeloid leukemia) patients.	35	0 e0
RUIZ_TNC_TARGETS_DN [143]	Genes down-regulated in T98G cells (glioblastoma) by TNC [Gene ID=3371].	28	0 e0
ROSTY_CERVICAL_CANCER_PROLIFERATION_CL_CLUSTER [140]	The 'Cervical Cancer Proliferation Cluster' (CCPC): genes whose expression in cervical carcinoma positively correlates with that of the HPV E6 and E7 oncogenes; they are also differentially expressed according to disease outcome.	29	0 e0
TOP TEN GENE SETS#C2-CGP
#
##
###
Functional analysis: C5 (GO analysis), C2-CP (canonical pathways) and C3 (motif gene sets): SEPARATE UP/DW
Gene Set Name [# Genes (K)]	Description	# Genes in Overlap (k)	p value
CELL_CYCLE_GO_0007049 [315]	Genes annotated by the GO term GO:0007049. The progression of biochemical and morphological phases and events that occur in a cell during successive cell replication or nuclear replication events. Canonically, the cell cycle comprises the replication and segregation of genetic material followed by the division of the cell, but in endocycles or syncytial cells nuclear replication or nuclear divisi…	25	2.88 e-6
MITOTIC_SPINDLE_ORGANIZATION_AND_BIOGEOGENESIS [10]	Genes annotated by the GO term GO:0007052. A process that is carried out at the cellular level which results in the formation, arrangement of constituent parts, or disassembly of the microtubule spindle during a mitotic cell cycle.	5	3.96 e-6
DNA_REPLICATION [102]	Genes annotated by the GO term GO:0006260. The process whereby new strands of DNA are synthesized. The template for replication can either be an existing DNA molecule or RNA.	13	5.55 e-6
SPINDLE_ORGANIZATION_AND_BIOGENESIS [11]	Genes annotated by the GO term GO:0007051. A process that is carried out at the cellular level which results in the formation, arrangement of constituent parts, or disassembly of the spindle, the array of microtubules and associated molecules that forms between opposite poles of a eukaryotic cell during DNA segregation and serves to move the duplicated chromosomes apart.	5	7.1 e-6
CELL_CYCLE_PROCESS [193]	Genes annotated by the GO term GO:0022402. A cellular process that is involved in the progression of biochemical and morphological phases and events that occur in a cell during successive cell replication or nuclear replication events.	17	3.23 e-5
MITOTIC_CELL_CYCLE [153]	Genes annotated by the GO term GO:0000278. Progression through the phases of the mitotic cell cycle, the most common eukaryotic cell cycle, which canonically comprises four successive phases called G1, S, G2, and M and includes replication of the genome and the subsequent segregation of chromosomes into daughter cells. In some variant cell cycles nuclear replication or nuclear division may not be…	14	1.08 e-4
CELL_CYCLE_CHECKPOINT_GO_0000075 [48]	Genes annotated by the GO term GO:0000075. A point in the eukaryotic cell cycle where progress through the cycle can be halted until conditions are suitable for the cell to proceed to the next stage.	7	3.71 e-4
MICROTUBULE_CYTOSKELETON_ORGANIZATION_ON_AND_BIOGENESIS [35]	Genes annotated by the GO term GO:0000226. A process that is carried out at the cellular level which results in the formation, arrangement of constituent parts, or disassembly of cytoskeletal structures comprising microtubules and their associated proteins.	6	3.99 e-4
MITOSIS [82]	Genes annotated by the GO term GO:0007067. Progression through mitosis, the division of the eukaryotic cell nucleus to produce two daughter nuclei that, usually, contain the identical chromosome complement to their mother.	9	4.96 e-4
M_PHASE_OF_MITOTIC_CELL_CYCLE [85]	Genes annotated by the GO term GO:0000087. Progression through M phase, the part of the mitotic cell cycle during which mitosis takes place.	9	6.47 e-4
TOP TEN GO terms Downregulated #C5
Gene Set Name	Description	# Genes in Overlap (k)	p value
V$E2F_Q3[227]	Genes with promoter regions [-2kb,2kb] around transcription start site containing motif TTTCGCGC. Motif does not match any known transcription factor	24	5.44E-13
V$E2F1_Q4_01[228]	Genes with promoter regions [-2kb,2kb] around transcription start site containing the motif TTTSGCGSG which matches annotation for E2F<br> TFDP1: transcription factor Dp-1	24	5.99E-13
V$E2F_Q3_01[235]	Genes with promoter regions [-2kb,2kb] around transcription start site containing the motif TTTSGCGSG which matches annotation for E2F<br> TFDP1: transcription factor Dp-1	24	1.16E-12
V$E2F_Q4_01[237]	Genes with promoter regions [-2kb,2kb] around transcription start site containing the motif NCSCGCSAAAN which matches annotation for E2F<br> TFDP1: transcription factor Dp-1	24	1.40E-12
V$E2F1_Q3[244]	Genes with promoter regions [-2kb,2kb] around transcription start site containing the motif NKTSSCGC which matches annotation for E2F1: E2F transcription factor 1	23	1.85E-11
V$E2F_03[245]	Genes with promoter regions [-2kb,2kb] around transcription start site containing motif TTTSGCGCGMNR. Motif does not match any known transcription factor	23	2.01E-11
V$E2F1DP1RB_01[231]	Genes with promoter regions [-2kb,2kb] around transcription start site containing the motif TTTSGCGC which matches annotation for E2F1: E2F transcription factor 1<br> TFDP1: transcription factor Dp-1<br> RB1: retinoblastoma 1 (including osteosarcoma)	22	4.24E-11
V$E2F_Q6[232]	Genes with promoter regions [-2kb,2kb] around transcription start site containing motif TTTSGCGS. Motif does not match any known transcription factor	22	4.62E-11
V$E2F_Q4[234]	Genes with promoter regions [-2kb,2kb] around transcription start site containing motif TTTSGCGS. Motif does not match any known transcription factor	22	5.47E-11
V$E2F_Q6_01[240]	Genes with promoter regions [-2kb,2kb] around transcription start site containing the motif NKCGCGCSAAAN which matches annotation for E2F<br> TFDP1: transcription factor Dp-1	22	8.97E-11
TOP TEN Motifs Downregulated #C3
Gene Set Name [# Genes (K)]	Description	# Genes in Overlap (k)	p value
REACTOME_CELL_CYCLE_MITOTIC [325]	Genes involved in Cell Cycle, Mitotic	30	2.33 e-9
REACTOME_CELL_CYCLE [421]	Genes involved in Cell Cycle	33	2.13 e-8
KEGG_DNA_REPLICATION [36]	DNA replication	10	2.15 e-8
REACTOME_S_PHASE [109]	Genes involved in S Phase	16	2.72 e-8
REACTOME_DNA_REPLICATION [192]	Genes involved in DNA Replication	21	3.78 e-8
REACTOME_G1_S_TRANSITION [112]	Genes involved in G1/S Transition	16	4.03 e-8
REACTOME_DNA_STRAND_ELONGATION [30]	Genes involved in DNA strand elongation	9	5.3 e-8
REACTOME_ACTIVATION_OF_THE_PRE_REPLICAICATIVE_COMPLEX [31]	Genes involved in Activation of the pre-replicative complex	9	7.3 e-8
REACTOME_MITOTIC_G1_G1_S_PHASES [137]	Genes involved in Mitotic G1-G1/S phases	17	1.26 e-7
REACTOME_SYNTHESIS_OF_DNA [92]	Genes involved in Synthesis of DNA	13	8.89 e-7
TOP TEN canonical pathways Downregulated #C2-CP
##
Gene Set Name [# Genes (K)]	Description	# Genes in Overlap (k)	p value
PEROXISOME_ORGANIZATION_AND_BIOGENESIS [16]	Genes annotated by the GO term GO:0007031. A process that is carried out at the cellular level which results in the formation, arrangement of constituent parts, or disassembly of a peroxisome.	5	5.39 e-5
MICROBODY_MEMBRANE [13]	Genes annotated by the GO term GO:0031903. The lipid bilayer surrounding a microbody.	4	3.41 e-4
PEROXISOMAL_MEMBRANE [13]	Genes annotated by the GO term GO:0005778. The lipid bilayer surrounding a peroxisome.	4	3.41 e-4
CARBOXYLIC_ACID_METABOLIC_PROCESS [178]	Genes annotated by the GO term GO:0019752. The chemical reactions and pathways involving carboxylic acids, any organic acid containing one or more carboxyl (COOH) groups or anions (COO-).	14	4.21 e-4
MICROBODY_PART [14]	Genes annotated by the GO term GO:0044438. Any constituent part of a microbody, a cytoplasmic organelle, spherical or oval in shape, that is bounded by a single membrane and contains oxidative enzymes, especially those utilizing hydrogen peroxide (H2O2).	4	4.67 e-4
PEROXISOMAL_PART [14]	Genes annotated by the GO term GO:0044439. Any constituent part of a peroxisome, a small, membrane-bounded organelle that uses dioxygen (O2) to oxidize organic molecules; contains some enzymes that produce and others that degrade hydrogen peroxide (H2O2).	4	4.67 e-4
ORGANIC_ACID_METABOLIC_PROCESS [180]	Genes annotated by the GO term GO:0006082. The chemical reactions and pathways involving organic acids, any acidic compound containing carbon in covalent linkage.	14	4.72 e-4
AMINO_ACID_CATABOLIC_PROCESS [25]	Genes annotated by the GO term GO:0009063. The chemical reactions and pathways resulting in the breakdown of amino acids, organic acids containing one or more amino substituents.	5	5.34 e-4
AMINE_CATABOLIC_PROCESS [27]	Genes annotated by the GO term GO:0009310. The chemical reactions and pathways resulting in the breakdown of any organic compound that is weakly basic in character and contains an amino or a substituted amino group. Amines are called primary, secondary, or tertiary according to whether one, two, or three carbon atoms are attached to the nitrogen atom.	5	7.76 e-4
NITROGEN_COMPOUND_CATABOLIC_PROCESS [29]	Genes annotated by the GO term GO:0044270. The chemical reactions and pathways resulting in the breakdown of organic and inorganic nitrogenous compounds.	5	1.09 e-3
TOP TEN GO terms Upregulated #C5
Gene Set Name [# Genes (K)]	Description	# Genes in Overlap (k)	p value
V$AP2_Q6_01 [272]	Genes with promoter regions [-2kb,2kb] around transcription start site containing the motif SNNNCCNCAGGCN which matches annotation for GTF3A: general transcription factor IIIA	11	5.16 e-3
V$HNF4_DR1_Q3 [261]	Genes with promoter regions [-2kb,2kb] around transcription start site containing the motif TGAMCTTTGNCCN which matches annotation for HNF4A: hepatocyte nuclear factor 4, alpha	10	1.08 e-2
V$AR_01 [157]	Genes with promoter regions [-2kb,2kb] around transcription start site containing the motif GGTACANNRTGTTCT which matches annotation for AR: androgen receptor (dihydrotestosterone receptor; testicular feminization; spinal and bulbar muscular atrophy; Kennedy disease)	7	1.46 e-2
V$HNF4_01_B [253]	Genes with promoter regions [-2kb,2kb] around transcription start site containing the motif NRGGNCAAAGGTCAN which matches annotation for HNF4A: hepatocyte nuclear factor 4, alpha	9	2.33 e-2
V$EVI1_01 [16]	Genes with promoter regions [-2kb,2kb] around transcription start site containing the motif WGAYAAGATAAGATAA which matches annotation for EVI1: ecotropic viral integration site 1	2	2.74 e-2
V$E12_Q6 [262]	Genes with promoter regions [-2kb,2kb] around transcription start site containing the motif RRCAGGTGNCV which matches annotation for TCF3: transcription factor 3 (E2A immunoglobulin enhancer binding factors E12/E47)	9	2.84 e-2
V$COUP_01 [263]	Genes with promoter regions [-2kb,2kb] around transcription start site containing the motif TGAMCTTTGMMCYT which matches annotation for HNF4A: hepatocyte nuclear factor 4, alpha	9	2.9 e-2
TCCAGAG,MIR-518C [148]	Targets of MicroRNA TCCAGAG,MIR-518C	6	3.46 e-2
ATAAGCT,MIR-21 [116]	Targets of MicroRNA ATAAGCT,MIR-21	5	4.15 e-2
CTCCAAG,MIR-432 [83]	Targets of MicroRNA CTCCAAG,MIR-432	4	4.69 e-2
TOP TEN Motifs Upregulated #C3
Gene Set Name [# Genes (K)]	Description	# Genes in Overlap (k)	p value
KEGG_PEROXISOME [78]	Peroxisome	8	9.49 e-4
KEGG_PHENYLALANINE_METABOLISM [18]	Phenylalanine metabolism	4	1.05 e-3
REACTOME_ABC_FAMILY_PROTEINS_MEDIATED_ED_TRANSPORT [34]	Genes involved in ABC-family proteins mediated transport	5	1.77 e-3
KEGG_CIRCADIAN_RHYTHM_MAMMAL [13]	Circadian rhythm - mammal	3	4.18 e-3
REACTOME_METABOLISM_OF_LIPIDS_AND_LIPOPROTEINS [478]	Genes involved in Metabolism of lipids and lipoproteins	22	7.03 e-3
PID_CIRCADIANPATHWAY [16]	Circadian rhythm pathway	3	7.72 e-3
REACTOME_AMINO_ACID_SYNTHESIS_AND_INTENTERCONVERSION_TRANSAMINATION [17]	Genes involved in Amino acid synthesis and interconversion (transamination)	3	9.2 e-3
REACTOME_ABCA_TRANSPORTERS_IN_LIPID_HOMEOSTASIS [18]	Genes involved in ABCA transporters in lipid homeostasis	3	1.08 e-2
KEGG_CYSTEINE_AND_METHIONINE_METABOLISLISM [34]	Cysteine and methionine metabolism	4	1.15 e-2
REACTOME_ACTIVATED_AMPK_STIMULATES_FATFATTY_ACID_OXIDATION_IN_MUSCLE [19]	Genes involved in Activated AMPK stimulates fatty-acid oxidation in muscle	3	1.26 e-2
TOP TEN canonical pathways Upregulated #C2-CP
####
#####
