# Supplementary material for: Genome-Wide Methylation and Gene Expression Changes in Newborn Rats following Maternal Protein Restriction and Reversal by Folic Acid
Source: PLoS One. 2013 Dec 31;8(12):e82989. doi: 10.1371/journal.pone.0082989 (PMC3877003; doi:10.1371/journal.pone.0082989)
Supplement: Dataset S3 — PvF GEX output (FDR 5%). Differentially expressed gene probe sets in maternal low protein compared to maternal low protein supplemented with folic acid. (TXT) [file pone.0082989.s003.txt]

	Ill_ID	Chr	Cytoband	RefSeq	EntrezID	Symbol	Name	logFC	AveExpr	t	P.Value	adj.P.Val	B
174	ILMN_1349205	1	1q12	"c(""XM_001057358"", ""XM_214799"", ""XP_001057358"", ""XP_214799"")"	292539	RGD1562905	similar to 60S ribosomal protein L17 (L23)	-0.290377483	4.211801883	-39.33987908	5.16E-13	8.17E-09	20.38306831
11600	ILMN_1650062	NA	NA	NA	NA	NA	NA	-0.17956537	4.325271596	-29.35982178	1.19E-11	9.39E-08	17.41480437
10760	ILMN_1373132	3	3q12	"c(""NM_001004280"", ""NP_001004280"")"	362134	Mmadhc	"methylmalonic aciduria (cobalamin deficiency) cblD type, with homocystinuria"	-0.195801554	4.278073799	-14.92463578	1.49E-08	7.86E-05	10.09054454
1124	ILMN_1364083	NA	NA	NA	NA	NA	NA	-0.039498051	4.03863359	-13.23387945	5.13E-08	0.000203121	8.780519971
14446	ILMN_1369235	7	7q11	"c(""NM_031147"", ""NP_112409"")"	81825	Cirbp	cold inducible RNA binding protein	0.054941332	4.143570145	12.08132039	1.30E-07	0.000369173	7.794931902
9384	ILMN_1365045	1	1q22	"c(""NM_031117"", ""NP_112379"")"	81781	Snrpn	small nuclear ribonucleoprotein polypeptide N	0.06006268	4.215444498	11.99083379	1.40E-07	0.000369173	7.713981677
3551	ILMN_1367137	NA	NA	NA	NA	NA	NA	0.056384058	4.166879154	11.1386829	2.94E-07	0.000636989	6.923773012
9363	ILMN_1651186	13	13q13	"c(""NM_001013034"", ""NP_001013052"")"	114022	Glrx2	glutaredoxin 2	-0.055160889	4.277072685	-10.85160269	3.81E-07	0.000636989	6.6455946
4987	ILMN_1367475	1	1q51	"c(""NM_022407"", ""NP_071852"")"	24188	Aldh1a1	"aldehyde dehydrogenase 1 family, member A1"	0.075149668	4.321338641	10.71508884	4.32E-07	0.000636989	6.511077779
15056	ILMN_1354802	1	1q21	"c(""XM_001054317"", ""XM_002725535"", ""XP_001054317"", ""XP_002725581"")"	679748	LOC679748	similar to Macrophage migration inhibitory factor (MIF) (Phenylpyruvate tautomerase) (Glycosylation-inhibiting factor) (GIF) (Delayed early response protein 6) (DER6)	0.080816415	4.197569622	10.7087205	4.35E-07	0.000636989	6.504766744
5497	ILMN_1370795	1	1q41	"c(""NM_001106314"", ""NP_001099784"")"	293618	Ifitm1	interferon induced transmembrane protein 1	0.114653595	4.17382238	10.63631437	4.65E-07	0.000636989	6.432785233
4430	ILMN_1350896	2	2q34	"c(""NM_177426"", ""NP_803175"")"	24424	Gstm2	glutathione S-transferase mu 2	0.057863445	4.067551542	10.59669082	4.83E-07	0.000636989	6.393216531
5679	ILMN_1370195	16	16q12.1	"c(""NM_178093"", ""NP_835194"")"	306487	Mtus1	mitochondrial tumor suppressor 1	0.035181662	4.041126069	10.4210869	5.70E-07	0.000693951	6.216324737
7591	ILMN_1367799	8	8q13	"c(""NM_001108002"", ""NP_001101472"")"	313786	Fdx1l	ferredoxin 1-like	0.044797097	4.199122848	10.16473975	7.29E-07	0.000824187	5.953516834
11841	ILMN_1352958	6	6q32	"c(""NM_138825"", ""NP_620180"")"	191570	Serpina12	"serine (or cysteine) peptidase inhibitor, clade A (alpha-1 antiproteinase, antitrypsin), member 12"	0.087051619	4.06305066	9.924714412	9.22E-07	0.000973147	5.702363008
792	ILMN_1366084	10	10q24	"c(""NM_012507"", ""NP_036639"")"	24214	Atp1b2	"ATPase, Na+/K+ transporting, beta 2 polypeptide"	-0.067733214	4.177911637	-9.834126742	1.01E-06	0.000998197	5.606264624
10194	ILMN_1349030	9	9q21	"c(""NM_053953"", ""NP_446405"")"	117022	Il1r2	"interleukin 1 receptor, type II"	0.072410929	4.090426759	9.73367709	1.12E-06	0.001038846	5.498848109
9035	ILMN_1364745	10	10q32.2	"c(""NM_021594"", ""NP_067605"")"	59114	Slc9a3r1	"solute carrier family 9 (sodium/hydrogen exchanger), member 3 regulator 1"	0.051676199	4.182677707	9.564533082	1.32E-06	0.001130819	5.315904971
7955	ILMN_1353839	NA	NA	NA	NA	NA	NA	0.120354217	4.150627084	9.540191312	1.36E-06	0.001130819	5.289360932
268	ILMN_1370230	4	4q34	"c(""XM_001077597"", ""XM_575621"", ""XP_001077597"", ""XP_575621"")"	500271	RGD1560513	similar to macrophage migration inhibitory factor	0.094192118	4.215101346	9.438631118	1.51E-06	0.001151846	5.178016913
7531	ILMN_1353898	5	5q34	"c(""NM_001025653"", ""NP_001020824"")"	298309	Lrrc42	leucine rich repeat containing 42	-0.141561322	4.13845863	-9.395443329	1.57E-06	0.001151846	5.130375317
5131	ILMN_1349230	12	12p11	"c(""NM_013105"", ""NP_037237"")"	25642	Cyp3a23/3a1	"cytochrome P450, family 3, subfamily a, polypeptide 23/polypeptide 1"	0.212748735	4.132051864	9.379742589	1.60E-06	0.001151846	5.113011719
2321	ILMN_1360780	9	9q35	"c(""NM_001039691"", ""NM_057105"", ""NP_001034780"", ""NP_476446"")"	113992	Ugt1a6	"UDP glucuronosyltransferase 1 family, polypeptide A6"	0.125202947	4.105150679	9.312596204	1.72E-06	0.001181338	5.038489515
13999	ILMN_1376287	2	2q34	"c(""NM_001007698"", ""NP_001007699"")"	310669	Golph3l	golgi phosphoprotein 3-like	-0.039878169	4.075160201	-9.236512585	1.86E-06	0.001216462	4.953526729
8994	ILMN_1651046	X	Xq37	"c(""NM_001127555"", ""NP_001121027"")"	363520	Irak1	interleukin-1 receptor-associated kinase 1	0.042304238	4.193493879	9.192741894	1.95E-06	0.001216462	4.904394652
4251	ILMN_1371972	10	10q12	"c(""NM_001191588"", ""NP_001178517"", ""XM_001079214"", ""XM_213217"", ""XP_001079214"", ""XP_213217"")"	287063	Nmral1	NmrA-like family domain containing 1	-0.053937768	4.16818852	-9.167655736	2.00E-06	0.001216462	4.87615182
15592	ILMN_1352032	10	10q12	"c(""NM_171996"", ""NP_741993"")"	64461	Decr2	"2,4-dienoyl CoA reductase 2, peroxisomal"	0.043032505	4.307348008	9.111475832	2.12E-06	0.001243086	4.812679555
13780	ILMN_1354050	2	2q45	"c(""NM_001034926"", ""NP_001030098"")"	310946	Lrrc40	leucine rich repeat containing 40	-0.045470922	4.230396874	-9.056181291	2.25E-06	0.001271206	4.749904582
3584	ILMN_1355235	1	1q43	"c(""NM_053445"", ""NP_445897"")"	84575	Fads1	fatty acid desaturase 1	-0.056535659	4.24358667	-9.006087316	2.37E-06	0.001294768	4.692772333
3755	ILMN_1367300	15	15q22	"c(""NM_001106055"", ""NP_001099525"")"	290447	Mycbp2	MYC binding protein 2	-0.031257996	4.264057165	-8.92207523	2.60E-06	0.001369723	4.596393862
13363	ILMN_1374388	16	16p14	"c(""XM_001072009"", ""XM_344499"", ""XP_001072009"", ""XP_344500"")"	364538	RGD1564941	similar to ankyrin repeat domain 26	0.227811216	4.178894097	8.76650235	3.07E-06	0.001569212	4.416035691
7587	ILMN_1367615	NA	NA	NA	NA	NA	NA	0.041973706	4.048722926	8.674538173	3.40E-06	0.00161715	4.30825159
14476	ILMN_1360054	X	Xq37	"c(""NM_001170573"", ""NP_001164044"", ""XM_001055598"", ""XM_215220"", ""XP_001055598"", ""XP_215220"")"	293862	Fam50a	"family with sequence similarity 50, member A"	-0.040478695	4.264261641	-8.659597086	3.46E-06	0.00161715	4.290657351
5304	ILMN_1361716	7	7q34	"c(""NM_133599"", ""NP_598283"")"	171134	Lgals2	"lectin, galactoside-binding, soluble, 2"	-0.074339993	4.174706677	-8.631076518	3.57E-06	0.00161715	4.25700751
657	ILMN_1376322	7	7q34	"c(""NM_053437"", ""NP_445889"")"	84497	Dgat1	diacylglycerol O-acyltransferase homolog 1 (mouse)	0.072382789	4.287355051	8.62867726	3.58E-06	0.00161715	4.254172875
8186	ILMN_2040190	1	1q52	"c(""XM_001079971"", ""XM_220058"", ""XP_001079971"", ""XP_220058"")"	294090	Ifit1lb	interferon-induced protein with tetratricopeptide repeats 1-like B	-0.052012377	4.089890253	-8.515046167	4.06E-06	0.001783835	4.119227355
15071	ILMN_1376612	1	1q32	"c(""NM_001009965"", ""NP_001009965"")"	308843	Tsku	tsukushin	0.111430006	4.098828038	8.413829343	4.54E-06	0.001909168	3.997868179
1682	ILMN_1364723	7	7q11	"c(""NM_001108727"", ""NP_001102197"")"	362810	Coq10a	coenzyme Q10 homolog A (S. cerevisiae)	-0.05384999	4.135941851	-8.389762179	4.67E-06	0.001909168	3.968849563
5835	ILMN_1349174	15	15p14	"c(""NM_001109099"", ""NP_001102569"")"	498489	Nat12	"N-acetyltransferase 12 (GCN5-related, putative)"	0.041083064	4.191036702	8.383366829	4.70E-06	0.001909168	3.961127938
11424	ILMN_1376433	3	3q24	"c(""NM_001012088"", ""NP_001012088"")"	311203	Pex16	peroxisomal biogenesis factor 16	0.060867199	4.239581531	8.262549897	5.40E-06	0.00213538	3.814419702
6735	ILMN_1375089	3	3q24	"c(""NM_001106488"", ""NP_001099958"")"	295922	Mtch2	mitochondrial carrier homolog 2 (C. elegans)	0.066897851	4.254022619	8.209859374	5.73E-06	0.002212895	3.749936262
4115	ILMN_1349127	3	3q31	"c(""NM_001014180"", ""NP_001014202"")"	362169	Alkbh3	"alkB, alkylation repair homolog 3 (E. coli)"	0.05758769	4.135888296	8.167828742	6.01E-06	0.002267216	3.698278255
7181	ILMN_1376929	1	1q32	"c(""NM_001008890"", ""NP_001008890"")"	293267	Hbe1	"hemoglobin, epsilon 1"	0.260091823	4.158716735	8.083589751	6.63E-06	0.002441184	3.594150709
9939	ILMN_1354575	NA	NA	NA	NA	NA	NA	-0.066436006	4.132789879	-7.919118334	8.04E-06	0.002870872	3.388539044
13382	ILMN_1351551	7	7q34	"c(""NM_001108105"", ""NP_001101575"")"	315215	Mlc1	megalencephalic leukoencephalopathy with subcortical cysts 1 homolog (human)	0.074142133	4.058937584	7.897719632	8.24E-06	0.002870872	3.361560684
4103	ILMN_1349955	1	1q36	"c(""NM_001159493"", ""NP_001152965"")"	361641	Ears2	glutamyl-tRNA synthetase 2 mitochondrial (putative)	-0.093984409	4.138010689	-7.887699123	8.34E-06	0.002870872	3.34890923
11897	ILMN_1373990	11	11q11	"c(""NM_001105897"", ""NP_001099367"")"	288305	Cct8	"chaperonin containing Tcp1, subunit 8 (theta)"	0.045681596	4.11921856	7.862922068	8.59E-06	0.002893433	3.317577074
4485	ILMN_1370365	12	12p12	"c(""NM_001108848"", ""NP_001102318"")"	363854	Elavl1	"ELAV (embryonic lethal, abnormal vision, Drosophila)-like 1 (Hu antigen R)"	-0.033862468	4.11981633	-7.838656398	8.84E-06	0.002915917	3.286822776
10927	ILMN_1376481	16	16p16	"c(""NM_001012047"", ""NP_001012047"")"	306262	Btd	biotinidase	0.044760284	4.217656289	7.79701481	9.29E-06	0.00300155	3.233886942
6842	ILMN_1371361	3	3q43	"c(""NM_001191857"", ""NP_001178786"", ""XM_001057789"", ""XM_342602"", ""XP_001057789"", ""XP_342603"")"	362288	Rtel1	regulator of telomere elongation helicase 1	-0.037445289	4.1799683	-7.742605693	9.91E-06	0.003139226	3.164415863
13158	ILMN_1359392	20	20q11	"c(""NM_001031627"", ""NP_001026797"")"	606294	LOC606294	hypothetical protein LOC606294	-0.033611694	4.136273726	-7.706334233	1.04E-05	0.003178188	3.11791056
337	ILMN_1372041	16	16q12.5	"c(""NM_001031813"", ""NM_001170477"", ""NP_001026983"", ""NP_001163948"")"	361180	Grtp1	growth hormone regulated TBC protein 1	0.062987465	4.08772007	7.699678567	1.04E-05	0.003178188	3.109360203
6322	ILMN_1369272	16	16p16	"c(""XM_001057307"", ""XM_001058707"", ""XM_001058760"", ""XM_240330"", ""XP_001057307"", ""XP_001058707"", ""XP_001058760"", ""XP_240330"")"	306255	Nisch	nischarin	0.038800793	4.138238134	7.677169927	1.07E-05	0.003203931	3.080405205
4566	ILMN_1350748	8	8q32	"c(""NM_001007664"", ""NP_001007665"")"	300983	Abhd14b	abhydrolase domain containing 14b	-0.042547256	4.372085815	-7.605896583	1.17E-05	0.003400288	2.988323387
13662	ILMN_1370709	2	2q26	"c(""NM_001106430"", ""NP_001099900"")"	295037	Mgst2	microsomal glutathione S-transferase 2	0.04482105	4.343017753	7.584240164	1.20E-05	0.003400288	2.960224483
12959	ILMN_1350117	1	1q22	"c(""NM_033351"", ""NP_203502"")"	29558	Fcgrt	"Fc fragment of IgG, receptor, transporter, alpha"	0.047236372	4.323581546	7.569708995	1.22E-05	0.003400288	2.94133905
3532	ILMN_1361806	18	18q12.3	"c(""NM_001106133"", ""NP_001099603"")"	291433	Dym	dymeclin	-0.054427108	4.146525065	-7.557254911	1.24E-05	0.003400288	2.925132967
6402	ILMN_1370146	X	Xq21	"c(""NM_001192003"", ""NP_001178932"", ""XM_001067159"", ""XM_002727547"", ""XM_002730225"", ""XM_576954"", ""XP_001067159"", ""XP_002727593"", ""XP_002730271"", ""XP_576954"")"	501552	Fancb	"Fanconi anemia, complementation group B"	-0.052128222	4.092862992	-7.546391316	1.26E-05	0.003400288	2.910981336
9078	ILMN_1365234	9	9q12	"c(""NM_053537"", ""NP_445989"")"	89776	Slc22a7	"solute carrier family 22 (organic anion transporter), member 7"	-0.080151631	4.235114459	-7.539802286	1.27E-05	0.003400288	2.902391126
10359	ILMN_1360105	17	17q12.3	"c(""NM_001004257"", ""NP_001004257"")"	307133	Hspa14	heat shock protein 14	-0.053305783	4.269643547	-7.516280649	1.30E-05	0.003422593	2.871683031
1394	ILMN_1373487	8	8q32	"c(""NM_001040019"", ""NP_001035108"")"	501072	Acaa1b	acetyl-Coenzyme A acyltransferase 1B	0.103246639	4.230760386	7.497902767	1.33E-05	0.003422593	2.847643825
5758	ILMN_1348799	19	19q12	"c(""NM_001134573"", ""NP_001128045"")"	361443	Ntpcr	"nucleoside-triphosphatase, cancer-related"	0.041943355	4.109731153	7.493947793	1.34E-05	0.003422593	2.842465185
13648	ILMN_1371313	2	2q43	"c(""NM_001108565"", ""NP_001102035"")"	362039	Pla2g12a	"phospholipase A2, group XIIA"	0.06559572	4.326919824	7.439649317	1.43E-05	0.003600903	2.771175227
9383	ILMN_1649855	16	16p14	"c(""NM_001169100"", ""NP_001162571"")"	290627	Use1	unconventional SNARE in the ER 1 homolog (S. cerevisiae)	0.049919583	4.282161607	7.426350977	1.46E-05	0.003603283	2.753660881
7971	ILMN_1371222	18	18p11	"c(""NM_152936"", ""NP_690919"")"	266602	Spink1	"serine peptidase inhibitor, Kazal type 1"	-0.172686111	4.213214425	-7.40851738	1.49E-05	0.003609898	2.730139629
13854	ILMN_1376971	6	6q15	"c(""NM_001012111"", ""NP_001012111"")"	313977	Lpin1	lipin 1	0.094403123	4.1174936	7.398404183	1.51E-05	0.003609898	2.716783791
5295	ILMN_1651040	2	2q16	"c(""NM_057146"", ""NP_476487"")"	117512	C9	complement component 9	-0.109580369	4.379250875	-7.386462034	1.53E-05	0.003609898	2.700996479
4056	ILMN_1366260	7	7q31	"c(""XM_001064007"", ""XM_576264"", ""XP_001064007"", ""XP_576264"")"	500865	Golsyn	Golgi-localized protein	-0.043746153	4.050965419	-7.374126475	1.55E-05	0.003609898	2.684670761
7887	ILMN_1365288	8	8q31	"c(""NM_012640"", ""NP_036772"")"	24710	Rbp2	"retinol binding protein 2, cellular"	0.125307095	4.22658126	7.364123806	1.57E-05	0.003609898	2.671418856
11662	ILMN_1355827	1	1q33	"c(""NM_001108497"", ""NP_001101967"")"	361624	Akip1	A kinase (PRKA) interacting protein 1	-0.030237155	4.192113342	-7.332241781	1.64E-05	0.003702275	2.629098386
9195	ILMN_1374903	16	16q12.1	"c(""NM_172010"", ""NP_742007"")"	246186	Fgl1	fibrinogen-like 1	-0.052166378	4.067441957	-7.313625728	1.68E-05	0.003735844	2.604329429
1736	ILMN_1353818	1	1p13	"c(""NM_031350"", ""NP_112640"")"	83519	Pex3	peroxisomal biogenesis factor 3	0.039607745	4.123678311	7.295039071	1.71E-05	0.003750577	2.579556926
11713	ILMN_1349029	8	8q13	"c(""NM_001106806"", ""NP_001100276"")"	300445	Prkcsh	protein kinase C substrate 80K-H	0.056806218	4.158946674	7.283081309	1.74E-05	0.003750577	2.563596913
5033	ILMN_1361133	7	7q34	"c(""NM_001127455"", ""NP_001120927"")"	300036	Tsta3	tissue specific transplantation antigen P35B	0.037991171	4.192660571	7.272674787	1.76E-05	0.003750577	2.549692934
8931	ILMN_1349005	17	17q12.3	"c(""NM_053682"", ""NP_446134"")"	114217	Yme1l1	YME1-like 1 (S. cerevisiae)	-0.038168735	4.311166571	-7.266657289	1.78E-05	0.003750577	2.54164693
5498	ILMN_1374693	3	3q42	"c(""NM_001014185"", ""NP_001014207"")"	362264	Srsf6	serine/arginine-rich splicing factor 6	-0.052296638	4.292417669	-7.23240221	1.85E-05	0.003757876	2.49575879
6806	ILMN_1366655	12	NA	"c(""NM_031700"", ""NP_113888"")"	65130	Cldn3	claudin 3	-0.127507987	4.132886944	-7.228712478	1.86E-05	0.003757876	2.490807316
2857	ILMN_1371160	3	3q35	"c(""NM_001004264"", ""NP_001004264"")"	311325	Traf4af1	TRAF4 associated factor 1	-0.08598265	4.202705683	-7.228264969	1.86E-05	0.003757876	2.49020666
11517	ILMN_1356277	8	8q31	"c(""NM_019267"", ""NP_062140"")"	29711	Bckdhb	"branched chain keto acid dehydrogenase E1, beta polypeptide"	0.069187457	4.249076148	7.223742342	1.88E-05	0.003757876	2.484134909
14391	ILMN_1367875	8	8q12	"c(""NM_001108128"", ""NP_001101598"")"	315447	Chordc1	cysteine and histidine-rich domain (CHORD)-containing 1	-0.043944049	4.169297106	-7.186664769	1.97E-05	0.003796695	2.434261028
12419	ILMN_1366851	1	1p12	"c(""NM_053783"", ""NP_446235"")"	116465	Ifngr1	interferon gamma receptor 1	0.054808275	4.19615858	7.186493659	1.97E-05	0.003796695	2.434030466
6686	ILMN_1362553	X	Xq21	"c(""NM_031682"", ""NP_113870"")"	63864	Hsd17b10	hydroxysteroid (17-beta) dehydrogenase 10	0.069232757	4.20969774	7.179839759	1.98E-05	0.003796695	2.425061829
5992	ILMN_1356828	1	1p12	"c(""NM_017134"", ""NP_058830"")"	29221	Arg1	"arginase, liver"	0.085096756	4.450900663	7.17644054	1.99E-05	0.003796695	2.420477963
4455	ILMN_1353040	15	15q23	"c(""NM_001107284"", ""NP_001100754"")"	306152	Slitrk5	"SLIT and NTRK-like family, member 5"	0.078434593	4.077071329	7.152389311	2.05E-05	0.003857741	2.388003362
5279	ILMN_1357910	15	15q25	"c(""NM_001025634"", ""NP_001020805"")"	290500	A2ld1	AIG2-like domain 1	0.059788634	4.065736252	7.145038475	2.07E-05	0.003857741	2.378063587
14918	ILMN_1363012	10	10q32.1	"c(""NM_001105842"", ""NP_001099312"")"	287726	Rdm1	RAD52 motif 1	-0.05115279	4.101042011	-7.126475326	2.12E-05	0.003903785	2.352932322
10844	ILMN_1364389	7	7q11	"c(""NM_001079936"", ""NP_001073405"")"	288779	Rab5b	"RAB5B, member RAS oncogene family"	0.085749386	4.108308303	7.103584994	2.18E-05	0.0039729	2.32188306
5148	ILMN_1374082	10	10q24	"c(""NM_022398"", ""NP_071793"")"	64201	Slc25a11	"solute carrier family 25 (mitochondrial carrier; oxoglutarate carrier), member 11"	0.077959878	4.242252275	7.069735683	2.28E-05	0.004087289	2.275847398
5941	ILMN_1353590	7	7q11	"c(""NM_001008321"", ""NP_001008322"")"	299626	Gadd45b	"growth arrest and DNA-damage-inducible, beta"	0.042303573	4.045149162	7.054939884	2.32E-05	0.004087289	2.255679297
3261	ILMN_1368925	9	NA	"c(""NM_001134637"", ""NP_001128109"")"	501283	Plin5	perilipin 5	0.08653118	4.065690551	7.054774762	2.32E-05	0.004087289	2.255454063
14664	ILMN_1349013	2	2q34	"c(""XM_001056859"", ""XM_574984"", ""XP_001056859"", ""XP_574984"")"	499660	Sprr1a	small proline-rich protein 1A-like	0.039371654	4.179570955	7.016731539	2.44E-05	0.004244319	2.203469089
7579	ILMN_1361586	1	1q43	"c(""NM_139337"", ""NP_647553"")"	246233	Macrod1	MACRO domain containing 1	0.071062183	4.258815013	7.003521829	2.48E-05	0.00427003	2.185375326
13696	ILMN_2039045	7	7q34	"c(""NM_145771"", ""NP_665714"")"	252899	Miox	myo-inositol oxygenase	0.056200658	4.259271835	6.912181695	2.79E-05	0.004654631	2.059653366
5540	ILMN_1356468	14	14q21	"c(""NM_001106019"", ""NP_001099489"")"	685909	LOC685909	"similar to H2A histone family, member V isoform 1"	-0.05249115	4.41602012	-6.908646488	2.80E-05	0.004654631	2.054765935
6313	ILMN_1357530	12	12q16	"c(""NM_057130"", ""NP_476471"")"	117271	Hrk	"harakiri, BCL2 interacting protein (contains only BH3 domain)"	0.096719863	4.071078631	6.900859363	2.83E-05	0.004654631	2.043994546
1553	ILMN_1367585	6	6q32	"c(""NM_001008377"", ""NP_001008378"")"	362793	RGD1307315	LOC362793	0.039048098	4.055030551	6.895809892	2.85E-05	0.004654631	2.037005788
9677	ILMN_1366409	5	5q35	"c(""NM_001100840"", ""NP_001094310"")"	298370	Txndc12	thioredoxin domain containing 12 (endoplasmic reticulum)	-0.039101415	4.284503529	-6.888799693	2.88E-05	0.004654631	2.027297823
2273	ILMN_1357913	3	3q24	"c(""NM_001107750"", ""NP_001101220"")"	311210	Tspan18	tetraspanin 18	0.040995152	4.048257212	6.887918967	2.88E-05	0.004654631	2.026077715
8673	ILMN_1361140	18	18q12.2	"c(""NM_001106134"", ""NP_001099604"")"	291441	Ska1	spindle and kinetochore associated complex subunit 1	-0.021336635	4.022958881	-6.868695077	2.95E-05	0.00469834	1.999421092
4462	ILMN_1365198	9	9q33	"c(""NM_022622"", ""NP_072144"")"	64557	Bard1	BRCA1 associated RING domain 1	-0.040570205	4.045379439	-6.857971389	3.00E-05	0.00469834	1.98453045
9747	ILMN_1365229	6	6q32	"c(""NM_001100982"", ""NP_001094452"")"	362791	Siva1	"SIVA1, apoptosis-inducing factor"	-0.063048352	4.242664116	-6.857572449	3.00E-05	0.00469834	1.983976205
14769	ILMN_1365019	7	7q33	"c(""NM_001134842"", ""NP_001128314"")"	299949	Wdr67	WD repeat domain 67	-0.047158782	4.14301509	-6.842234229	3.06E-05	0.0047463	1.962651293
9803	ILMN_1373537	12	12q15-q16	"c(""NM_001107140"", ""NP_001100610"")"	304477	Kntc1	kinetochore associated 1	-0.07183368	4.088450862	-6.798377396	3.24E-05	0.004969641	1.901508317
11371	ILMN_1350600	9	9q11	"c(""NM_001134533"", ""NP_001128005"")"	301124	LOC301124	hypothetical LOC301124	-0.025627929	4.066248028	-6.791132435	3.27E-05	0.004969641	1.891383708
5579	ILMN_1366864	12	12q16	"c(""NM_001107152"", ""NP_001100622"")"	304573	Pole	"polymerase (DNA directed), epsilon"	-0.045208276	4.144056322	-6.780997132	3.31E-05	0.004969641	1.877208473
6732	ILMN_1366545	NA	NA	NA	NA	NA	NA	0.040066224	4.313416704	6.770835399	3.36E-05	0.004969641	1.862982838
4765	ILMN_1355888	5	5q36	"c(""NM_173103"", ""NP_775126"")"	79430	Clcnkb	chloride channel Kb	0.068182402	4.040485047	6.764208587	3.39E-05	0.004969641	1.853698565
3987	ILMN_1354829	NA	NA	NA	NA	NA	NA	-0.026531635	4.423613147	-6.763525303	3.39E-05	0.004969641	1.852740947
5514	ILMN_1376733	10	10q32.1	"c(""NM_001008753"", ""NP_001008753"")"	287678	Krt23	keratin 23 (histone deacetylase inducible)	0.06361222	4.059795798	6.729415628	3.55E-05	0.005150388	1.804858964
9490	ILMN_1357820	1	1q52	"c(""NM_001107585"", ""NP_001101055"")"	309331	Uhrf2	ubiquitin-like with PHD and ring finger domains 2	-0.040195125	4.268919994	-6.716150752	3.61E-05	0.005193753	1.786197091
12712	ILMN_1369672	10	10q32.1	"c(""XM_001069235"", ""XM_001081602"", ""XM_001081606"", ""XM_002727825"", ""XP_001069235"", ""XP_001081602"", ""XP_001081606"", ""XP_002727871"")"	303611	Tex2	testis expressed 2	0.053334748	4.051933017	6.607292103	4.17E-05	0.005947747	1.632174433
4110	ILMN_1354187	9	9q32	"c(""NM_053723"", ""NP_446175"")"	114515	Lancl1	LanC lantibiotic synthetase component C-like 1 (bacterial)	0.036291003	4.247918483	6.595855956	4.23E-05	0.005985404	1.615902859
6766	ILMN_1362886	5	5q36	"c(""NM_199108"", ""NP_954539"")"	313647	Hp1bp3	"heterochromatin protein 1, binding protein 3"	-0.030470899	4.388960208	-6.579189949	4.33E-05	0.006066203	1.592159133
3344	ILMN_1356098	5	5q36	"c(""NM_153307"", ""NM_175837"", ""NP_695219"", ""NP_787031"")"	50549	Cyp4a1	"cytochrome P450, family 4, subfamily a, polypeptide 1"	0.056898112	4.133263696	6.540129755	4.56E-05	0.006313124	1.536366512
11596	ILMN_1361558	11	11q21.3-q22	"c(""NM_138882"", ""NP_620237"")"	85311	Pla1a	phospholipase A1 member A	-0.054214306	4.197529103	-6.533213471	4.61E-05	0.006313124	1.526466338
2165	ILMN_1370638	NA	NA	NA	NA	NA	NA	-0.050559284	4.054050342	-6.529942847	4.63E-05	0.006313124	1.521782455
3142	ILMN_1359739	5	5q36	"c(""NM_001008524"", ""NP_001008524"")"	362634	C1qc	"complement component 1, q subcomponent, C chain"	0.054257403	4.305521916	6.518218856	4.70E-05	0.006342445	1.504980746
12875	ILMN_1372587	9	9q12	"c(""NM_001108205"", ""NP_001101675"")"	316238	Rsph9	radial spoke head 9 homolog (Chlamydomonas)	0.06689525	4.127692889	6.513805686	4.73E-05	0.006342445	1.498651468
11420	ILMN_1361521	2	2q34	"c(""NM_001101681"", ""NP_001095151"")"	362015	Ampd2	adenosine monophosphate deaminase 2 (isoform L)	-0.053743797	4.090816275	-6.490274355	4.88E-05	0.006491999	1.464859491
3835	ILMN_1361950	NA	NA	NA	NA	NA	NA	-0.036933893	4.313136988	-6.455937089	5.11E-05	0.006701547	1.415417092
9788	ILMN_1363345	16	16p14	"c(""NM_001006964"", ""NP_001006965"")"	290631	Babam1	BRISC and BRCA1 A complex member 1	-0.031138842	4.300792047	-6.436294616	5.25E-05	0.006701547	1.387062883
14538	ILMN_1355211	20	20p12	"c(""NM_017034"", ""NP_058730"")"	24649	Pim1	pim-1 oncogene	0.043232812	4.066159998	6.430862803	5.29E-05	0.006701547	1.379212855
2452	ILMN_1364021	14	14q21	"c(""NM_024487"", ""NP_077813"")"	79563	Grpel1	"GrpE-like 1, mitochondrial"	0.043038311	4.316743892	6.429650395	5.30E-05	0.006701547	1.377460149
14632	ILMN_1371500	9	9q36	"c(""NM_001109363"", ""NP_001102833"")"	503269	Rab17	"RAB17, member RAS oncogene family"	0.031621589	4.058336103	6.425217216	5.33E-05	0.006701547	1.37104969
12859	ILMN_1363255	NA	NA	NA	NA	NA	NA	-0.070415236	4.310369064	-6.425094627	5.33E-05	0.006701547	1.370872386
2988	ILMN_1367221	1	1p11	"c(""XM_001056326"", ""XM_217737"", ""XP_001056326"", ""XP_217737"")"	308064	Cep72	centrosomal protein 72	-0.039232961	4.09209593	-6.420824411	5.36E-05	0.006701547	1.364695013
7204	ILMN_1361955	8	8q11	"c(""NM_022219"", ""NP_071555"")"	60670	Fut4	"fucosyltransferase 4 (alpha (1,3) fucosyltransferase, myeloid-specific)"	0.037026399	4.056707904	6.418826704	5.38E-05	0.006701547	1.361804253
5349	ILMN_1370269	18	18p12	"c(""NM_001108426"", ""NP_001101896"")"	361308	Kif20a	kinesin family member 20A	-0.060787551	4.164415155	-6.404321494	5.48E-05	0.006732879	1.340798585
3599	ILMN_1376355	2	2q43	"c(""NM_001011952"", ""NP_001011952"")"	295455	Slc39a8	"solute carrier family 39 (zinc transporter), member 8"	-0.047968231	4.091528217	-6.403918387	5.49E-05	0.006732879	1.340214423
12414	ILMN_1373225	NA	NA	NA	NA	NA	NA	0.136415959	4.371609303	6.389979529	5.59E-05	0.00680922	1.320001536
5023	ILMN_1372785	20	20p12	"c(""NM_001007008"", ""NP_001007009"")"	361824	Chchd10	coiled-coil-helix-coiled-coil-helix domain containing 10	0.032315139	4.544978884	6.377893077	5.68E-05	0.006869612	1.302453699
3174	ILMN_1358631	6	6q12	"c(""NM_053754"", ""NP_446206"")"	114628	Abcg5	"ATP-binding cassette, subfamily G (WHITE), member 5"	0.061360101	4.08665039	6.336233683	6.02E-05	0.007217433	1.241819353
15226	ILMN_1368761	10	10q31	"c(""NM_001105835"", ""NP_001099305"")"	287661	Cisd3	CDGSH iron sulfur domain 3	0.056008104	4.146035887	6.314069536	6.20E-05	0.007384402	1.209464526
8517	ILMN_1358423	2	2q34	"c(""NM_001024888"", ""NP_001020059"")"	310614	Gatad2b	GATA zinc finger domain containing 2B	0.087866893	4.177337546	6.30768668	6.26E-05	0.007393869	1.200134642
6904	ILMN_1367083	17	17q12.1	"c(""NM_001107359"", ""NP_001100829"")"	307050	Mtpap	mitochondrial poly(A) polymerase	0.035173868	4.113685686	6.293035307	6.39E-05	0.00746006	1.178697748
545	ILMN_1359207	6	6q11	"c(""NM_001008318"", ""NP_001008319"")"	298748	RGD1311578	similar to PRO1853 homolog	-0.03512816	4.068570338	-6.290441324	6.41E-05	0.00746006	1.174899384
10664	ILMN_1352005	X	Xq13	"c(""NM_206950"", ""NP_996833"")"	404280	Mid1ip1	MID1 interacting protein 1 (gastrulation specific G12 homolog (zebrafish))	-0.053722198	4.137161424	-6.263034383	6.66E-05	0.00769082	1.134711786
1980	ILMN_1368764	20	20p12	"c(""NM_001024295"", ""NP_001019466"")"	499417	Sumo3	SMT3 suppressor of mif two 3 homolog 3 (S. cerevisiae)	0.027448283	4.344524579	6.231720228	6.95E-05	0.007851876	1.088670301
13044	ILMN_1356527	10	10q32.1	"c(""NM_001010953"", ""NP_001010953"")"	303553	Rnd2	Rho family GTPase 2	0.079734485	4.175698881	6.230013708	6.97E-05	0.007851876	1.086157366
2156	ILMN_1369281	2	2q16	"c(""NM_176074"", ""NP_788263"")"	24237	C6	complement component 6	-0.055894168	4.142850562	-6.228912637	6.98E-05	0.007851876	1.084535775
12636	ILMN_1351104	9	9q12	"c(""NM_001009699"", ""NP_001009699"")"	316237	Mad2l1bp	MAD2L1 binding protein	0.048662785	4.20344371	6.227241959	6.99E-05	0.007851876	1.082074985
1508	ILMN_2039252	NA	NA	NA	NA	NA	NA	0.016606875	4.06450277	6.214185279	7.12E-05	0.007938994	1.062830367
11785	ILMN_1357572	2	2q16	"c(""NM_001009618"", ""NP_001009618"")"	192269	Sub1	SUB1 homolog (S. cerevisiae)	-0.039447485	4.200632038	-6.184642161	7.42E-05	0.008164132	1.019200356
10766	ILMN_1366054	1	1q22	"c(""NM_013039"", ""NP_037171"")"	25559	Abcc8	"ATP-binding cassette, subfamily C (CFTR/MRP), member 8"	0.045233401	4.051430206	6.183989719	7.43E-05	0.008164132	1.018235472
11618	ILMN_1358980	4	4q24	"c(""NM_001002253"", ""NP_001002253"")"	436582	Atp6v0e2	"ATPase, H+ transporting V0 subunit e2"	0.029012604	4.057543251	6.168303426	7.59E-05	0.00828686	0.995019888
11503	ILMN_1368097	15	15p12	"c(""NM_020077"", ""NP_064462"")"	56806	Adam2	ADAM metallopeptidase domain 2	0.04014803	4.030222781	6.157965327	7.70E-05	0.008349577	0.979701259
13387	ILMN_1372821	6	6q23	"c(""NM_001108023"", ""NP_001101493"")"	314157	Fbxo33	F-box protein 33	-0.025194377	4.099151931	-6.148550262	7.80E-05	0.00840245	0.965737672
11605	ILMN_1359142	1	1q41	"c(""NM_001024902"", ""NP_001020073"")"	365389	Lrrc56	leucine rich repeat containing 56	-0.02040761	4.047232964	-6.131607696	7.99E-05	0.008545184	0.940579506
15390	ILMN_1376346	6	NA	"c(""NM_001004442"", ""NP_001004442"")"	286906	Pdia6	"protein disulfide isomerase family A, member 6"	-0.038978251	4.316716522	-6.125974727	8.05E-05	0.008545184	0.932206384
14084	ILMN_1370110	16	16p16	"c(""NM_031112"", ""NP_112374"")"	81776	Rps24	ribosomal protein S24	0.050655147	4.169435572	6.107286976	8.27E-05	0.008545184	0.904396951
2003	ILMN_1368871	10	10q11	"c(""NM_053347"", ""NP_445799"")"	83836	Nde1	nudE nuclear distribution gene E homolog 1 (A. nidulans)	-0.055356816	4.237229134	-6.105585985	8.29E-05	0.008545184	0.90186332
4586	ILMN_1359694	17	17q12.1	"c(""NM_053862"", ""NP_446314"")"	116641	Lgals8	"lectin, galactoside-binding, soluble, 8"	-0.022839647	4.085170878	-6.104671999	8.30E-05	0.008545184	0.900501772
4090	ILMN_1353894	19	19q12	"c(""NM_001024774"", ""NP_001019945"")"	307973	Def8	differentially expressed in FDCP 8 homolog (mouse)	0.058339036	4.055898786	6.100829537	8.34E-05	0.008545184	0.894776477
1515	ILMN_1348866	14	14q21	"c(""NM_022390"", ""NP_071785"")"	64192	Qdpr	quinoid dihydropteridine reductase	0.095432615	4.21964386	6.099912718	8.35E-05	0.008545184	0.893410111
6116	ILMN_1351683	10	10q24	"c(""NM_001105811"", ""NP_001099281"")"	287531	Rilp	Rab interacting lysosomal protein	0.03807472	4.035440284	6.098648399	8.37E-05	0.008545184	0.891525668
5940	ILMN_1650806	19	19q12	"c(""NM_001106180"", ""NP_001099650"")"	291975	RGD1307357	similar to hypothetical protein DKFZp434A1319	-0.0517658	4.070064418	-6.078786792	8.60E-05	0.00873054	0.861893626
10324	ILMN_1371691	1	1q21	"c(""NM_012782"", ""NP_036914"")"	25244	Bckdha	"branched chain ketoacid dehydrogenase E1, alpha polypeptide"	0.062477715	4.247190814	6.057365245	8.87E-05	0.008872085	0.829873758
6409	ILMN_1374370	20	20p12	"c(""NM_001164718"", ""NM_212506"", ""NP_001158190"", ""NP_997671"")"	309629	Pfdn6	prefoldin subunit 6	0.034926155	4.295023687	6.05473281	8.90E-05	0.008872085	0.82593459
3885	ILMN_1373706	2	2q42	"c(""NM_013068"", ""NP_037200"")"	25598	Fabp2	"fatty acid binding protein 2, intestinal"	-0.123671122	4.23142342	-6.053823204	8.91E-05	0.008872085	0.824573236
5451	ILMN_1374077	20	20q13	"c(""NM_001106395"", ""NP_001099865"")"	294515	Foxo3	forkhead box O3	0.036423001	4.071590798	6.033666273	9.17E-05	0.009070876	0.794376478
13308	ILMN_1364820	2	2q23	"c(""NM_001017466"", ""NP_001017466"")"	361916	Chmp4c	chromatin modifying protein 4C	-0.059307373	4.103429548	-6.01745171	9.38E-05	0.009091478	0.770045287
1468	ILMN_1360118	16	16q12.5	"c(""NM_001025718"", ""NP_001020889"")"	361178	MGC112830	similar to transcription factor	-0.0419943	4.309682755	-6.017131238	9.38E-05	0.009091478	0.769564032
13917	ILMN_1364273	2	2q24	"c(""NM_001127524"", ""NP_001120996"")"	294930	Aadacl1	arylacetamide deacetylase-like 1	0.06513946	4.116283797	6.015797399	9.40E-05	0.009091478	0.76756084
4504	ILMN_1371178	7	7q21	"c(""NM_053019"", ""NP_444178"")"	25107	Avpr1a	arginine vasopressin receptor 1A	-0.04789383	4.051348479	-6.01148771	9.46E-05	0.009091478	0.76108678
223	ILMN_1360792	8	8q32	"c(""NM_001039014"", ""NP_001034103"")"	301081	Zdhhc3	"zinc finger, DHHC-type containing 3"	0.037215342	4.086991189	6.004052672	9.56E-05	0.009091478	0.749911793
12357	ILMN_1366130	19	19q12	"c(""NM_199378"", ""NP_955410"")"	292027	Cfdp1	craniofacial development protein 1	-0.038863988	4.308704419	-6.002833364	9.58E-05	0.009091478	0.748078428
15261	ILMN_1353973	1	1q42	"c(""NM_001107566"", ""NP_001101036"")"	309139	Tpcn2	two pore segment channel 2	0.041407993	4.188474639	6.001777258	9.59E-05	0.009091478	0.746490291
9364	ILMN_1358225	10	10q32.3	"c(""NM_001008283"", ""NP_001008284"")"	287918	Mettl23	methyltransferase like 23	-0.040531706	4.240964574	-5.989769986	9.76E-05	0.009192435	0.728423389
8719	ILMN_1352893	19	19q12	"c(""NM_001106191"", ""NP_001099661"")"	292064	Banp	Btg3 associated nuclear protein	-0.067505043	4.161507077	-5.98126433	9.87E-05	0.00924895	0.71561326
5519	ILMN_1366428	7	7q34	"c(""NM_001079700"", ""NP_001073168"")"	315121	Cdc42ep1	CDC42 effector protein (Rho GTPase binding) 1	0.052337224	4.0520179	5.966294332	0.000100856	0.009382246	0.693043229
6802	ILMN_1354930	NA	NA	NA	NA	NA	NA	0.065644592	4.077729831	5.962904817	0.000101343	0.009382246	0.687928635
1982	ILMN_1362288	3	3q32	"c(""NM_013001"", ""NP_037133"")"	25509	Pax6	paired box 6	0.027866043	4.032694946	5.950867246	0.000103093	0.009407959	0.66975183
635	ILMN_1359079	18	18p12	"c(""NM_001108885"", ""NP_001102355"")"	364823	Klhl14	kelch-like 14 (Drosophila)	0.047581174	4.175478139	5.950753359	0.00010311	0.009407959	0.669579765
5183	ILMN_1370454	9	9q31	"c(""NM_019363"", ""NP_062236"")"	54349	Aox1	aldehyde oxidase 1	-0.081337129	4.16165903	-5.948753887	0.000103404	0.009407959	0.666558589
6157	ILMN_1359138	3	3q12	"c(""NM_001033701"", ""NP_001028873"")"	311071	Zeb2	zinc finger E-box binding homeobox 2	-0.054845369	4.051626025	-5.940549472	0.000104619	0.009464123	0.654156071
6133	ILMN_1354888	11	11q11	"c(""NM_001008287"", ""NP_001008288"")"	288257	Donson	downstream neighbor of SON	-0.05100839	4.225711863	-5.932147406	0.000105879	0.009523705	0.64144517
8498	ILMN_1363054	NA	NA	NA	NA	NA	NA	0.04202549	4.08048459	5.920500808	0.000107653	0.009568332	0.62380978
7983	ILMN_1349831	3	3p13	"c(""NM_001109197"", ""NP_001102667"")"	499755	Tmem141	transmembrane protein 141	0.053667647	4.128811192	5.918827055	0.00010791	0.009568332	0.621273835
9922	ILMN_1358826	15	15p11	"c(""NM_001106049"", ""NP_001099519"")"	290365	Nudt15	nudix (nucleoside diphosphate linked moiety X)-type motif 15	0.043581046	4.076166175	5.911863461	0.000108989	0.009568332	0.610718972
3900	ILMN_1351184	NA	NA	NA	NA	NA	NA	-0.017760945	4.063506703	-5.90990387	0.000109294	0.009568332	0.607747576
4769	ILMN_1354229	5	5q36	"c(""NM_001013935"", ""NP_001013957"")"	298549	Fam54b	"family with sequence similarity 54, member B"	0.034551013	4.145204785	5.909244952	0.000109397	0.009568332	0.606748318
6115	ILMN_1352762	1	1q41	"c(""NM_001136124"", ""NP_001129596"")"	361673	Ifitm3	interferon induced transmembrane protein 3	0.092179755	4.344101219	5.892826118	0.000111996	0.00962637	0.58182961
12630	ILMN_1357122	2	2q44	"c(""NM_022297"", ""NP_071633"")"	64157	Ddah1	dimethylarginine dimethylaminohydrolase 1	-0.046897116	4.336080813	-5.886723176	0.000112979	0.00962637	0.572557769
8690	ILMN_1351496	1	1q21	"c(""NM_053373"", ""NP_445825"")"	84387	Pglyrp1	peptidoglycan recognition protein 1	0.069408291	4.228829355	5.878984485	0.000114238	0.00962637	0.560793453
14658	ILMN_1650881	NA	NA	NA	NA	NA	NA	0.043554226	4.082125996	5.876988392	0.000114566	0.00962637	0.557757665
153	ILMN_1362329	4	4q11	"c(""XM_001061644"", ""XM_002729270"", ""XP_001061644"", ""XP_002729316"")"	296750	RGD1560433	similar to 1500019C06Rik protein	-0.035201993	4.189677192	-5.872435856	0.000115316	0.00962637	0.550831818
3610	ILMN_1352298	17	17q12.3	"c(""NM_001107366"", ""NP_001100836"")"	307126	Mcm10	minichromosome maintenance complex component 10	-0.037166275	4.081738195	-5.871747075	0.00011543	0.00962637	0.549783715
9880	ILMN_1363907	7	7q34	"c(""NM_001034933"", ""NP_001030105"")"	315222	Arsa	arylsulfatase A	0.034032552	4.048628683	5.871290829	0.000115505	0.00962637	0.54908942
5858	ILMN_1651158	3	3p13	"c(""NM_001013135"", ""NP_001013153"")"	306322	Sdccag3	serologically defined colon cancer antigen 3	0.029855158	4.101303762	5.871193466	0.000115521	0.00962637	0.548941254
8472	ILMN_1376531	4	4q44	"c(""NM_001011970"", ""NP_001011970"")"	297725	Tm7sf3	transmembrane 7 superfamily member 3	-0.052173966	4.175275143	-5.871120629	0.000115533	0.00962637	0.548830409
12763	ILMN_2039346	20	20p12	"c(""NM_198741"", ""NP_942036"")"	294274	RT1-DMa	"RT1 class II, locus DMa"	0.036316698	4.118835259	5.863035059	0.000116881	0.009661576	0.536521194
11013	ILMN_1350404	6	6q13	"c(""NM_001035221"", ""NP_001030298"")"	298792	Ypel5	yippee-like 5 (Drosophila)	0.030467774	4.373616631	5.860014685	0.000117389	0.009661576	0.531920762
2170	ILMN_1361629	3	3p13	"c(""NM_001025730"", ""NP_001020901"")"	362081	Fbxw5	F-box and WD repeat domain containing 5	0.053043605	4.065846297	5.857660053	0.000117787	0.009661576	0.528333471
12094	ILMN_1356031	13	13q12	"c(""NM_017287"", ""NP_058983"")"	29685	Mcm6	minichromosome maintenance complex component 6	-0.067000557	4.337369265	-5.848290168	0.000119383	0.009717762	0.514050842
8073	ILMN_1354677	NA	NA	NA	NA	NA	NA	0.044580384	4.123440997	5.843799949	0.000120156	0.009717762	0.507202058
12669	ILMN_1353210	14	14q21	"c(""NM_001100730"", ""NP_001094200"")"	360971	Nipsnap1	nipsnap homolog 1 (C. elegans)	0.019088118	4.39584722	5.842046726	0.00012046	0.009717762	0.50452717
12411	ILMN_1369181	3	3q43	"c(""NM_001009316"", ""NP_001009316"")"	296470	Ppdpf	pancreatic progenitor cell differentiation and proliferation factor homolog (zebrafish)	0.030594836	4.10474334	5.836168345	0.000121483	0.009717762	0.495555444
417	ILMN_1350086	3	3p11	"c(""NM_001004080"", ""NP_001004080"")"	296654	Gsn	gelsolin	0.049248167	4.449916969	5.835833754	0.000121541	0.009717762	0.495044641
2502	ILMN_1367985	19	19q12	"c(""NM_145098"", ""NP_659566"")"	246331	Nrp1	neuropilin 1	-0.039025128	4.197010948	-5.823704275	0.000123682	0.009829998	0.476516721
891	ILMN_1530347	16	16p14	"c(""NM_001013880"", ""NP_001013902"")"	290651	Isyna1	inositol-3-phosphate synthase 1	-0.044331149	4.088345013	-5.818308854	0.000124648	0.009829998	0.468268632
5256	ILMN_1356903	19	19p13	"c(""NM_013177"", ""NP_037309"")"	25721	Got2	"glutamic-oxaloacetic transaminase 2, mitochondrial (aspartate aminotransferase 2)"	0.032158827	4.341794656	5.817420024	0.000124808	0.009829998	0.466909475
956	ILMN_1353508	NA	NA	NA	NA	NA	NA	0.031025891	4.306709235	5.805618225	0.00012695	0.009849089	0.448852382
7116	ILMN_1350513	11	11q23	"c(""NM_012531"", ""NP_036663"")"	24267	Comt	catechol-O-methyltransferase	-0.059749433	4.186298037	-5.801653438	0.000127679	0.009849089	0.442781831
12962	ILMN_2039507	1	1q33	"c(""NM_001107547"", ""NP_001101017"")"	308944	St5	suppression of tumorigenicity 5	0.03680686	4.11044162	5.794796617	0.00012895	0.009849089	0.432278122
13629	ILMN_1364204	3	3p11	"c(""XM_001079130"", ""XM_345342"", ""XP_001079130"", ""XP_345343"")"	362119	C5	complement component 5	-0.066849716	4.328599965	-5.792980663	0.000129289	0.009849089	0.429495243
3315	ILMN_1373215	4	4q22	"c(""NM_001100963"", ""NP_001094433"")"	296925	Aass	aminoadipate-semialdehyde synthase	0.141417595	4.193503007	5.790142075	0.00012982	0.009849089	0.425144305
11219	ILMN_2040297	7	7q33	"c(""NM_001011991"", ""NP_001011991"")"	299923	Ndrg1	N-myc downstream regulated 1	0.069982295	4.134501108	5.789503669	0.00012994	0.009849089	0.424165614
11254	ILMN_1372598	X	Xq21	"c(""NM_001079892"", ""NP_001073361"")"	317628	RGD1565983	similar to apurinic/apyrimidinic endonuclease 2	-0.02413919	4.053522888	-5.787952526	0.000130232	0.009849089	0.421787442
9430	ILMN_1351412	10	10q24	"c(""NM_001108278"", ""NP_001101748"")"	360547	Sat2	spermidine/spermine N1-acetyltransferase family member 2	-0.04489526	4.086996229	-5.786380751	0.000130528	0.009849089	0.419377301
9786	ILMN_1357793	1	1q32	"c(""NM_001000691"", ""NP_001000691"")"	404896	Olr29	olfactory receptor 29	0.037012249	4.094395993	5.784460331	0.000130891	0.009849089	0.416432087
183	ILMN_2038910	12	12q12	"c(""NM_001105916"", ""NP_001099386"")"	288562	Tfr2	transferrin receptor 2	0.046790253	4.330070757	5.780598858	0.000131624	0.009849089	0.410508478
9316	ILMN_1373691	11	11q22	"c(""NM_147139"", ""NP_671480"")"	257645	Itgb5	"integrin, beta 5"	0.058978957	4.191550368	5.779184259	0.000131894	0.009849089	0.408337927
3953	ILMN_1351721	6	6q14	"c(""NM_001127526"", ""NP_001120998"")"	298841	RGD1311605	similar to apoptosis related protein APR-3; p18 protein	0.026536933	4.217278179	5.755428582	0.000136511	0.010146052	0.371846123
4250	ILMN_1362370	19	19p11	"c(""NM_001008508"", ""NP_001008508"")"	288719	Tpst2	tyrosylprotein sulfotransferase 2	0.036687598	4.174005412	5.750911715	0.000137409	0.010165023	0.364898815
10501	ILMN_1376554	16	16p14	"c(""NM_012860"", ""NP_036992"")"	25331	Mat1a	"methionine adenosyltransferase I, alpha"	0.101267757	4.274299076	5.742027418	0.000139192	0.010178036	0.351225828
9701	ILMN_1360240	1	1q36	"c(""NM_138892"", ""NP_620247"")"	192252	Dctpp1	dCTP pyrophosphatase 1	-0.061737988	4.141204768	-5.741291317	0.000139341	0.010178036	0.350092475
8712	ILMN_1649783	3	3q36	"c(""NM_001040271"", ""NM_053592"", ""NP_001035361"", ""NP_446044"")"	497778	Dut	deoxyuridine triphosphatase	-0.054265084	4.344433042	-5.740439877	0.000139513	0.010178036	0.348781444
9711	ILMN_1349333	17	17q12.3	"c(""NM_001107367"", ""NP_001100837"")"	307148	Nsun6	"NOL1/NOP2/Sun domain family, member 6"	-0.032314039	4.12008528	-5.73047516	0.000141548	0.010241626	0.333430535
11268	ILMN_1371645	1	1q21	"c(""NM_032616"", ""NP_116005"")"	64355	Lsr	lipolysis stimulated lipoprotein receptor	-0.047830951	4.242224694	-5.729123145	0.000141826	0.010241626	0.331346665
8036	ILMN_1649871	NA	NA	NA	NA	NA	NA	-0.015668892	4.019328335	-5.7261414	0.000142443	0.010241626	0.326749987
4796	ILMN_1349198	9	9q35	"c(""NM_001009674"", ""NP_001009674"")"	301575	Itm2c	integral membrane protein 2C	-0.043148556	4.279581193	-5.723588251	0.000142973	0.010241626	0.322813059
3120	ILMN_1350470	9	9q35-q36	"c(""NM_012683"", ""NP_036815"")"	24861	Ugt1a1	"UDP glucuronosyltransferase 1 family, polypeptide A1"	0.15345862	4.176274541	5.716848207	0.000144382	0.01028082	0.312415662
10465	ILMN_1353803	6	6q16	"c(""NM_001030020"", ""NP_001025191"")"	24679	Prkar2b	"protein kinase, cAMP dependent regulatory, type II beta"	-0.057384196	4.109908239	-5.711621796	0.000145485	0.01028082	0.304348924
9253	ILMN_1352800	10	10q11	"c(""NM_133421"", ""NP_596912"")"	170946	Lkap	limkain b1	-0.047047313	4.128380973	-5.708608574	0.000146125	0.01028082	0.299696432
10822	ILMN_1355098	13	13q24	"c(""NM_001109075"", ""NP_001102545"")"	498278	RGD1562658	similar to RIKEN cDNA 1700009P17	0.048177811	4.031843188	5.705629376	0.00014676	0.01028082	0.295095243
14705	ILMN_1370318	10	10q32.3	"c(""XM_001073650"", ""XM_001081685"", ""XP_001073650"", ""XP_001081685"")"	287824	Trim47l	tripartite motif protein 47-like	0.036107694	4.039748625	5.705598474	0.000146767	0.01028082	0.295047509
10759	ILMN_1372413	X	Xq11	"c(""NM_001106951"", ""NP_001100421"")"	302502	Cul4b	cullin 4B	-0.042022343	4.152963524	-5.70172785	0.000147597	0.010293434	0.28906772
15384	ILMN_1360025	17	17p14	"c(""NM_001108046"", ""NP_001101516"")"	314336	Ddx41	DEAD (Asp-Glu-Ala-Asp) box polypeptide 41	0.032216969	4.137883856	5.692864895	0.000149517	0.010359926	0.275367405
13433	ILMN_1355271	8	8q24	"c(""NM_001037770"", ""NP_001032859"")"	300724	Fbxo22	F-box protein 22	0.04101551	4.2670547	5.691298472	0.000149859	0.010359926	0.272944907
12421	ILMN_1354129	11	11q23	"c(""NM_001105869"", ""NP_001099339"")"	288003	Rfc4	replication factor C (activator 1) 4	-0.050376849	4.366410895	-5.683839001	0.0001515	0.010427813	0.261404073
8964	ILMN_1364348	2	2q23	"c(""NM_019291"", ""NP_062164"")"	54231	Car2	carbonic anhydrase II	-0.042967056	4.443442171	-5.676096184	0.000153223	0.010482594	0.249416735
8766	ILMN_1364292	11	11q12	"c(""NM_001013866"", ""NP_001013888"")"	288176	RGD1309437	similar to RIKEN cDNA 2610528E23	0.027248264	4.196692927	5.674325955	0.00015362	0.010482594	0.246674926
2194	ILMN_1353982	19	19p12	"c(""XM_001062954"", ""XM_341644"", ""XP_001062954"", ""XP_341645"")"	361367	Amfr	autocrine motility factor receptor	0.042438145	4.081452823	5.667546324	0.000155151	0.010526423	0.236170327
15828	ILMN_1376907	NA	NA	NA	NA	NA	NA	0.048519387	4.31622026	5.665601911	0.000155592	0.010526423	0.233156414
422	ILMN_1372574	5	5q36	"c(""NM_001109266"", ""NP_001102736"")"	500554	RGD1564163	similar to RIKEN cDNA 1700025K23	0.018939515	4.028559012	5.660960317	0.000156653	0.010537797	0.225959659
9375	ILMN_1367622	4	4q42	"c(""NM_001170546"", ""NM_001170547"", ""NM_001170548"", ""NP_001164017"", ""NP_001164018"", ""NP_001164019"", ""XM_001078607"", ""XM_575638"", ""XP_001078607"", ""XP_575638"")"	500288	Thumpd3	THUMP domain containing 3	-0.035784507	4.164212664	-5.659047607	0.000157092	0.010537797	0.222993153
7813	ILMN_1358688	8	8q23	"c(""NM_198788"", ""NP_942083"")"	363061	Sdhd	"succinate dehydrogenase complex, subunit D, integral membrane protein"	0.024026725	4.394213163	5.64152984	0.000161175	0.010656955	0.195800571
11467	ILMN_1363457	1	1q43	"c(""NM_001106326"", ""NP_001099796"")"	293671	Sf3b2	"splicing factor 3b, subunit 2"	0.024744302	4.134319293	5.63986128	0.00016157	0.010656955	0.193208278
11242	ILMN_1375028	1	1q22	"c(""NM_001106263"", ""NP_001099733"")"	292935	Htatip2	"HIV-1 tat interactive protein 2, homolog (human)"	-0.035774523	4.098624953	-5.63904963	0.000161763	0.010656955	0.191947152
12646	ILMN_1363468	16	16p16	"c(""NM_001107295"", ""NP_001100765"")"	306270	Oxnad1	oxidoreductase NAD-binding domain containing 1	0.037876671	4.154185979	5.635504958	0.000162606	0.010656955	0.18643844
4839	ILMN_1370114	12	12q16	"c(""NM_053677"", ""NP_446129"")"	114212	Chek2	CHK2 checkpoint homolog (S. pombe)	-0.052902488	4.128413915	-5.632936287	0.00016322	0.010656955	0.182445431
1303	ILMN_1373773	4	4q22	"c(""NM_001024322"", ""NP_001019493"")"	500054	Pot1a	protection of telomeres 1A	-0.034841208	4.101155848	-5.631961597	0.000163453	0.010656955	0.180930033
4364	ILMN_1359929	5	5q36	"c(""NM_021582"", ""NP_067593"")"	59102	Rpa2	replication protein A2	-0.047854937	4.16322751	-5.631412641	0.000163585	0.010656955	0.180076487
14640	ILMN_1369313	12	12p12	"c(""XM_001067593"", ""XM_002724772"", ""XP_001067593"", ""XP_002724818"")"	688606	Higd2al1	"HIG1 hypoxia inducible domain family, member 2A-like 1"	0.021922388	4.143237227	5.628634945	0.000164253	0.010656955	0.175756938
13245	ILMN_1374753	1	1q32	"c(""XM_001065019"", ""XM_574497"", ""XP_001065019"", ""XP_574497"")"	499210	Acer3	alkaline ceramidase 3	0.038328289	4.106625233	5.623967395	0.000165383	0.010686446	0.168496109
9470	ILMN_1351353	11	11q11	"c(""NM_001024741"", ""NP_001019912"")"	288242	Chaf1b	"chromatin assembly factor 1, subunit B (p60)"	-0.037378908	4.059806622	-5.609549302	0.000168925	0.010795036	0.146048372
1852	ILMN_1373185	7	7q11	"c(""NM_001034939"", ""NP_001030111"")"	362813	Obfc2b	oligonucleotide/oligosaccharide-binding fold containing 2B	-0.029798792	4.045275994	-5.608115567	0.000169281	0.010795036	0.1438146
9846	ILMN_1368797	4	4q34	"c(""NM_053536"", ""NP_445988"")"	85497	Klf15	Kruppel-like factor 15	0.086837281	4.102400945	5.601278797	0.000170993	0.010795036	0.133158953
76	ILMN_1650382	3	3q32	"c(""NM_001109203"", ""NP_001102673"")"	499847	Prrg4	proline rich Gla (G-carboxyglutamic acid) 4 (transmembrane)	0.043704856	4.09033316	5.597838467	0.000171861	0.010795036	0.127794487
15707	ILMN_1370898	18	18p13	"c(""NM_001134417"", ""NP_001127889"")"	291787	Rbbp8	retinoblastoma binding protein 8	-0.03751493	4.157230358	-5.596654494	0.000172161	0.010795036	0.125947955
7030	ILMN_1361589	5	5q31	"c(""XM_001067936"", ""XM_233065"", ""XP_001067936"", ""XP_233065"")"	313278	Ptprd	"protein tyrosine phosphatase, receptor type, D"	-0.071467965	4.17576197	-5.596135575	0.000172293	0.010795036	0.125138584
1527	ILMN_1358346	1	1q43	"c(""NM_031332"", ""NP_112622"")"	83500	Slc22a8	"solute carrier family 22 (organic anion transporter), member 8"	0.031152644	4.12562796	5.595294988	0.000172506	0.010795036	0.123827421
13840	ILMN_1349285	9	9q36	"c(""NM_001106925"", ""NP_001100395"")"	301622	Dtymk	deoxythymidylate kinase (thymidylate kinase)	-0.038119735	4.252330158	-5.595244868	0.000172519	0.010795036	0.12374924
9752	ILMN_1351035	2	2q44	"c(""NM_022674"", ""NP_073165"")"	58940	H2afz	"H2A histone family, member Z"	-0.042546565	4.482108436	-5.585979602	0.00017489	0.010880047	0.109290581
15639	ILMN_1356835	1	1q36	"c(""NM_019337"", ""NP_062210"")"	54290	Rgs10	regulator of G-protein signaling 10	-0.028281177	4.211249206	-5.58457724	0.000175252	0.010880047	0.107101132
15767	ILMN_1363915	4	4q34	"c(""NM_001106613"", ""NP_001100083"")"	297486	Ppp4r2	"protein phosphatase 4, regulatory subunit 2"	-0.050166074	4.17448954	-5.554547624	0.000183196	0.011281282	0.060152036
15774	ILMN_2040134	4	4q42	"c(""NM_001012189"", ""NP_001012189"")"	362434	Lpcat3	lysophosphatidylcholine acyltransferase 3	0.034262185	4.104311615	5.553210432	0.000183559	0.011281282	0.058058544
11903	ILMN_1363415	8	8q32	"c(""NM_001191883"", ""NP_001178812"", ""XM_001071111"", ""XM_343468"", ""XP_001071111"", ""XP_343469"")"	363133	Pcbp4	poly(rC) binding protein 4	0.027840993	4.093180951	5.552128406	0.000183853	0.011281282	0.056364354
12748	ILMN_1362783	1	1q33	"c(""XR_085725"", ""XR_086133"")"	690115	Dnhd1-ps1	"dynein heavy chain domain 1, pseudogene 1"	0.019700628	4.0358623	5.548423611	0.000184863	0.011299472	0.050562326
3889	ILMN_1351233	17	17p12	"c(""NM_172332"", ""NP_758835"")"	282835	Wrnip1	Werner helicase interacting protein 1	-0.028264324	4.097057283	-5.538093157	0.000187711	0.011429432	0.03437395
12892	ILMN_1360626	NA	NA	NA	NA	NA	NA	0.042951188	4.176750153	5.523222712	0.000191893	0.011639311	0.011045339
7368	ILMN_1362834	7	7q13	"c(""NM_053883"", ""NP_446335"")"	116663	Dusp6	dual specificity phosphatase 6	-0.066860307	4.279150722	-5.516987455	0.000193676	0.011702622	0.00125446
11990	ILMN_1355649	NA	NA	NA	NA	NA	NA	-0.040701717	4.105230498	-5.506938107	0.000196587	0.011833343	-0.014536746
12246	ILMN_1359661	5	5q36	"c(""NM_001005543"", ""NP_001005543"")"	298441	Nasp	nuclear autoantigenic sperm protein (histone-binding)	-0.051338313	4.201045448	-5.501829796	0.000198085	0.011836015	-0.022569107
7633	ILMN_1357060	8	8q32	"c(""NM_001106852"", ""NP_001100322"")"	300974	Mrpl3	mitochondrial ribosomal protein L3	0.053391245	4.226122372	5.500247743	0.000198551	0.011836015	-0.025057472
5138	ILMN_1649962	10	10q24	"c(""NM_001105806"", ""NP_001099276"")"	287477	Tmem93	transmembrane protein 93	0.030779682	4.368898404	5.499151928	0.000198874	0.011836015	-0.026781249
8226	ILMN_1360378	9	9q31	"c(""NM_173143"", ""NP_775166"")"	286928	Abi2	abl-interactor 2	-0.04434059	4.182955138	-5.494094193	0.000200375	0.011880681	-0.034739489
3047	ILMN_1363155	9	9q21	"c(""NM_001106899"", ""NP_001100369"")"	301337	Plekhb2	"pleckstrin homology domain containing, family B (evectins) member 2"	0.039087372	4.27601005	5.482782328	0.000203776	0.011951783	-0.052551214
14109	ILMN_1358798	1	1q36	"c(""NM_001134574"", ""NP_001128046"")"	361646	LOC361646	similar to K04F10.2	-0.021653733	4.026903619	-5.482080628	0.000203989	0.011951783	-0.053656695
7900	ILMN_1358066	12	12q11	"c(""NM_001004203"", ""NP_001004203"")"	288532	Mcm7	minichromosome maintenance complex component 7	-0.045270124	4.237274115	-5.480775064	0.000204386	0.011951783	-0.055713704
4607	ILMN_1370001	18	18q12.3	"c(""NM_201415"", ""NP_958818"")"	291434	Rpl17	ribosomal protein L17	0.036241329	4.529377399	5.480090639	0.000204594	0.011951783	-0.056792157
15061	ILMN_1358902	5	5q35	"c(""NM_001009424"", ""NP_001009424"")"	313474	Eps15	epidermal growth factor receptor pathway substrate 15	-0.029211795	4.092512293	-5.472803298	0.000206827	0.012037799	-0.068278872
3250	ILMN_1371338	10	10q21	"c(""NM_001005529"", ""NP_001005529"")"	287208	Ttc1	tetratricopeptide repeat domain 1	0.02515769	4.196210058	5.464401802	0.000209434	0.012144849	-0.081530847
12493	ILMN_1374030	13	13q23	"c(""NM_001105965"", ""NP_001099435"")"	289178	Dpt	dermatopontin	-0.090019781	4.217368164	-5.454603265	0.000212518	0.012278713	-0.096998688
423	ILMN_1364920	4	4q24	"c(""NM_001013085"", ""NP_001013103"")"	297096	Snx10	sorting nexin 10	0.056574682	4.129804959	5.441481499	0.000216724	0.012476185	-0.11773321
10636	ILMN_1651127	10	10q22	"c(""XM_001073996"", ""XM_573089"", ""XP_001073996"", ""XP_573089"")"	497903	Ankrd43	ankyrin repeat domain 43	-0.055874513	4.086225174	-5.419304481	0.000224034	0.012850323	-0.152830282
11071	ILMN_1353399	8	8q24	"c(""NM_001004443"", ""NP_001004443"")"	300757	Hexa	hexosaminidase A	-0.030041146	4.235926335	-5.416099052	0.000225113	0.012865554	-0.157908742
12076	ILMN_1351428	10	10q26	"c(""NM_080581"", ""NP_542148"")"	140668	Abcc3	"ATP-binding cassette, subfamily C (CFTR/MRP), member 3"	0.067469974	4.230292798	5.411977906	0.000226507	0.012898677	-0.164440071
15694	ILMN_1363349	2	2q44	"c(""NM_001100518"", ""NP_001093988"")"	292155	Hs2st1	heparan sulfate 2-O-sulfotransferase 1	0.043657296	4.156277268	5.405829709	0.000228604	0.012945211	-0.174188272
13495	ILMN_1362859	10	10q22	"c(""NM_001105781"", ""NP_001099251"")"	287302	Mrpl22	mitochondrial ribosomal protein L22	0.03086784	4.323548301	5.404793967	0.00022896	0.012945211	-0.17583099
10247	ILMN_1357021	9	NA	"c(""NM_001108812"", ""NP_001102282"")"	363332	Ubxn6	UBX domain protein 6	0.02786653	4.260914584	5.394551399	0.000232505	0.013098904	-0.192083944
2836	ILMN_1353922	11	11q23	"c(""NM_001000532"", ""NP_001000532"")"	363826	Olr1568	olfactory receptor 1568	0.038413519	4.075040812	5.383899396	0.000236255	0.013202774	-0.209001853
1532	ILMN_1372364	6	6q31	"c(""NM_001106746"", ""NM_001199167"", ""NM_001199168"", ""NP_001100216"", ""NP_001186096"", ""NP_001186097"")"	299203	Acyp1	"acylphosphatase 1, erythrocyte (common) type"	-0.03722333	4.16499847	-5.38260668	0.000236714	0.013202774	-0.211056051
5867	ILMN_1359358	1	1q21	"c(""NM_012695"", ""NP_036827"")"	24902	Sult2al1	"sulfotransferase family 2A, dehydroepiandrosterone (DHEA)-preferring-like 1"	-0.054939781	4.250637547	-5.380735887	0.000237381	0.013202774	-0.214029251
6606	ILMN_1352132	1	1p13	"c(""NM_001004218"", ""NP_001004218"")"	292485	Fuca2	"fucosidase, alpha-L- 2, plasma"	0.040918452	4.219635344	5.379883776	0.000237685	0.013202774	-0.215383648
10500	ILMN_1374160	NA	NA	NA	NA	NA	NA	-0.03301522	4.116423636	-5.374149331	0.000239743	0.01327054	-0.224500904
14234	ILMN_1367341	17	17p12	"c(""NM_001108411"", ""NP_001101881"")"	361227	Tbc1d7	"TBC1 domain family, member 7"	0.048305072	4.073682662	5.362588544	0.00024395	0.013379838	-0.242895218
15605	ILMN_1370487	1	1q31	"c(""NM_001007630"", ""NP_001007631"")"	293067	Zfand6	"zinc finger, AN1-type domain 6"	-0.036987476	4.370720437	-5.360102373	0.000244865	0.013379838	-0.246853344
6654	ILMN_1356475	14	14p22	"c(""NM_031030"", ""NP_112292"")"	81659	Gak	cyclin G associated kinase	0.044732323	4.16025695	5.360076916	0.000244875	0.013379838	-0.246893877
6816	ILMN_1370112	12	12q11	"c(""NM_012826"", ""NP_036958"")"	25294	Azgp1	"alpha-2-glycoprotein 1, zinc-binding"	0.045258795	4.517713429	5.35947105	0.000245098	0.013379838	-0.24785858
6164	ILMN_1369507	4	4q24	"c(""NM_001126296"", ""NP_001119768"")"	500116	Tra2a	transformer 2 alpha homolog (Drosophila)	-0.053875458	4.266536759	-5.356215712	0.000246303	0.013392259	-0.253042826
962	ILMN_1360797	11	11q22	"c(""NM_001107085"", ""NP_001100555"")"	303861	Cpn2	"carboxypeptidase N, polypeptide 2"	0.053924989	4.167201148	5.354292806	0.000247018	0.013392259	-0.256105804
3316	ILMN_1358226	8	8q22	"c(""NM_053774"", ""NP_446226"")"	115771	Usp2	ubiquitin specific peptidase 2	0.104402373	4.143595742	5.344247259	0.000250787	0.01353432	-0.27211549
14043	ILMN_1374973	3	3q24	"c(""NM_001107747"", ""NP_001101217"")"	311193	Arhgap1	Rho GTPase activating protein 1	0.024973323	4.060910368	5.342766304	0.000251348	0.01353432	-0.274476871
921	ILMN_1376748	2	2q12	"c(""NM_001011946"", ""NP_001011946"")"	294673	Hexb	hexosaminidase B	0.055583904	4.263634184	5.339502717	0.000252589	0.013555019	-0.279681713
13272	ILMN_1353352	X	Xq37	"c(""NM_001106212"", ""NP_001099682"")"	292328	RGD1562747	similar to RIKEN cDNA 1110012L19	-0.024060573	4.127225881	-5.328805617	0.000256701	0.01372916	-0.296751897
5631	ILMN_1371996	1	1q42	"c(""NM_001107567"", ""NP_001101037"")"	309140	Mrpl21	mitochondrial ribosomal protein L21	-0.026824408	4.252282689	-5.321181347	0.000259675	0.013841475	-0.308928075
9761	ILMN_1349555	9	9q31	"c(""NM_001009671"", ""NP_001009671"")"	301416	Coq10b	coenzyme Q10 homolog B (S. cerevisiae)	0.066234923	4.255973772	5.318514346	0.000260724	0.013842574	-0.313189227
4658	ILMN_1351388	6	6q14	"c(""NM_001108014"", ""NP_001101484"")"	313961	Smc6	structural maintenance of chromosomes 6	-0.033318727	4.112334748	-5.31668961	0.000261445	0.013842574	-0.316105225
8358	ILMN_1357397	13	13q11	"c(""NM_021762"", ""NP_068530"")"	60381	Tsn	translin	-0.039245977	4.28300611	-5.31396325	0.000262525	0.013853436	-0.3204629
13518	ILMN_1367133	16	16p16	"c(""NM_172243"", ""NP_758443"")"	282819	Ppif	peptidylprolyl isomerase F	0.076523566	4.241931549	5.309411404	0.000264339	0.013902823	-0.327740599
703	ILMN_1372058	10	10q22	"c(""NM_001008382"", ""NP_001008383"")"	363603	Cnot8	"CCR4-NOT transcription complex, subunit 8"	-0.028083391	4.25254825	-5.30705371	0.000265284	0.013906317	-0.331511299
12602	ILMN_1351679	4	4q21	"c(""NM_001039344"", ""NP_001034433"")"	500040	Tes	testis derived transcript	-0.058881041	4.240198288	-5.296730697	0.000269463	0.014025645	-0.348030003
719	ILMN_1355901	1	1q52	"c(""NM_020096"", ""NP_064481"")"	56824	Ifit1	interferon-induced protein with tetratricopeptide repeats 1	0.137256738	4.131066153	5.2953237	0.000270038	0.014025645	-0.35028258
14429	ILMN_1359703	1	1q36	"c(""NM_001159493"", ""NP_001152965"")"	361641	Ears2	glutamyl-tRNA synthetase 2 mitochondrial (putative)	-0.038243095	4.061804525	-5.294884591	0.000270218	0.014025645	-0.350985642
1586	ILMN_1374423	8	8q31	"c(""NM_001108172"", ""NP_001101642"")"	315852	Ttk	Ttk protein kinase	-0.048710066	4.11876029	-5.28970461	0.000272348	0.014089997	-0.359281335
2296	ILMN_2039012	1	1q54	"c(""NM_001107588"", ""NP_001101058"")"	309361	Chuk	conserved helix-loop-helix ubiquitous kinase	0.020621007	4.077563553	5.285181877	0.000274222	0.014140747	-0.366527442
15717	ILMN_1359521	17	17q12.1	"c(""NM_001044251"", ""NP_001037716"")"	364754	Fzd8	frizzled homolog 8 (Drosophila)	0.052601735	4.294369225	5.278202899	0.000277141	0.014164925	-0.377714298
9594	ILMN_1362108	3	3q35	"c(""XM_001081011"", ""XM_342507"", ""XP_001081011"", ""XP_342508"")"	362205	Shf	Src homology 2 domain containing F	-0.029995768	4.044462207	-5.277863178	0.000277284	0.014164925	-0.378259019
15534	ILMN_2038783	5	5q24	"c(""NM_053800"", ""NP_446252"")"	116484	Txn1	thioredoxin 1	-0.022653984	4.501241101	-5.277646292	0.000277375	0.014164925	-0.37860679
3380	ILMN_1372355	8	8q21	"c(""XR_085893"", ""XR_086322"")"	315547	Foxred1	FAD-dependent oxidoreductase domain containing 1	0.044337605	4.122587576	5.269607312	0.000280781	0.01429277	-0.391501589
8114	ILMN_1372444	7	7q34	"c(""NM_017177"", ""NP_058873"")"	29367	Chkb	choline kinase beta	0.040954373	4.263163879	5.267367379	0.000281738	0.014295518	-0.395096086
1823	ILMN_1361777	19	19q11	"c(""NM_199404"", ""NP_955436"")"	361378	Man2b1	"mannosidase, alpha, class 2B, member 1"	0.028447371	4.279705426	5.261581648	0.000284226	0.014375682	-0.404383803
14827	ILMN_1359543	NA	NA	NA	NA	NA	NA	-0.017746066	4.028624077	-5.253303581	0.000287827	0.01451142	-0.417680335
2841	ILMN_1350071	7	7q11	"c(""NM_001100757"", ""NP_001094227"")"	362827	Pias4	"protein inhibitor of activated STAT, 4"	-0.031974127	4.207686457	-5.249338555	0.000289568	0.01455288	-0.424052404
177	ILMN_1349449	1	1q37	"c(""NM_031721"", ""NP_113909"")"	65164	Htra1	HtrA serine peptidase 1	-0.071284369	4.061757099	-5.241914741	0.000292859	0.014638435	-0.435988726
7334	ILMN_1354853	10	10q11	"c(""NM_001013963"", ""NP_001013985"")"	302890	Cpped1	calcineurin-like phosphoesterase domain containing 1	0.050451099	4.15817149	5.241330549	0.00029312	0.014638435	-0.436928332
11361	ILMN_1376629	20	20p12	"c(""NM_001012174"", ""NP_001012174"")"	361810	Fkbp5	FK506 binding protein 5	0.042142112	4.32628248	5.223603949	0.000301148	0.014992037	-0.465461582
10005	ILMN_1358530	3	3p12	"c(""NM_001025003"", ""NP_001020174"")"	311855	RGD1305178	similar to Hypothetical protein MGC11690	0.029595757	4.076028586	5.220381254	0.000302632	0.015018701	-0.470653506
7827	ILMN_1363645	7	7q36	"c(""NM_001108751"", ""NP_001102221"")"	363001	Bcdin3d	BCDIN3 domain containing	-0.049189484	4.188754743	-5.21479795	0.000305222	0.015020167	-0.47965182
6011	ILMN_1350922	8	8q13	"c(""NM_053354"", ""NP_445806"")"	84350	Dnmt1	DNA (cytosine-5-)-methyltransferase 1	-0.048359179	4.248514394	-5.214330989	0.00030544	0.015020167	-0.480404588
8664	ILMN_1371329	13	13q13	"c(""NM_001079689"", ""NP_001073157"")"	289032	Chit1	chitinase 1 (chitotriosidase)	0.02023065	4.025919876	5.214184625	0.000305508	0.015020167	-0.480640541
6271	ILMN_1352496	20	20q11	"c(""NM_173116"", ""NP_775139"")"	286896	Sgpl1	sphingosine-1-phosphate lyase 1	0.030905598	4.092704326	5.198725884	0.000312809	0.015331536	-0.505577889
11089	ILMN_1361975	8	8q24	"c(""NM_031643"", ""NP_113831"")"	170851	Map2k1	mitogen activated protein kinase kinase 1	0.047098202	4.310851727	5.188404422	0.000317787	0.015433316	-0.522246015
12643	ILMN_1350103	2	2q34	"c(""XM_001075102"", ""XM_342288"", ""XP_001075102"", ""XP_342289"")"	361988	Ints3	integrator complex subunit 3	-0.030929051	4.245212154	-5.186756214	0.00031859	0.015433316	-0.52490904
13756	ILMN_1375183	10	10q24	"c(""NM_001005530"", ""NP_001005530"")"	287451	Slc16a13	"solute carrier family 16, member 13 (monocarboxylic acid transporter 13)"	-0.024495384	4.051956285	-5.185790496	0.000319061	0.015433316	-0.526469529
2732	ILMN_1363982	3	3q22	"c(""NM_053826"", ""NP_446278"")"	116551	Pdk1	"pyruvate dehydrogenase kinase, isozyme 1"	0.04579341	4.197902983	5.184642157	0.000319623	0.015433316	-0.528325277
3837	ILMN_1349461	11	11q23	"c(""NM_053924"", ""NP_446376"")"	116721	Abcc5	"ATP-binding cassette, subfamily C (CFTR/MRP), member 5"	-0.046064202	4.166872948	-5.182302312	0.00032077	0.015433316	-0.532107085
1713	ILMN_1373087	6	6q12	"c(""NM_001008519"", ""NP_001008519"")"	313867	Lrpprc	leucine-rich PPR-motif containing	0.038559439	4.294467703	5.181241588	0.000321291	0.015433316	-0.53382174
15102	ILMN_1362282	6	6q12	"c(""NM_023090"", ""NP_075578"")"	29452	Epas1	endothelial PAS domain protein 1	0.024100619	4.050616936	5.17497452	0.000324391	0.015433316	-0.543955518
11484	ILMN_1368463	15	15p14	"c(""NM_001106031"", ""NP_001099501"")"	290029	Np	nucleoside phosphorylase	-0.041983509	4.375109934	-5.173015197	0.000325366	0.015433316	-0.54712481
15040	ILMN_1363050	3	3q36	"c(""NM_001106507"", ""NP_001099977"")"	296137	Bub1	budding uninhibited by benzimidazoles 1 homolog (S. cerevisiae)	-0.072528407	4.097653107	-5.172941876	0.000325403	0.015433316	-0.547243419
9321	ILMN_1371600	5	5q31	"c(""NM_173134"", ""NP_775157"", ""XM_001059116"", ""XM_575844"", ""XP_001059116"", ""XP_575844"")"	286919	Cdk5rap2	CDK5 regulatory subunit associated protein 2	-0.048016625	4.157445512	-5.172417164	0.000325665	0.015433316	-0.548092258
3339	ILMN_1362693	17	17p14	"c(""NM_001033674"", ""NM_198765"", ""NP_001028846"", ""NP_942060"")"	306809	Bicd2	bicaudal D homolog 2 (Drosophila)	-0.036099486	4.235817262	-5.171486393	0.00032613	0.015433316	-0.549598078
14717	ILMN_1371535	14	14p22	"c(""NM_182952"", ""NP_891997"")"	305236	Cxcl11	chemokine (C-X-C motif) ligand 11	-0.078783763	4.095235555	-5.170577129	0.000326585	0.015433316	-0.551069216
12467	ILMN_1359775	16	16p16	"c(""NM_001170749"", ""NP_001164220"", ""XM_001055574"", ""XM_002725146"", ""XM_002725147"", ""XM_002728369"", ""XP_001055574"", ""XP_002725192"", ""XP_002725193"", ""XP_002728415"")"	680076	Asb14	ankyrin repeat and SOCS box-containing 14	0.035229175	4.103996529	5.167900718	0.000327927	0.015450653	-0.555400147
5206	ILMN_1354721	5	5q36	"c(""NM_001173388"", ""NP_001166859"", ""XM_001075213"", ""XM_001078135"", ""XM_002729566"", ""XP_001075213"", ""XP_001078135"", ""XP_002729612"")"	503000	Ctnnbip1	"catenin, beta-interacting protein 1"	0.049331393	4.100006445	5.15702143	0.000333447	0.01560578	-0.573014807
6184	ILMN_1349721	19	19q12	"c(""NM_001106189"", ""NP_001099659"")"	292044	Cdyl2	"chromodomain protein, Y chromosome-like 2"	-0.026374099	4.100439228	-5.155213694	0.000334373	0.01560578	-0.575943258
3442	ILMN_1362757	4	4q43	"c(""NM_001108652"", ""NP_001102122"")"	362455	RGD1306151	similar to hypothetical protein DKFZp761D0211	-0.039111598	4.05145027	-5.152405926	0.000335818	0.01560578	-0.58049259
9923	ILMN_1359210	7	7q13	"c(""NM_001006984"", ""NP_001006985"")"	299738	Vezt	"vezatin, adherens junctions transmembrane protein"	-0.045957396	4.136956964	-5.151709925	0.000336177	0.01560578	-0.581620463
5325	ILMN_1369586	5	5q36	"c(""NM_031605"", ""NP_113793"")"	266674	Cyp4a8	"cytochrome P450, family 4, subfamily a, polypeptide 8"	0.031011823	4.024112852	5.147572782	0.00033832	0.01560578	-0.588326061
2052	ILMN_1375793	16	16p14	"c(""NM_001127654"", ""NP_001121126"")"	689029	Tm6sf2	transmembrane 6 superfamily member 2	0.056665717	4.068032815	5.146984784	0.000338626	0.01560578	-0.58927929
14160	ILMN_1354927	1	1q21	"c(""NM_001106234"", ""NP_001099704"")"	292710	Ethe1	ethylmalonic encephalopathy 1	0.080825987	4.159946494	5.14463979	0.000339848	0.01560578	-0.593081332
10006	ILMN_1358754	NA	NA	NA	NA	NA	NA	-0.014108361	4.020547454	-5.143758899	0.000340308	0.01560578	-0.594509751
2339	ILMN_1370220	1	1q43	"c(""NM_031344"", ""NP_112634"")"	83512	Fads2	fatty acid desaturase 2	-0.068780613	4.305665354	-5.143027793	0.000340691	0.01560578	-0.595695362
6750	ILMN_1365255	1	1p12	"c(""NM_053535"", ""NP_445987"")"	85496	Enpp1	ectonucleotide pyrophosphatase/phosphodiesterase 1	-0.04482342	4.198298958	-5.14228959	0.000341078	0.01560578	-0.596892556
5103	ILMN_1357677	8	8q24	"c(""NM_001108157"", ""NP_001101627"")"	315745	Fem1b	fem-1 homolog b (C. elegans)	0.023848408	4.099247692	5.138519559	0.00034306	0.015628636	-0.603007816
6863	ILMN_1355152	20	20q11	"c(""NM_001013198"", ""NP_001013216"")"	361848	Ddx50	DEAD (Asp-Glu-Ala-Asp) box polypeptide 50	-0.033208526	4.211370518	-5.137588463	0.000343552	0.015628636	-0.604518414
8550	ILMN_1372137	11	11q11	"c(""NM_012791"", ""NP_036923"")"	25255	Dyrk1a	dual-specificity tyrosine-(Y)-phosphorylation regulated kinase 1A	-0.031286515	4.062959898	-5.133789348	0.000345565	0.015675175	-0.610683261
15529	ILMN_1372465	8	NA	"c(""NM_001024989"", ""NP_001020160"")"	100049583	Trex1	three prime repair exonuclease 1	0.035695191	4.083432704	5.123759528	0.00035094	0.015873518	-0.626968029
6172	ILMN_1373747	9	9q22	"c(""NM_053986"", ""NP_446438"")"	117057	Myo1b	myosin Ib	0.022481389	4.028336138	5.12167751	0.000352067	0.015879119	-0.630350161
3867	ILMN_1351709	7	7q11	"c(""NM_001008525"", ""NP_001008525"")"	362837	Ndufs7	NADH dehydrogenase (ubiquinone) Fe-S protein 7	0.034366861	4.274044567	5.119826702	0.000353072	0.015879205	-0.633357193
9797	ILMN_1373177	16	16p	"c(""NM_031810"", ""NP_113998"")"	83687	Defb1	defensin beta 1	0.045000834	4.034785879	5.112406231	0.000357132	0.016016292	-0.645417946
2461	ILMN_1359114	10	10q32.1	"c(""NM_031047"", ""NP_112309"")"	81679	Jup	junction plakoglobin	0.055625116	4.171512857	5.107829336	0.00035966	0.01606138	-0.652860616
11539	ILMN_1351260	10	10q22	"c(""NM_001017472"", ""NP_001017472"")"	497899	LOC497899	similar to hypothetical protein 4930503F14	0.033986283	4.07702794	5.106917993	0.000360166	0.01606138	-0.654342923
1843	ILMN_1371143	16	16p14	"c(""NM_053998"", ""NP_446450"")"	117103	Rab8a	"RAB8A, member RAS oncogene family"	0.048660568	4.07242554	5.096064587	0.000366248	0.016247889	-0.672004628
10145	ILMN_1354803	8	8q22	"c(""NM_001007662"", ""NP_001007663"")"	300674	Arcn1	archain 1	0.042380266	4.284676612	5.094079004	0.000367372	0.016247889	-0.675237468
4340	ILMN_1353532	14	14q22	"c(""NM_001107242"", ""NP_001100712"")"	305581	Pex13	peroxisomal biogenesis factor 13	0.038365689	4.282221454	5.093981445	0.000367427	0.016247889	-0.675396323
10001	ILMN_1362990	12	12q16	"c(""NM_053319"", ""NP_445771"")"	58945	Dynll1	dynein light chain LC8-type 1	-0.04078732	4.284441276	-5.089739404	0.000369842	0.016280848	-0.682304851
6013	ILMN_1363923	1	1q33	"c(""NM_001106286"", ""NP_001099756"")"	293186	Lyve1	lymphatic vessel endothelial hyaluronan receptor 1	0.041046633	4.247249464	5.087519895	0.000371112	0.016280848	-0.685920471
8953	ILMN_1357012	3	3q36	"c(""NM_001040271"", ""NM_053592"", ""NP_001035361"", ""NP_446044"")"	497778	Dut	deoxyuridine triphosphatase	-0.048900906	4.451968644	-5.085446443	0.000372303	0.016280848	-0.689298756
2867	ILMN_1650462	1	1q32	"c(""NM_001108917"", ""NP_001102387"")"	365314	Lipt2	lipoyl(octanoyl) transferase 2 (putative)	0.034090887	4.107029186	5.08421295	0.000373013	0.016280848	-0.691308765
13975	ILMN_1369433	16	16p12	"c(""NM_017193"", ""NP_058889"")"	29416	Aadat	aminoadipate aminotransferase	0.050696967	4.247191694	5.083690011	0.000373315	0.016280848	-0.692160969
7234	ILMN_1349006	NA	NA	NA	NA	NA	NA	-0.012626972	4.017575721	-5.076517824	0.000377477	0.016417134	-0.703852767
14471	ILMN_1650833	2	2q34	"c(""NM_001106446"", ""NP_001099916"")"	295248	Zbtb7b	zinc finger and BTB domain containing 7B	0.025731864	4.075504035	5.072395196	0.000379891	0.016476883	-0.710576412
8467	ILMN_1371388	18	18p11	"c(""NM_001014148"", ""NP_001014170"")"	361309	Paip2	poly(A) binding protein interacting protein 2	-0.038012844	4.080941787	-5.062378342	0.000385827	0.016652915	-0.726922477
4382	ILMN_1362331	NA	NA	NA	NA	NA	NA	-0.025030011	4.324984489	-5.061998164	0.000386054	0.016652915	-0.727543136
15055	ILMN_1361581	14	14q11	"c(""NM_012880"", ""NP_037012"")"	25352	Sod3	"superoxide dismutase 3, extracellular"	-0.057815165	4.123777594	-5.058028286	0.000388435	0.016710084	-0.73402531
2223	ILMN_1350429	15	NA	"c(""XM_002725109"", ""XM_002728286"", ""XP_002725155"", ""XP_002728332"")"	100361710	LOC100361710	SET domain bifurcated protein 2-Phf11-1 fusion protein-like	-0.024479954	4.074428673	-5.047535026	0.000394803	0.016938015	-0.75116923
11684	ILMN_1373630	1	1q32	"c(""NM_173105"", ""NP_775128"")"	286758	Aqp11	aquaporin 11	-0.077612003	4.208032916	-5.043277081	0.000397419	0.017004148	-0.758130055
13170	ILMN_1356584	15	15p14	"c(""NM_001007620"", ""NP_001007621"")"	289950	Pdhb	pyruvate dehydrogenase (lipoamide) beta	0.043316095	4.351138297	5.040225924	0.000399304	0.017011668	-0.763119523
12922	ILMN_1371003	NA	NA	NA	NA	NA	NA	-0.031436666	4.040599524	-5.039517128	0.000399744	0.017011668	-0.764278774
2718	ILMN_2038971	3	3q41	"c(""NM_001034003"", ""NP_001029175"")"	366227	RGD1308874	similar to RIKEN cDNA 2310001A20	0.08185211	4.204961612	5.035393994	0.00040231	0.017074971	-0.771023571
13228	ILMN_1369315	12	12q11	"c(""NM_147206"", ""NP_671739"")"	171352	Cyp3a9	"cytochrome P450, family 3, subfamily a, polypeptide 9"	0.065901687	4.073357325	5.031688814	0.00040463	0.017127554	-0.777086588
4384	ILMN_1367978	10	10q31	"c(""NM_001108298"", ""NP_001101768"")"	360621	Cdc6	cell division cycle 6 homolog (S. cerevisiae)	-0.037788196	4.134731341	-5.025700669	0.000408411	0.017241493	-0.786889217
12911	ILMN_1373236	17	17q12.3	"c(""NM_001014240"", ""NP_001014262"")"	364773	Akr1c13	"aldo-keto reductase family 1, member C13"	0.019767635	4.023238327	5.019556552	0.00041233	0.01736061	-0.796952121
1022	ILMN_1373619	11	11q11	"c(""NM_001108315"", ""NP_001101785"")"	360702	Ttc3	tetratricopeptide repeat domain 3	0.026244188	4.059609014	5.011712552	0.00041739	0.01752705	-0.809806383
12111	ILMN_1376941	1	1q33	"c(""NM_001001800"", ""NP_001001800"")"	308900	rnf141	ring finger protein 141	-0.027003847	4.074629855	-5.007568238	0.00042009	0.017593762	-0.816601121
15720	ILMN_1360328	2	2q26	"c(""NM_001008374"", ""NP_001008375"")"	361940	Pgrmc2	progesterone receptor membrane component 2	-0.022849494	4.435829976	-5.003994903	0.000422433	0.017603637	-0.822461545
9418	ILMN_1349269	1	1p12	"c(""NM_001193568"", ""NM_001193569"", ""NM_019232"", ""NP_001180497"", ""NP_001180498"", ""NP_062105"")"	29517	Sgk1	serum/glucocorticoid regulated kinase 1	0.030510663	4.25254954	5.003817259	0.00042255	0.017603637	-0.822752933
142	ILMN_1371788	20	20p12	"c(""NM_213561"", ""NP_998726"")"	406195	Tcf19	transcription factor 19	-0.028527272	4.061508987	-4.996793292	0.000427197	0.017725674	-0.834277631
2220	ILMN_1373131	3	3q24	"c(""NM_001004229"", ""NP_001004229"")"	295692	Nup35	nucleoporin 35	-0.043256978	4.201943017	-4.994461902	0.000428751	0.017725674	-0.838104342
2423	ILMN_1348938	12	12q16	"c(""NM_001105938"", ""NP_001099408"")"	288752	B3gnt4	"UDP-GlcNAc:betaGal beta-1,3-N-acetylglucosaminyltransferase 4"	0.016746946	4.022182755	4.994331845	0.000428838	0.017725674	-0.838317837
622	ILMN_1376746	5	5q24	"c(""NM_053660"", ""NP_446112"")"	114119	Gng10	"guanine nucleotide binding protein (G protein), gamma 10"	0.046157925	4.220119418	4.986761542	0.000433928	0.017889348	-0.850748708
14503	ILMN_1354162	NA	NA	NA	NA	NA	NA	-0.044054066	4.060396677	-4.984372852	0.000435547	0.017909465	-0.854672642
8595	ILMN_1368610	3	3q35	"c(""NM_133595"", ""NP_598279"")"	171128	Gchfr	GTP cyclohydrolase I feedback regulator	0.042241381	4.342984088	4.971203832	0.00044459	0.01823393	-0.87631909
2515	ILMN_1361161	19	19q11	"c(""NM_001013234"", ""NP_001013252"")"	364974	Rnaseh2a	"ribonuclease H2, subunit A"	-0.030256591	4.22002007	-4.962370385	0.000450766	0.018397568	-0.890851779
8160	ILMN_1353571	7	7q36	"c(""NM_022215"", ""NP_071551"")"	60666	Gpd1	glycerol-3-phosphate dehydrogenase 1 (soluble)	0.058473464	4.341414623	4.960887908	0.000451812	0.018397568	-0.893291741
8650	ILMN_1368355	9	9q35	"c(""XM_001062967"", ""XM_237360"", ""XP_001062967"", ""XP_237360"")"	316579	Csprs	component of Sp100-rs	0.044116046	4.103717139	4.96052816	0.000452066	0.018397568	-0.893883881
316	ILMN_1358855	3	3p12	"c(""NM_001025019"", ""NP_001020190"")"	362103	Mettl11a	methyltransferase like 11A	0.043577766	4.128393113	4.95472012	0.000456189	0.018472193	-0.903446202
8942	ILMN_1364243	7	7q34	"c(""NM_001007751"", ""NP_001007752"")"	362946	MGC94207	similar to RIKEN cDNA C030006K11	0.02760739	4.120990833	4.954658213	0.000456233	0.018472193	-0.90354815
4374	ILMN_1372024	X	Xq36	"c(""NM_001108259"", ""NP_001101729"")"	317612	Htatsf1	HIV-1 Tat specific factor 1	-0.032411955	4.163128094	-4.950669371	0.000459088	0.018528168	-0.910117953
12867	ILMN_1369814	4	4q44	"c(""NM_012595"", ""NP_036727"")"	24534	Ldhb	lactate dehydrogenase B	0.095401718	4.168525715	4.948666533	0.000460529	0.018528168	-0.913417505
1398	ILMN_1351464	NA	NA	NA	NA	NA	NA	0.043130395	4.059267633	4.947408311	0.000461436	0.018528168	-0.915490617
11191	ILMN_1352847	1	1q36	"c(""NM_001106295"", ""NP_001099765"")"	293481	Tufm	"Tu translation elongation factor, mitochondrial"	-0.030744195	4.19464765	-4.946217331	0.000462297	0.018528168	-0.91745313
8811	ILMN_2039517	4	4q22	"c(""NM_001108619"", ""NP_001102089"")"	362329	Impdh1	IMP (inosine monophosphate) dehydrogenase 1	0.033404823	4.132107969	4.941119868	0.000466	0.018588525	-0.925854897
15320	ILMN_1361040	2	2q43	"c(""NM_001108566"", ""NP_001102036"")"	362040	Ostc	oligosaccharyltransferase complex subunit	-0.044257902	4.410852488	-4.940175649	0.00046669	0.018588525	-0.927411557
8658	ILMN_1362073	1	1q43	"c(""NM_001108520"", ""NP_001101990"")"	361736	Patl1	protein associated with topoisomerase II homolog 1 (yeast)	0.021998192	4.121800132	4.939306124	0.000467326	0.018588525	-0.928845177
1641	ILMN_1366574	1	1q36	"c(""NM_199405"", ""NP_955437"")"	361643	Lcmt1	leucine carboxyl methyltransferase 1	-0.060268439	4.270141827	-4.926324401	0.000476928	0.018922929	-0.950260435
11762	ILMN_1650944	2	2q34	"c(""NM_001014175"", ""NP_001014197"")"	361990	LOC361990	similar to DKFZP547E1010 protein	-0.060125315	4.106440999	-4.916075794	0.000484656	0.01916541	-0.967182581
15309	ILMN_1374737	1	1q41	"c(""XM_001061891"", ""XM_219476"", ""XP_001061891"", ""XP_219476"")"	309104	Ifitm6	interferon induced transmembrane protein 6	0.058209269	4.30206194	4.915018777	0.000485461	0.01916541	-0.96892867
11969	ILMN_1352780	X	Xq21	"c(""NM_001115027"", ""NP_001108499"")"	317418	Tsr2	"TSR2, 20S rRNA accumulation, homolog (S. cerevisiae)"	0.028243867	4.146612854	4.912894651	0.000487082	0.019181574	-0.972437961
7233	ILMN_1376619	13	13p12	"c(""NM_001009448"", ""NP_001009448"")"	360835	Cdh19	"cadherin 19, type 2"	0.043584931	4.08915476	4.906539159	0.000491966	0.019325859	-0.982941452
7630	ILMN_1360317	1	1q12	"c(""NM_001106215"", ""NP_001099685"")"	292401	Smoc2	SPARC related modular calcium binding 2	-0.061138023	4.130956392	-4.895998499	0.000500182	0.01959996	-1.000373217
14507	ILMN_1360453	4	4q33	"c(""NM_031827"", ""NP_114015"")"	83730	Vamp8	vesicle-associated membrane protein 8	0.04186808	4.228447671	4.892186309	0.000503189	0.019669104	-1.006681239
15715	ILMN_1355624	10	10q24	"c(""NM_021596"", ""NP_067607"")"	59116	Dbil5	diazepam binding inhibitor-like 5	0.018062864	4.09174227	4.884342379	0.000509436	0.019864258	-1.01966651
11761	ILMN_1351176	7	7q11	"c(""XM_001077977"", ""XM_234837"", ""XP_001077977"", ""XP_234837"")"	299566	Cyp4f39	"cytochrome P450, family 4, subfamily f, polypeptide 39"	0.019560746	4.043699379	4.882400555	0.000510996	0.019876099	-1.022882346
8367	ILMN_1351648	7	7q32	"c(""NM_001006985"", ""NP_001006986"")"	299938	Mrpl13	mitochondrial ribosomal protein L13	-0.023203733	4.28407734	-4.872968342	0.000518641	0.02012405	-1.038509893
4643	ILMN_1354702	7	7q34	"c(""NM_001017467"", ""NP_001017467"")"	362934	Ly6e	"lymphocyte antigen 6 complex, locus E"	0.026367621	4.160257493	4.868140613	0.000522601	0.020228127	-1.046513064
8094	ILMN_1371815	3	3p13	"c(""NM_001107821"", ""NP_001101291"")"	311821	Agpat2	"1-acylglycerol-3-phosphate O-acyltransferase 2 (lysophosphatidic acid acyltransferase, beta)"	0.056139409	4.279376642	4.864906782	0.000525272	0.020281904	-1.051875638
1619	ILMN_1365880	1	1q32	"c(""XR_085723"", ""XR_086129"")"	361607	RGD1310712	similar to EMSY protein	-0.024609602	4.042332955	-4.861151489	0.000528391	0.020352703	-1.058104632
10406	ILMN_1366612	1	1q36	"c(""NM_017347"", ""NP_059043"")"	50689	Mapk3	mitogen activated protein kinase 3	0.054325481	4.12159107	4.858836794	0.000530324	0.020377554	-1.061944981
470	ILMN_2038974	3	3q36	"c(""NM_001107780"", ""NP_001101250"")"	311446	Hao1	hydroxyacid oxidase (glycolate oxidase) 1	-0.083583565	4.206035831	-4.85677393	0.000532052	0.020394468	-1.065368096
10966	ILMN_1350285	5	5q11	"c(""NM_001025423"", ""NP_001020594"")"	362474	Adhfe1	"alcohol dehydrogenase, iron containing, 1"	0.084450872	4.127632149	4.845969741	0.000541202	0.020695107	-1.083305524
13413	ILMN_1371958	5	5q24	"c(""NM_053800"", ""NP_446252"")"	116484	Txn1	thioredoxin 1	-0.027753175	4.293515834	-4.840112608	0.000546232	0.020837116	-1.093035993
14974	ILMN_1374940	1	1q21	"c(""NM_001106229"", ""NP_001099699"")"	292680	Ccdc61	coiled-coil domain containing 61	0.082717881	4.079520496	4.832652589	0.00055271	0.021033551	-1.105435733
7927	ILMN_1360590	8	8q24	"c(""NM_001007604"", ""NP_001007605"")"	140661	Rplp1	"ribosomal protein, large, P1"	0.016153208	4.50964992	4.822073924	0.000562036	0.021337151	-1.123031416
5996	ILMN_1361779	5	5q36	"c(""NM_001015008"", ""NP_001015008"")"	298559	Tcea3	"transcription elongation factor A (SII), 3"	-0.067010575	4.189811757	-4.816236515	0.000567253	0.021483691	-1.132747026
4690	ILMN_1357199	2	2q16	"c(""NM_053952"", ""NP_446404"")"	117021	Nup155	nucleoporin 155	-0.032138113	4.18033903	-4.809499236	0.000573338	0.021660784	-1.143965778
15786	ILMN_1373992	14	14q21	"c(""NM_001107231"", ""NP_001100701"")"	305471	Zfp278	zinc finger protein 278	-0.056120405	4.273457944	-4.806696544	0.00057589	0.021660784	-1.148634463
14059	ILMN_1356486	2	2q22	"c(""NM_001008770"", ""NP_001008770"")"	310201	Cmbl	carboxymethylenebutenolidase homolog (Pseudomonas)	0.045273507	4.210099168	4.806538508	0.000576034	0.021660784	-1.148897746
13584	ILMN_1357584	5	5q22	"c(""NM_133294"", ""NP_579828"")"	113882	Hemgn	hemogen	-0.050807874	4.335419917	-4.804702967	0.000577712	0.021672405	-1.151955945
908	ILMN_1362743	1	1q41	"c(""NM_001134507"", ""NP_001127979"")"	293613	RGD1309350	similar to transthyretin (4L369)	0.043428933	4.139298777	4.794544402	0.000587092	0.021972243	-1.16888893
9587	ILMN_1355582	20	20p12	"c(""NM_001005878"", ""NP_001005878"")"	294286	Kifc1	kinesin family member C1	-0.067727983	4.301441229	-4.787675803	0.000593526	0.022108492	-1.180345433
9351	ILMN_1366427	12	12q12	"c(""NM_001105919"", ""NP_001099389"")"	288584	Fis1	fission 1 (mitochondrial outer membrane) homolog (S. cerevisiae)	0.041937611	4.218462	4.785490679	0.000595588	0.022133233	-1.183991376
3088	ILMN_1361987	1	1q32	"c(""NM_001082572"", ""NP_001076041"")"	308901	Trim21	tripartite motif-containing 21	0.046690975	4.17786381	4.782791431	0.000598146	0.022157112	-1.188495989
15438	ILMN_1376551	1	1q33	"c(""NM_001012169"", ""NP_001012169"")"	361627	Zfp143	zinc finger protein 143	-0.036090007	4.149802778	-4.781861688	0.00059903	0.022157112	-1.190047796
14504	ILMN_1364436	X	Xq13	"c(""NM_001108247"", ""NP_001101717"")"	317370	Wdr13	WD repeat domain 13	-0.011622363	4.021377109	-4.77595899	0.000604673	0.022246511	-1.19990238
11165	ILMN_1651025	7	7q34	"c(""NM_001126269"", ""NP_001119741"")"	300083	Slc25a17	"solute carrier family 25 (mitochondrial carrier, peroxisomal membrane protein), member 17"	0.032795776	4.101770999	4.774758247	0.000605828	0.022246511	-1.201907568
15581	ILMN_1376336	4	4q42	"c(""NM_001012189"", ""NP_001012189"")"	362434	Lpcat3	lysophosphatidylcholine acyltransferase 3	0.038080017	4.285591153	4.774730879	0.000605854	0.022246511	-1.201953274
3580	ILMN_1651193	12	12p11	"c(""NM_001017485"", ""NP_001017485"")"	498145	LOC498145	similar to RIKEN cDNA 2810453I06	0.026170615	4.067015275	4.773471499	0.000607068	0.022246511	-1.204056583
45	ILMN_1364406	10	10q31	"c(""NM_080395"", ""NP_536320"")"	50558	Npepps	aminopeptidase puromycin sensitive	0.022036272	4.129977329	4.77196626	0.000608522	0.022248295	-1.20657077
14831	ILMN_1364233	12	12q16	"c(""NM_001009258"", ""NP_001009258"")"	288734	Chfr	checkpoint with forkhead and ring finger domains	-0.019441395	4.065975946	-4.766129152	0.000614195	0.022403982	-1.216323156
8399	ILMN_1362720	4	4q43	"c(""NM_001024338"", ""NP_001019509"")"	500348	Bcl2l14	Bcl2-like 14 (apoptosis facilitator)	0.060845724	4.080245158	4.7602429	0.000619973	0.022531618	-1.226162019
5526	ILMN_1366306	5	5q36	"c(""NM_001134960"", ""NP_001128432"")"	298429	Rad54l	RAD54 like (S. cerevisiae)	-0.040560589	4.049732818	-4.759667558	0.000620541	0.022531618	-1.227123937
10573	ILMN_1353249	1	1q22	"c(""NM_001033706"", ""NP_001028878"")"	361571	Aldh16a1	"aldehyde dehydrogenase 16 family, member A1"	-0.034814822	4.30382666	-4.754123225	0.000626041	0.022679303	-1.236395695
3284	ILMN_1356221	1	1q21	"c(""NM_001038494"", ""NP_001033583"")"	292792	Tmem147	transmembrane protein 147	0.030814273	4.307496353	4.751014615	0.000629147	0.022739794	-1.241595906
13331	ILMN_1352572	8	8q32	"c(""NM_001108185"", ""NP_001101655"")"	315996	Sema3f	"sema domain, immunoglobulin domain (Ig), short basic domain, secreted, (semaphorin) 3 F"	0.033991708	4.121509195	4.748442769	0.000631729	0.022781111	-1.245899116
6486	ILMN_1365716	2	2q34	"c(""NM_017014"", ""NP_058710"")"	24423	Gstm1	glutathione S-transferase mu 1	0.092971602	4.382245351	4.744528651	0.000635681	0.022871502	-1.252449817
14949	ILMN_1349744	20	20q11	"c(""NM_181639"", ""NP_853670"")"	353307	Slc29a3	"solute carrier family 29 (nucleoside transporters), member 3"	0.055141149	4.2609656	4.734683898	0.000645735	0.023180556	-1.26893461
13282	ILMN_1368966	4	4q13	"c(""NM_053499"", ""NP_445951"")"	85261	Mterf	mitochondrial transcription termination factor	-0.02379827	4.297209485	-4.727229955	0.000653459	0.023404755	-1.281424159
14346	ILMN_1349437	1	1q42	"c(""NM_001134508"", ""NP_001127980"")"	293656	RGD1307603	similar to hypothetical protein MGC37914	-0.079327055	4.142654407	-4.713701903	0.000667726	0.023861801	-1.304109059
7324	ILMN_1367121	17	17p14	"c(""NM_024002"", ""NP_076492"")"	79049	Secisbp2	SECIS binding protein 2	-0.025635495	4.127661065	-4.710511561	0.000671139	0.023908457	-1.309462213
15819	ILMN_2039465	20	20p12	"c(""NM_001101011"", ""NM_022607"", ""NP_001094481"", ""NP_072129"")"	64539	Ndufv3	NADH dehydrogenase (ubiquinone) flavoprotein 3	0.02286361	4.091973582	4.709660382	0.000672053	0.023908457	-1.310890643
2364	ILMN_1362443	1	1q31	"c(""NM_019331"", ""NP_062204"")"	54281	Furin	furin (paired basic amino acid cleaving enzyme)	0.048211012	4.252884306	4.705816364	0.000676195	0.024001875	-1.317342716
608	ILMN_1354271	6	6q24	"c(""NM_001169108"", ""NP_001162579"")"	299112	Pole2	"polymerase (DNA directed), epsilon 2 (p59 subunit)"	-0.050504936	4.177809392	-4.703745898	0.000678437	0.024009137	-1.320818696
1664	ILMN_1361612	6	6q32	"c(""NM_001008776"", ""NM_001166352"", ""NP_001008776"", ""NP_001159824"")"	362774	Serpina11	"serine (or cysteine) peptidase inhibitor, clade A (alpha-1 antiproteinase, antitrypsin), member 11"	0.028369159	4.404248406	4.702828818	0.000679432	0.024009137	-1.322358498
10237	ILMN_1366231	14	14p21	"c(""NM_001191676"", ""NP_001178605"", ""XM_001074665"", ""XM_002724951"", ""XM_002728091"", ""XM_223299"", ""XP_001074665"", ""XP_002724997"", ""XP_002728137"", ""XP_223299"")"	305264	Ugt2b34	"UDP glucuronosyltransferase 2 family, polypeptide B34"	-0.082202426	4.127277299	-4.701403686	0.000680983	0.024010323	-1.32475154
4541	ILMN_1356717	17	17p12	"c(""NM_001145021"", ""NP_001138493"")"	498729	RGD1562963	similar to chromosome 6 open reading frame 52	0.051656081	4.150017772	4.696614133	0.00068622	0.02414122	-1.332795881
195	ILMN_1376969	7	7q11	"c(""NM_001012115"", ""NP_001012115"")"	314638	Creb3l3	cAMP responsive element binding protein 3-like 3	0.045271253	4.40802109	4.6916745	0.000691666	0.024278859	-1.341095282
3485	ILMN_1353636	1	1q41	"c(""NM_031008"", ""NP_112270"")"	81637	Ap2a2	"adaptor-related protein complex 2, alpha 2 subunit"	-0.045994973	4.208644844	-4.685931623	0.000698055	0.024411732	-1.350748081
12695	ILMN_1649842	9	9q32	"c(""NM_017072"", ""NP_058768"")"	497840	Cps1	carbamoyl-phosphate synthetase 1	0.102808097	4.343244558	4.684345764	0.00069983	0.024411732	-1.353414361
9214	ILMN_1376474	4	4q44	"c(""NM_001011969"", ""NP_001011969"")"	297699	Strap	serine/threonine kinase receptor associated protein	0.021989457	4.330314168	4.684125291	0.000700077	0.024411732	-1.353785063
7351	ILMN_1358984	NA	NA	NA	NA	NA	NA	-0.021103792	4.213804759	-4.678622053	0.000706277	0.024573787	-1.363040146
7491	ILMN_1358315	1	1q12	"c(""XM_001060296"", ""XM_574336"", ""XP_001060296"", ""XP_574336"")"	499057	RGD1565566	similar to 60S ribosomal protein L18a	0.021649194	4.078625735	4.670503363	0.000715529	0.0248411	-1.376700621
13694	ILMN_1368622	5	5q36	"c(""NM_001009710"", ""NP_001009710"")"	362566	Lrrc41	leucine rich repeat containing 41	0.045927188	4.119238345	4.665636869	0.000721136	0.024955961	-1.384892873
10531	ILMN_1650486	6	6q12	"c(""XM_001067254"", ""XM_002730131"", ""XM_002730132"", ""XM_233945"", ""XP_001067254"", ""XP_002730177"", ""XP_002730178"", ""XP_233945"")"	313934	Itsn2	intersectin 2	0.023859994	4.072813991	4.663863382	0.000723191	0.024955961	-1.387879087
6764	ILMN_1368937	14	14p22	"c(""NM_001004275"", ""NP_001004275"")"	360915	Cops4	COP9 constitutive photomorphogenic homolog subunit 4 (Arabidopsis)	-0.022092711	4.359192525	-4.663539563	0.000723567	0.024955961	-1.388424379
6974	ILMN_1355685	10	10q25	"c(""NM_001044224"", ""NP_001037689"")"	252918	Spag5	sperm associated antigen 5	-0.035166634	4.144853783	-4.660128273	0.000727539	0.024974085	-1.394169568
12058	ILMN_1363312	3	3q42	"c(""NM_001100838"", ""NP_001094308"")"	296374	Zmynd8	"zinc finger, MYND-type containing 8"	-0.046384948	4.161324334	-4.658869533	0.00072901	0.024974085	-1.396289862
8678	ILMN_1367362	1	1q35	"c(""NM_001017463"", ""NP_001017463"")"	361635	LOC361635	similar to RIKEN cDNA 9030624J02	-0.025198169	4.234069181	-4.658072155	0.000729944	0.024974085	-1.397633112
12511	ILMN_1369575	16	16p16	"c(""NM_019369"", ""NP_062242"")"	54404	Itih4	"inter alpha-trypsin inhibitor, heavy chain 4"	-0.052518671	4.516331528	-4.657179833	0.00073099	0.024974085	-1.399136397
9750	ILMN_1373960	5	5q22	"c(""NM_057195"", ""NP_476543"")"	117541	Smu1	smu-1 suppressor of mec-8 and unc-52 homolog (C. elegans)	0.019329265	4.223922011	4.65562316	0.00073282	0.024974085	-1.401759139
8237	ILMN_1370324	5	5q36	"c(""NM_133609"", ""NP_598293"")"	171145	Eif2b3	"eukaryotic translation initiation factor 2B, subunit 3"	0.018261524	4.123699337	4.654996409	0.000733558	0.024974085	-1.402815199
10983	ILMN_1371503	14	14q21	"c(""XM_001060826"", ""XM_573625"", ""XP_001060826"", ""XP_573625"")"	498388	RGD1561694	similar to High mobility group protein 2 (HMG-2)	-0.053820427	4.459363135	-4.651553955	0.000737624	0.025058649	-1.408616503
15034	ILMN_1368648	7	7q36	"c(""NM_001106797"", ""NP_001100267"")"	300266	Cbx5	"chromobox homolog 5 (HP1 alpha homolog, Drosophila)"	-0.039374033	4.064779346	-4.649760423	0.000739752	0.025072021	-1.411639585
11332	ILMN_1357786	2	2q34	"c(""NM_001191102"", ""NP_001178031"", ""XM_001065811"", ""XM_001073852"", ""XP_001065811"", ""XP_001073852"")"	252962	Phtf1	putative homeodomain transcription factor 1	-0.038564252	4.160557707	-4.648168053	0.000741647	0.025072021	-1.414323929
9544	ILMN_1363017	NA	NA	NA	NA	NA	NA	-0.028017632	4.043374025	-4.646697735	0.000743402	0.025072021	-1.4168028
12088	ILMN_1364359	5	5q33	"c(""NM_020099"", ""NP_064484"")"	56766	Leprot	leptin receptor overlapping transcript	-0.036477169	4.261050334	-4.645902013	0.000744353	0.025072021	-1.418144453
12819	ILMN_1376089	10	10q21	"c(""NM_175843"", ""NM_181550"", ""NP_787037"", ""NP_853528"")"	113894	Sqstm1	sequestosome 1	0.056542023	4.2431392	4.644258961	0.000746321	0.025075978	-1.420915019
13287	ILMN_1368759	8	8q23	"c(""NM_001008326"", ""NP_001008327"")"	300689	Rexo2	"REX2, RNA exonuclease 2 homolog (S. cerevisiae)"	-0.024905815	4.261604678	-4.643161794	0.000747638	0.025075978	-1.422765281
6553	ILMN_1352601	18	18p13	"c(""NM_053461"", ""NP_445913"")"	84592	Cetn1	"centrin, EF-hand protein, 1"	-0.01254556	4.020030032	-4.638809905	0.000752887	0.025130065	-1.430105758
12654	ILMN_1355934	11	11q12	"c(""NM_153309"", ""NP_695221"")"	266670	Mina	myc induced nuclear antigen	-0.028170432	4.107233209	-4.638273649	0.000753537	0.025130065	-1.431010441
1295	ILMN_1358041	9	9q12	"c(""NM_017084"", ""NP_058780"")"	25134	Gnmt	glycine N-methyltransferase	0.088850201	4.375836839	4.63788091	0.000754013	0.025130065	-1.431673027
5553	ILMN_1355217	16	16q12.2	"c(""NM_001004213"", ""NP_001004213"")"	290796	Tmem66	transmembrane protein 66	0.050542359	4.278229528	4.634176074	0.000758519	0.025162831	-1.437924349
10334	ILMN_1351635	10	10q32.3	"c(""NM_001009720"", ""NP_001009720"")"	494445	Srsf2	serine/arginine-rich splicing factor 2	-0.032589537	4.090529781	-4.633391892	0.000759477	0.025162831	-1.439247748
3537	ILMN_1357994	1	1p13	"c(""XM_001059157"", ""XM_341726"", ""XP_001059157"", ""XP_341727"")"	361448	RGD1309759	similar to cDNA sequence BC013529	0.030867244	4.344665495	4.633156526	0.000759765	0.025162831	-1.439644969
3994	ILMN_1350608	6	6q23	"c(""NM_001014196"", ""NP_001014218"")"	362739	Ppp2r3c	"protein phosphatase 2, regulatory subunit B'', gamma"	-0.035322395	4.127961794	-4.630352591	0.0007632	0.02522384	-1.444377632
8593	ILMN_1363025	NA	NA	NA	NA	NA	NA	-0.023236271	4.045557479	-4.624008241	0.000771034	0.025429654	-1.455089582
6689	ILMN_1359346	NA	NA	NA	NA	NA	NA	0.041326298	4.09799433	4.617007887	0.000779776	0.02566451	-1.466914845
14335	ILMN_1354707	16	16p16	"c(""NM_019352"", ""NP_062225"")"	54312	Timm23	translocase of inner mitochondrial membrane 23 homolog (yeast)	0.026696952	4.380087689	4.614918907	0.000782405	0.025691799	-1.470444787
2242	ILMN_1372940	1	1q21	"c(""NM_031648"", ""NP_113836"")"	58971	Fxyd1	FXYD domain-containing ion transport regulator 1	0.030140777	4.05585123	4.613773018	0.000783851	0.025691799	-1.472381325
15322	ILMN_1349101	1	1q54	"c(""NM_080890"", ""NP_543166"")"	140925	As3mt	arsenic (+3 oxidation state) methyltransferase	0.035351223	4.247662218	4.611050528	0.000787297	0.025712867	-1.476982942
10676	ILMN_1376574	1	1p11	"c(""NM_053423"", ""NP_445875"")"	301965	Tert	telomerase reverse transcriptase	0.022368438	4.038865196	4.6107005	0.000787742	0.025712867	-1.477574634
7091	ILMN_1370063	14	14q22	"c(""NM_033235"", ""NP_150238"")"	24551	Mdh1	"malate dehydrogenase 1, NAD (soluble)"	0.044848986	4.348852685	4.608416315	0.000790648	0.025754619	-1.48143621
8024	ILMN_1371682	10	10q12	"c(""NM_053507"", ""NP_445959"")"	85269	Nme3	"non-metastatic cells 3, protein expressed in"	-0.032168359	4.252249499	-4.607085591	0.000792346	0.025756937	-1.483686185
10712	ILMN_1376877	7	7q22	"c(""NM_001012198"", ""NM_001080789"", ""NP_001012198"", ""NP_001074258"")"	362893	Arhgap9	Rho GTPase activating protein 9	0.051650371	4.255659612	4.603790258	0.000796568	0.025841114	-1.489258827
13054	ILMN_1374058	13	13q25	"c(""NM_021593"", ""NP_067604"")"	59113	Kmo	kynurenine 3-monooxygenase (kynurenine 3-hydroxylase)	-0.07872189	4.167572744	-4.601816216	0.000799108	0.025868693	-1.492597704
12268	ILMN_1350180	4	4q43	"c(""NM_012843"", ""NP_036975"")"	25314	Emp1	epithelial membrane protein 1	0.096315801	4.250789417	4.600593425	0.000800686	0.025868693	-1.494666159
7995	ILMN_1352387	3	3q42	"c(""NM_012649"", ""NP_036781"")"	24771	Sdc4	syndecan 4	0.045958446	4.083191015	4.599316545	0.000802337	0.025869245	-1.496826302
15746	ILMN_1352550	6	6q24	"c(""NM_017038"", ""NP_058734"")"	24666	Ppm1a	"protein phosphatase 1A, magnesium dependent, alpha isoform"	0.066899479	4.194472477	4.592250127	0.00081154	0.026112784	-1.508784384
14944	ILMN_1349114	17	17p12	"c(""NM_199085"", ""NP_954516"")"	291085	Serpinb6a	"serine (or cysteine) peptidase inhibitor, clade B, member 6a"	-0.030778419	4.186338217	-4.584327915	0.00082199	0.026395372	-1.522197852
12689	ILMN_1358694	1	1q43	"c(""XM_001075321"", ""XM_342027"", ""XP_001075321"", ""XP_342028"")"	361734	Ms4a4a	"membrane-spanning 4-domains, subfamily A, member 4A"	0.05828789	4.137950421	4.580508024	0.000827079	0.026505028	-1.528668193
15619	ILMN_1366923	5	5q36	"c(""NM_001146061"", ""NM_013214"", ""NP_001139533"", ""NP_037346"")"	26759	Acot7	acyl-CoA thioesterase 7	0.040386186	4.093952057	4.575076209	0.000834373	0.026684751	-1.537871925
1056	ILMN_1353689	1	1q11-q12	"c(""NM_012697"", ""NP_036829"")"	24904	Slc22a1	"solute carrier family 22 (organic cation transporter), member 1"	-0.02553727	4.037211279	-4.57304591	0.000837116	0.02671852	-1.541312998
9857	ILMN_1350232	16	16p16	"c(""NM_053493"", ""NP_445945"")"	85255	Hacl1	2-hydroxyacyl-CoA lyase 1	0.065752702	4.433835953	4.56760215	0.000844519	0.026900579	-1.550541855
15152	ILMN_1371966	15	15p16	"c(""NM_001108865"", ""NP_001102335"")"	364240	Dnajc9	"DnaJ (Hsp40) homolog, subfamily C, member 9"	-0.027703329	4.205338913	-4.55699304	0.000859146	0.027294324	-1.568537783
15653	ILMN_1373446	4	4q42	"c(""NM_001014059"", ""NP_001014081"")"	312711	RGD1304952	similar to RIKEN cDNA C530028O21 gene	-0.01387392	4.021779135	-4.555784265	0.00086083	0.027294324	-1.570589049
3387	ILMN_1355708	4	4q12-q13	"c(""NM_001108617"", ""NP_001102087"")"	362316	Pftk1	PFTAIRE protein kinase 1	-0.043975239	4.058495052	-4.553852794	0.000863527	0.027294324	-1.573867076
3236	ILMN_1350548	3	3q42	"c(""NM_001107802"", ""NP_001101272"")"	311633	Neurl2	neuralized homolog 2 (Drosophila)	0.044643773	4.115292108	4.553673613	0.000863777	0.027294324	-1.574171197
15085	ILMN_1364515	4	4q42	"c(""NM_001191978"", ""NP_001178907"", ""XM_001068837"", ""XM_575687"", ""XP_001068837"", ""XP_575687"")"	500336	Clec1b	"C-type lectin domain family 1, member B"	-0.026506544	4.082247077	-4.550295681	0.000868517	0.027382733	-1.579905249
3986	ILMN_1356848	7	7q13	"c(""NM_017258"", ""NP_058954"")"	29618	Btg1	"B-cell translocation gene 1, anti-proliferative"	0.03325058	4.425341488	4.549218185	0.000870034	0.027382733	-1.581734591
9419	ILMN_1352118	NA	NA	NA	NA	NA	NA	0.040572282	4.149341917	4.547772314	0.000872075	0.027392506	-1.584189564
15683	ILMN_1363203	8	8q32	"c(""NM_001106862"", ""NP_001100332"")"	301026	Ngp	neutrophilic granule protein	0.074951384	4.261277392	4.543409466	0.000878264	0.027419405	-1.59159884
10996	ILMN_1358271	10	10q24	"c(""NM_172036"", ""NP_742033"")"	58974	Gabarap	GABA(A) receptor-associated protein	-0.018602214	4.323295783	-4.543082426	0.00087873	0.027419405	-1.592154331
7246	ILMN_1363930	10	10q32.1	"c(""NM_021748"", ""NP_068516"")"	60355	Nsf	N-ethylmaleimide-sensitive factor	0.041009205	4.098500619	4.540709076	0.000882118	0.027419405	-1.596185953
10611	ILMN_1372140	4	4q22	"c(""NM_001025770"", ""NP_001020941"")"	500069	Tsga14	"testis specific, 14"	-0.029136528	4.047948996	-4.540599055	0.000882275	0.027419405	-1.596372863
1824	ILMN_1357332	10	10q32.1	"c(""NM_001012237"", ""NP_001012237"")"	303635	Fam20a	"family with sequence similarity 20, member A"	0.040059831	4.139889474	4.540596204	0.000882279	0.027419405	-1.596377707
15286	ILMN_1649800	7	7q11	"c(""NM_001173974"", ""NP_001167445"", ""XM_001077056"", ""XM_343168"", ""XP_001077056"", ""XP_343169"")"	362840	RGD1307067	LOC362840	0.039968236	4.135843744	4.539700968	0.000883561	0.027419405	-1.597898635
2143	ILMN_1352091	6	6q31	"c(""NM_053467"", ""NP_445919"")"	84599	Tmed10	transmembrane emp24-like trafficking protein 10 (yeast)	0.029535216	4.385469639	4.538658526	0.000885056	0.027419405	-1.599669774
4312	ILMN_1376876	8	8q22	"c(""NM_001003708"", ""NP_001003708"")"	367073	Trappc4	trafficking protein particle complex 4	-0.033334204	4.211991649	-4.535210935	0.000890019	0.02751931	-1.605528247
13683	ILMN_1375017	16	16q12.3	"c(""NM_001107318"", ""NP_001100788"")"	306516	Gtf2e2	"general transcription factor IIE, polypeptide 2, beta"	-0.021723847	4.25763624	-4.530530919	0.000896803	0.027663261	-1.61348323
14218	ILMN_1365135	1	1q42	"c(""NM_001009603"", ""NP_001009603"")"	293653	Acy3	aspartoacylase (aminocyclase) 3	0.040146952	4.222603522	4.529109261	0.000898875	0.027663261	-1.615900246
5020	ILMN_1367517	X	Xq36	"c(""NM_001000492"", ""NP_001000492"")"	302825	Olr1751	olfactory receptor 1751	0.041217629	4.170110583	4.52839546	0.000899917	0.027663261	-1.617113896
6908	ILMN_1649996	3	3p13	"c(""NM_001003673"", ""NP_001003673"")"	296588	Pmpca	peptidase (mitochondrial processing) alpha	0.035849483	4.292614114	4.523630842	0.000906905	0.027824049	-1.625216551
11305	ILMN_1351504	19	19q12	"c(""NM_001108449"", ""NP_001101919"")"	361407	Cog4	component of oligomeric golgi complex 4	-0.03285458	4.120818419	-4.519930244	0.000912372	0.027848771	-1.631511596
4610	ILMN_1370272	18	18q12.3	"c(""NM_053337"", ""NP_445789"")"	83422	Pias2	"protein inhibitor of activated STAT, 2"	0.03564968	4.202108125	4.519535929	0.000912956	0.027848771	-1.632182456
2176	ILMN_1364755	1	1q21	"c(""NM_001008303"", ""NP_001008304"")"	292729	Snrpa	small nuclear ribonucleoprotein polypeptide A	-0.054767414	4.319131227	-4.519514585	0.000912988	0.027848771	-1.63221877
7260	ILMN_1353828	2	2q13	"c(""NM_001106406"", ""NP_001099876"")"	294711	Ppwd1	peptidylprolyl isomerase domain and WD repeat containing 1	-0.02660824	4.146692858	-4.509774661	0.000927554	0.028204646	-1.648795439
11226	ILMN_1368450	12	12q12	"c(""NM_153305"", ""NP_695217"")"	266608	Fzd9	frizzled homolog 9 (Drosophila)	0.033363952	4.064830204	4.509334127	0.000928218	0.028204646	-1.649545462
10595	ILMN_1356224	7	7q34	"c(""NM_019166"", ""NP_062039"")"	29205	Syngr1	synaptogyrin 1	0.046051213	4.077729973	4.495701601	0.000949032	0.028765816	-1.672766489
15086	ILMN_1360433	10	10q32.3	"c(""NM_012998"", ""NP_037130"")"	25506	P4hb	"prolyl 4-hydroxylase, beta polypeptide"	-0.032126361	4.436656435	-4.494394776	0.000951053	0.028765816	-1.674993621
378	ILMN_1367459	12	12q16	"c(""NM_053961"", ""NP_446413"")"	117030	Erp29	endoplasmic reticulum protein 29	-0.028770772	4.296567745	-4.492609994	0.00095382	0.028765816	-1.678035621
11321	ILMN_1358592	1	1q41-q42	"c(""NM_031543"", ""NP_113731"")"	25086	Cyp2e1	"cytochrome P450, family 2, subfamily e, polypeptide 1"	0.094656275	4.410879949	4.492523622	0.000953954	0.028765816	-1.678182844
4838	ILMN_1373874	10	10q12	"c(""NM_001105773"", ""NP_001099243"")"	287146	Chtf18	"CTF18, chromosome transmission fidelity factor 18 homolog (S. cerevisiae)"	-0.059699579	4.158685678	-4.487382176	0.000961975	0.028952517	-1.686948109
15672	ILMN_1368593	7	7q13	"c(""NM_001014266"", ""NP_001014288"")"	366872	Ccdc41	coiled-coil domain containing 41	-0.035875736	4.133205433	-4.484960679	0.000965777	0.028980913	-1.691077405
12583	ILMN_1374147	4	4q11	"c(""NM_001109666"", ""NP_001103136"")"	311959	Abcf2	"ATP-binding cassette, subfamily F (GCN20), member 2"	0.03724988	4.123830992	4.484450621	0.00096658	0.028980913	-1.691947277
11688	ILMN_1376785	10	10q12	"c(""NM_001009962"", ""NP_001009962"")"	287151	Metrn	"meteorin, glial cell differentiation regulator"	-0.045683985	4.064073359	-4.477241297	0.000978003	0.029267974	-1.704245561
13836	ILMN_1356562	10	10q12	"c(""NM_001108264"", ""NP_001101734"")"	360475	Alg1	"asparagine-linked glycosylation 1, beta-1,4-mannosyltransferase homolog (S. cerevisiae)"	0.031810069	4.065217078	4.475673325	0.000980506	0.029287519	-1.706921141
8659	ILMN_1359126	1	1q31	"c(""NM_001107529"", ""NP_001100999"")"	308761	Prc1	protein regulator of cytokinesis 1	-0.058852692	4.188503469	-4.471506108	0.000987191	0.029422409	-1.714033449
4943	ILMN_1649832	13	13q26	"c(""NM_001105986"", ""NP_001099456"")"	289357	Lyplal1	lysophospholipase-like 1	0.030981096	4.255767815	4.470311503	0.000989116	0.029422409	-1.716072687
13485	ILMN_1373357	10	10q32.3	"c(""NM_133386"", ""NP_596877"")"	170897	Sphk1	sphingosine kinase 1	-0.033034163	4.071758068	-4.469394316	0.000990597	0.029422409	-1.717638474
1196	ILMN_1361387	2	2q34	"c(""NM_001106453"", ""NP_001099923"")"	295323	Trim45	tripartite motif-containing 45	-0.036237885	4.057260875	-4.467368225	0.000993877	0.029464537	-1.721097685
91	ILMN_1370972	12	12q12	"c(""NM_001107157"", ""NP_001100627"")"	304591	Dtx2	deltex homolog 2 (Drosophila)	-0.02736474	4.137529526	-4.462244647	0.001002221	0.029642923	-1.729847451
6286	ILMN_1359626	Un	NA	"c(""NM_001127530"", ""NP_001121002"")"	302022	LOC302022	similar to nidogen 2 protein	-0.043290454	4.058457166	-4.46137854	0.001003639	0.029642923	-1.731326841
9395	ILMN_1361209	18	18q12.3	"c(""NM_022245"", ""NP_071581"")"	64001	Cyb5a	cytochrome b5 type A (microsomal)	0.039534205	4.495535924	4.454845096	0.001014402	0.029750039	-1.742489351
7560	ILMN_1366651	13	13q22	"c(""NM_012792"", ""NP_036924"")"	25256	Fmo1	flavin containing monooxygenase 1	-0.11506435	4.270853989	-4.454800667	0.001014476	0.029750039	-1.742565274
173	ILMN_1371406	17	17p11	"c(""NM_021580"", ""NP_067591"")"	59088	Prl8a4	"prolactin family 8, subfamily a, member 4"	0.034969599	4.124226591	4.45410606	0.001015627	0.029750039	-1.743752316
10887	ILMN_2040754	12	12q14	"c(""NM_053439"", ""NP_445891"")"	84509	Ran	"RAN, member RAS oncogene family"	-0.03228571	4.376391254	-4.453853789	0.001016046	0.029750039	-1.744183447
1860	ILMN_1365844	1	1q22	"c(""NM_053463"", ""NP_445915"")"	84595	Nucb1	nucleobindin 1	-0.018251618	4.235601729	-4.453482828	0.001016662	0.029750039	-1.744817429
5783	ILMN_1361109	20	20p12	"c(""NM_199379"", ""NP_955411"")"	294311	RGD735065	similar to GI:13385412-like protein splice form I	-0.025816971	4.38774723	-4.451981183	0.001019158	0.029768076	-1.747383947
12471	ILMN_1349833	19	19q12	"c(""NM_001108450"", ""NP_001101920"")"	361413	Nudt7	nudix (nucleoside diphosphate linked moiety X)-type motif 7	0.104108412	4.226712694	4.442289959	0.001035428	0.030187578	-1.763953815
3961	ILMN_1363497	8	8q24-q31	"c(""NM_022671"", ""NP_073162"")"	25231	Onecut1	one cut homeobox 1	-0.099014661	4.336397876	-4.43726122	0.001043977	0.03034132	-1.772556098
5407	ILMN_1650070	1	1q42	"c(""NM_001025683"", ""NP_001020854"")"	309145	RGD1311946	similar to RIKEN cDNA 1810055G02	0.049959061	4.09154892	4.436934991	0.001044534	0.03034132	-1.773114254
1292	ILMN_1353517	10	10q12	"c(""NM_033349"", ""NP_203500"")"	24439	Hagh	hydroxyacyl glutathione hydrolase	-0.027677894	4.319515981	-4.433571573	0.001050297	0.030369894	-1.778869536
5083	ILMN_1349966	X	Xq37.1-q37.2	"c(""XM_001053739"", ""XM_215222"", ""XP_001053739"", ""XP_215222"")"	84593	Cetn2	"centrin, EF-hand protein, 2"	-0.019907707	4.245018347	-4.432525555	0.001052096	0.030369894	-1.780659685
5530	ILMN_1350627	4	4q22	"c(""NM_001033898"", ""NM_022535"", ""NP_001029070"", ""NP_071980"")"	64366	Calu	calumenin	0.031811859	4.096695477	4.431921499	0.001053136	0.030369894	-1.781693518
13379	ILMN_1350655	1	1q21	"c(""NM_134369"", ""NP_599196"")"	171380	Cyp2t1	"cytochrome P450, family 2, subfamily t, polypeptide 1"	-0.045778484	4.190924493	-4.430916124	0.00105487	0.030369894	-1.783414297
4352	ILMN_1359798	9	9q22	"c(""NM_001108216"", ""NP_001101686"")"	316369	Nck2	NCK adaptor protein 2	0.036718231	4.173440759	4.42936225	0.001057556	0.030369894	-1.786074102
176	ILMN_1365376	5	5q35	"c(""NM_177931"", ""NP_808792"")"	313479	Orc1l	"origin recognition complex, subunit 1-like (yeast)"	-0.036060661	4.134090412	-4.429048844	0.001058098	0.030369894	-1.786610601
12563	ILMN_1354076	1	1q37	"c(""NM_001079894"", ""NP_001073363"")"	361659	Plekha1	"pleckstrin homology domain containing, family A (phosphoinositide binding specific) member 1"	0.027375868	4.054567335	4.428559359	0.001058946	0.030369894	-1.787448539
4162	ILMN_1362428	NA	NA	NA	NA	NA	NA	-0.046912481	4.272139474	-4.426476752	0.001062562	0.030418492	-1.79101401
6047	ILMN_1360143	15	15p13	"c(""NM_001170468"", ""NP_001163939"")"	305884	Acin1	apoptotic chromatin condensation inducer 1	-0.023111214	4.092650581	-4.424140975	0.001066633	0.03042938	-1.795013503
14500	ILMN_1362070	15	15p13	"c(""NM_001037777"", ""NP_001032866"")"	305880	Lrp10	low-density lipoprotein receptor-related protein 10	0.031851386	4.294694169	4.424052996	0.001066787	0.03042938	-1.795164158
4423	ILMN_1351604	10	10q25	"c(""NM_012977"", ""NP_037109"")"	25476	Lgals9	"lectin, galactoside-binding, soluble, 9"	0.050860152	4.054206337	4.418537412	0.001076467	0.030650257	-1.804610871
13622	ILMN_1365837	19	19q12	"c(""NM_001163273"", ""NP_001156745"")"	292051	Cmip	c-Maf-inducing protein	0.029277061	4.216429311	4.410465994	0.001090798	0.030990839	-1.818441255
8938	ILMN_1360563	NA	NA	NA	NA	NA	NA	0.043733299	4.175217752	4.409602313	0.001092343	0.030990839	-1.819921609
8482	ILMN_1370734	5	5q22	"c(""NM_001107934"", ""NP_001101404"")"	313236	Trim14	tripartite motif-containing 14	0.03577108	4.070037863	4.404199142	0.001102063	0.031165709	-1.829184591
13381	ILMN_1365082	1	1q42	"c(""NM_001006972"", ""NP_001006973"")"	293655	Ndufv1	NADH dehydrogenase (ubiquinone) flavoprotein 1	0.031599645	4.277960055	4.403497832	0.001103332	0.031165709	-1.830387132
4392	ILMN_2038896	13	13q24	"c(""NM_001012029"", ""NP_001012029"")"	304988	Ifi204	interferon activated gene 204	-0.016437913	4.061888699	-4.402900536	0.001104413	0.031165709	-1.831411362
6042	ILMN_2040131	7	7q34	"c(""NM_012808"", ""NP_036940"")"	25274	Tst	thiosulfate sulfurtransferase	0.047091395	4.327004212	4.400905379	0.001108033	0.031212231	-1.834832904
11394	ILMN_1364125	3	3q41	"c(""NM_001003959"", ""NP_001003959"")"	444985	Dnmt3b	DNA (cytosine-5-)-methyltransferase 3 beta	0.055116055	4.220065917	4.398720434	0.001112012	0.031268673	-1.838580433
8238	ILMN_1372547	2	2q16	"c(""NM_001107672"", ""NP_001101142"")"	310363	Fbxo4	F-box protein 4	0.03327345	4.060907562	4.393659946	0.001121285	0.031473516	-1.847262035
3373	ILMN_1360110	18	18q12.1	"c(""NM_001134864"", ""NP_001128336"")"	307350	Afg3l2	AFG3(ATPase family gene 3)-like 2 (yeast)	0.032014681	4.161183062	4.392422011	0.001123566	0.031475912	-1.849386233
7929	ILMN_1376385	1	1q41	"c(""NM_001012170"", ""NP_001012170"")"	361684	Nap1l4	nucleosome assembly protein 1-like 4	-0.022282101	4.319458734	-4.391457122	0.001125347	0.031475912	-1.851042025
8377	ILMN_1367818	11	11q23	"c(""NM_001105863"", ""NP_001099333"")"	287944	Thap7	THAP domain containing 7	0.04897301	4.041989528	4.388451422	0.001130914	0.031575838	-1.856200604
801	ILMN_1370049	1	1q21	"c(""NM_144757"", ""NP_653358"")"	246279	Zfp180	zinc finger protein 180	-0.033929883	4.17319578	-4.386654024	0.001134257	0.03161342	-1.8592859
13275	ILMN_1373264	15	15p14	"c(""NM_001106030"", ""NP_001099500"")"	290027	Parp2	poly (ADP-ribose) polymerase 2	-0.039214525	4.175548476	-4.383285385	0.00114055	0.031732955	-1.86506926
13041	ILMN_1363547	13	13q13	"c(""NM_012938"", ""NP_037070"")"	25424	Ctse	cathepsin E	-0.030903175	4.262936148	-4.381969408	0.001143019	0.03174584	-1.867328904
10073	ILMN_1363875	9	9q38	"c(""NM_053927"", ""NP_446379"")"	116724	Epb41l3	erythrocyte membrane protein band 4.1-like 3	-0.04086492	4.124562269	-4.379662719	0.001147359	0.031810578	-1.871290152
302	ILMN_1350124	20	20p12	"c(""NM_213562"", ""NP_998727"")"	309591	Trim39	tripartite motif-containing 39	-0.047481946	4.072451389	-4.376081505	0.001154132	0.031942412	-1.877441301
15708	ILMN_1365924	3	3q34	"c(""NM_001106495"", ""NP_001099965"")"	296049	Tmem85	transmembrane protein 85	0.04329846	4.125642002	4.373208607	0.001159595	0.032037613	-1.882376868
7457	ILMN_1362729	12	12p11	"c(""NM_001037787"", ""NP_001032876"")"	360762	Rpo1-3	RNA polymerase 1-3	0.028871835	4.316901679	4.367049446	0.0011714	0.032208335	-1.892961242
1598	ILMN_1368534	1	1q43	"c(""NM_001014106"", ""NP_001014128"")"	499328	Rfk	riboflavin kinase	0.025909444	4.261894005	4.367034162	0.001171429	0.032208335	-1.892987513
1253	ILMN_1358626	X	Xq31	"c(""NM_001108818"", ""NP_001102288"")"	363485	RGD1562502	similar to RIKEN cDNA 2610029G23	-0.029092079	4.229771031	-4.366463113	0.00117253	0.032208335	-1.893969062
3382	ILMN_2040144	NA	NA	NA	NA	NA	NA	0.024298664	4.268058358	4.364971023	0.001175412	0.032208335	-1.896533914
10541	ILMN_1370455	5	5q24	"c(""NM_019340"", ""NP_062213"")"	54293	Rgs3	regulator of G-protein signaling 3	-0.031913848	4.155951885	-4.36469439	0.001175947	0.032208335	-1.897009463
6972	ILMN_1366667	4	4q11	"c(""NM_184051"", ""NP_908940"")"	373545	Prkag2	"protein kinase, AMP-activated, gamma 2 non-catalytic subunit"	-0.049801448	4.094743981	-4.359625922	0.001185796	0.032421993	-1.905723983
7707	ILMN_1359938	16	16p14	"c(""NM_001106077"", ""NP_001099547"")"	290668	Mau2	Mau2 chromatid cohesion factor homolog (C. elegans)	0.024769892	4.101263608	4.355283867	0.001194302	0.03250526	-1.913191794
13414	ILMN_1358044	10	10q32.1	"c(""NM_213625"", ""NP_998790"")"	303536	Dnajc7	"DnaJ (Hsp40) homolog, subfamily C, member 7"	0.026463568	4.165046897	4.355137874	0.001194589	0.03250526	-1.913442922
4990	ILMN_1358462	2	2q41	"c(""NM_001128152"", ""NP_001121624"")"	65026	Rwdd3	RWD domain containing 3	0.038254569	4.0852486	4.354928448	0.001195001	0.03250526	-1.913803165
11143	ILMN_1361939	17	17p14	"c(""NM_053764"", ""NP_446216"")"	114705	Rgs14	regulator of G-protein signaling 14	0.036108395	4.215025591	4.339572968	0.001225618	0.033246305	-1.940229983
13895	ILMN_1349906	4	4q23	"c(""NM_022522"", ""NP_071967"")"	64314	Casp2	caspase 2	-0.031134256	4.277048747	-4.338204935	0.001228385	0.033246305	-1.942585625
1309	ILMN_1352580	16	16q12.3	"c(""NM_053906"", ""NP_446358"")"	116686	Gsr	glutathione reductase	0.045433328	4.136825601	4.337573605	0.001229665	0.033246305	-1.943672793
7743	ILMN_1357254	NA	NA	NA	NA	NA	NA	0.04762719	4.167258538	4.336105656	0.001232645	0.033246305	-1.946200812
3966	ILMN_1353596	2	2q25	"c(""NM_053702"", ""NP_446154"")"	114494	Ccna2	cyclin A2	-0.05136645	4.209220597	-4.33605647	0.001232745	0.033246305	-1.946285521
9670	ILMN_1366139	12	12q13	"c(""NM_053670"", ""NP_446122"")"	114205	Crcp	CGRP receptor component	0.025765523	4.145091002	4.325123857	0.00125518	0.03379379	-1.965120497
8268	ILMN_1366358	14	14p22	"c(""NM_017361"", ""NP_059057"")"	53372	Nup54	nucleoporin 54	-0.021153431	4.151331826	-4.324023771	0.001257461	0.033797726	-1.967016474
8282	ILMN_1367710	1	1q43	"c(""NM_172334"", ""NP_758837"")"	282837	Fibp	fibroblast growth factor (acidic) intracellular binding protein	0.028699204	4.215595634	4.321128256	0.001263485	0.0339021	-1.972007462
12708	ILMN_1360044	NA	NA	NA	NA	NA	NA	-0.012044002	4.021056543	-4.310387765	0.001286099	0.034450482	-1.990528736
846	ILMN_1376776	9	9q33	"c(""NM_053384"", ""NP_445836"")"	84399	Ihh	Indian hedgehog	0.028251229	4.047610586	4.304030519	0.001299683	0.034743043	-2.001497253
14700	ILMN_1650623	4	4q42	"c(""NM_001013035"", ""NP_001013053"")"	114766	Phb2	prohibitin 2	0.029748266	4.268643851	4.30322744	0.00130141	0.034743043	-2.002883161
9348	ILMN_1365928	16	16q11	"c(""NM_001013882"", ""NM_001161512"", ""NP_001013904"", ""NP_001154984"")"	290741	Dctd	dCMP deaminase	-0.027394194	4.031276401	-4.299981932	0.001308413	0.034827908	-2.008484776
12161	ILMN_1365798	12	12q16	"c(""NM_001007616"", ""NP_001007617"")"	288692	Wsb2	WD repeat and SOCS box-containing 2	0.030109842	4.085594969	4.299715734	0.001308989	0.034827908	-2.008944273
13520	ILMN_1351961	3	3q35	"c(""NM_001170594"", ""NP_001164065"", ""XM_001080790"", ""XM_230465"", ""XP_001080790"", ""XP_230465"")"	311327	Casc5	cancer susceptibility candidate 5	-0.039582407	4.090270029	-4.294436831	0.001320469	0.035009572	-2.018058008
12961	ILMN_1361472	8	8q13	"c(""NM_001033072"", ""NP_001028244"")"	500959	LOC500959	triosephosphate isomerase	0.083684937	4.278841409	4.294131205	0.001321137	0.035009572	-2.018585745
15769	ILMN_1362728	20	20p12	"c(""NM_080767"", ""NP_542945"")"	24968	Psmb8	"proteasome (prosome, macropain) subunit, beta type 8 (large multifunctional peptidase 7)"	-0.043657568	4.21596112	-4.292624114	0.001324435	0.035009572	-2.021188252
7673	ILMN_1357156	NA	NA	NA	NA	NA	NA	0.077129949	4.105919472	4.292520385	0.001324663	0.035009572	-2.021367383
9822	ILMN_1356712	NA	NA	NA	NA	NA	NA	0.03170544	4.105757484	4.286107941	0.001338796	0.035324145	-2.032443433
14851	ILMN_1354206	7	7q36	"c(""NM_022298"", ""NP_071634"")"	64158	Tuba1a	"tubulin, alpha 1A"	-0.061900074	4.37823263	-4.283866479	0.001343774	0.035396486	-2.036316086
12381	ILMN_1376689	11	11q21	"c(""NM_001012145"", ""NP_001012145"")"	360719	Hgd	"homogentisate 1, 2-dioxygenase"	-0.055610164	4.333669154	-4.282681112	0.001346414	0.035407119	-2.038364302
4701	ILMN_1359436	5	5q36	"c(""NM_172063"", ""NP_742060"")"	64460	Pex14	peroxisomal biogenesis factor 14	0.035957311	4.058798688	4.276623792	0.001359991	0.03570484	-2.048833179
239	ILMN_1650380	1	1q21-q22	"c(""NM_017077"", ""NP_058773"")"	25100	Foxa3	forkhead box A3	0.039625184	4.252639591	4.271984495	0.001370486	0.035920811	-2.056853914
7367	ILMN_1366286	20	20p12	"c(""NM_001106380"", ""NP_001099850"")"	294331	Ube2g2	"ubiquitin-conjugating enzyme E2G 2 (UBC7 homolog, yeast)"	0.029379576	4.227066531	4.269483376	0.00137618	0.035931171	-2.061178963
14388	ILMN_1651045	3	3q42	"c(""NM_199500"", ""NP_955794"")"	362245	Map1lc3a	microtubule-associated protein 1 light chain 3 alpha	0.05581964	4.248602571	4.269061036	0.001377144	0.035931171	-2.061909358
11921	ILMN_1362460	NA	NA	NA	NA	NA	NA	-0.016859494	4.023265117	-4.268821445	0.001377691	0.035931171	-2.062323714
5703	ILMN_1367069	7	7q22	"c(""NM_001127659"", ""NP_001121131"")"	299851	Mars	methionine-tRNA synthetase	-0.036559067	4.282988816	-4.265474577	0.001385357	0.036071683	-2.068112536
7242	ILMN_1352451	4	4q24	"c(""XM_002726369"", ""XM_002729319"", ""XP_002726415"", ""XP_002729365"")"	500150	RGD1559612	similar to tigger transposable element derived 2	0.02183601	4.186405303	4.264125126	0.00138846	0.03609313	-2.070446914
13294	ILMN_1369326	13	13q13	"c(""NM_001105955"", ""NP_001099425"")"	289054	Aspm	"asp (abnormal spindle) homolog, microcephaly associated (Drosophila)"	-0.052684796	4.158175274	-4.262673069	0.001391808	0.036120843	-2.072958998
14815	ILMN_1370465	8	8q24	"c(""NM_183402"", ""NP_899652"")"	192147	Grinl1a	"glutamate receptor, ionotropic, N-methyl D-aspartate-like 1A"	0.027662504	4.159511222	4.260993194	0.001395692	0.036162346	-2.075865489
6193	ILMN_1357346	12	12q12	"c(""NM_001025629"", ""NP_001020800"")"	288557	Mospd3	motile sperm domain containing 3	0.029142024	4.269849154	4.256181703	0.001406878	0.036392613	-2.084191887
5189	ILMN_1352237	15	15q22	"c(""XR_005470"", ""XR_009612"")"	306137	RGD1308297	similar to CG10084-PA	-0.040750448	4.0729283	-4.244248901	0.001435026	0.036991016	-2.104852329
675	ILMN_1372451	8	8q31	"c(""NM_001106844"", ""NP_001100314"")"	300870	Fam46a	"family with sequence similarity 46, member A"	-0.047214156	4.313972384	-4.243819642	0.00143605	0.036991016	-2.105595825
13935	ILMN_1355574	2	2q34	"c(""XR_085774"", ""XR_086182"")"	362019	RGD1310209	similar to KIAA1324 protein	-0.014856665	4.026882354	-4.241607466	0.001441337	0.036991016	-2.109427713
5947	ILMN_1357678	1	1p11	"c(""NM_130428"", ""NP_569112"")"	157074	Sdha	"succinate dehydrogenase complex, subunit A, flavoprotein (Fp)"	0.027388796	4.230778482	4.241426536	0.00144177	0.036991016	-2.109741139
6235	ILMN_1355332	7	7q31	"c(""NM_198751"", ""NP_942046"")"	299899	Eif3h	"eukaryotic translation initiation factor 3, subunit H"	0.016127466	4.355786623	4.241029945	0.00144272	0.036991016	-2.110428168
8589	ILMN_1650964	1	1q42	"c(""XM_001070324"", ""XM_002725762"", ""XM_002725763"", ""XM_002728851"", ""XM_002728852"", ""XM_574595"", ""XP_001070324"", ""XP_002725808"", ""XP_002725809"", ""XP_002728897"", ""XP_002728898"", ""XP_574595"")"	499298	Cabp2	calcium binding protein 2	-0.068266143	4.19021539	-4.240483564	0.001444031	0.036991016	-2.111374708
6642	ILMN_1373456	4	4q22	"c(""NM_053686"", ""NP_446138"")"	114246	Trpv6	"transient receptor potential cation channel, subfamily V, member 6"	0.025098018	4.086139983	4.23803556	0.001449916	0.037042612	-2.115615971
8275	ILMN_1363578	3	3q43	"c(""NM_001009656"", ""NP_001009656"")"	296478	Zgpat	"zinc finger, CCCH-type with G patch domain"	-0.021635102	4.036904297	-4.237700189	0.001450725	0.037042612	-2.116197063
10837	ILMN_1355054	11	11q11	"c(""NM_053476"", ""NP_445928"")"	85238	Synj1	synaptojanin 1	-0.025160506	4.105023307	-4.235604912	0.001455785	0.037111968	-2.119827777
8813	ILMN_1360016	12	12q16	"c(""NM_012669"", ""NP_036801"")"	24817	Hnf1a	HNF1 homeobox A	0.035631381	4.115533575	4.233891703	0.001459936	0.037157965	-2.122796779
10761	ILMN_1359576	9	9q12	"c(""XR_085908"", ""XR_086334"")"	363197	Tmem63b-ps1	"transmembrane protein 63B, pseudogene 1"	0.037673307	4.161581539	4.226693052	0.001477516	0.037545036	-2.135275397
10309	ILMN_1371267	10	10q24	"c(""NM_031010"", ""NP_112272"")"	81639	Alox15	arachidonate 15-lipoxygenase	-0.066674802	4.364138355	-4.225675388	0.001480019	0.03754837	-2.137039916
9334	ILMN_1366008	10	10q12	"c(""NM_001008277"", ""NP_001008278"")"	287120	Tbl3	transducin (beta)-like 3	0.025227923	4.120867824	4.223570512	0.00148521	0.037580286	-2.140689875
1204	ILMN_1369054	2	2q14	"c(""NM_001106410"", ""NP_001099880"")"	294734	Gpbp1	GC-rich promoter binding protein 1	-0.026931176	4.216282814	-4.222301081	0.00148835	0.037580286	-2.142891353
270	ILMN_1357137	10	10q11	"c(""NM_001105735"", ""NP_001099205"")"	65161	Litaf	lipopolysaccharide-induced TNF factor	0.040130449	4.221369575	4.222281553	0.001488399	0.037580286	-2.14292522
10403	ILMN_1357208	1	1q21	"c(""NM_133290"", ""NP_579824"")"	79426	Zfp36	zinc finger protein 36	0.040385631	4.270338048	4.219445558	0.001495439	0.03769792	-2.147844073
1414	ILMN_1376480	2	2q16	"c(""NM_017268"", ""NP_058964"")"	29637	Hmgcs1	3-hydroxy-3-methylglutaryl-Coenzyme A synthase 1 (soluble)	-0.043055601	4.49670735	-4.217858289	0.001499394	0.037734642	-2.150597448
8390	ILMN_1375855	4	4q12-q13	"c(""NM_053693"", ""NP_446145"")"	114485	Dmtf1	cyclin D binding myb-like transcription factor 1	-0.04133533	4.138350613	-4.216453217	0.001502905	0.037734642	-2.15303499
13001	ILMN_1374132	3	3q42	"c(""NM_001107795"", ""NP_001101265"")"	311575	Phf20	PHD finger protein 20	-0.040105214	4.117438257	-4.215997157	0.001504046	0.037734642	-2.153826214
14677	ILMN_1364584	1	1q35	"c(""NM_001108502"", ""NP_001101972"")"	361638	Bucs1	butyryl Coenzyme A synthetase 1	0.05362497	4.402172154	4.213889928	0.001509332	0.037807328	-2.157482344
3061	ILMN_1352296	7	7q22	"c(""NM_001108747"", ""NP_001102217"")"	362886	Rassf3	Ras association (RalGDS/AF-6) domain family member 3	0.025623475	4.266886459	4.211177147	0.001516165	0.037897399	-2.162189803
2514	ILMN_1376764	2	2q31	"c(""NM_053625"", ""NP_446077"")"	114017	Gfm1	"G elongation factor, mitochondrial 1"	0.025185177	4.173021679	4.21056324	0.001517715	0.037897399	-2.163255212
4785	ILMN_1361632	NA	NA	NA	NA	NA	NA	-0.020817659	4.035620947	-4.209258408	0.001521017	0.037920029	-2.165519821
7208	ILMN_1374653	19	19q12	"c(""NM_001107426"", ""NP_001100896"")"	307821	Psmd7	"proteasome (prosome, macropain) 26S subunit, non-ATPase, 7"	-0.030107065	4.268502134	-4.206363837	0.001528368	0.038043381	-2.170544128
380	ILMN_1355916	3	3q42	"c(""NM_001108607"", ""NP_001102077"")"	362273	Cse1l	CSE1 chromosome segregation 1-like (yeast)	-0.026907261	4.306175942	-4.203259615	0.001536292	0.038152223	-2.17593329
661	ILMN_1374123	2	2q34	"c(""NM_001024304"", ""NM_001139485"", ""NP_001019475"", ""NP_001132957"")"	499689	Gstm4	glutathione S-transferase mu 4	0.040018237	4.07185358	4.202669757	0.001537803	0.038152223	-2.176957437
5101	ILMN_2038936	NA	NA	NA	NA	NA	NA	0.022563052	4.50057349	4.201824578	0.00153997	0.038152223	-2.178424951
9089	ILMN_1354635	13	13q13	"c(""NM_012516"", ""NP_036648"")"	24235	C4bpa	"complement component 4 binding protein, alpha"	-0.032177707	4.360973216	-4.199917546	0.001544872	0.038207701	-2.181736462
8969	ILMN_1362167	16	16p14	"c(""NM_001013880"", ""NP_001013902"")"	290651	Isyna1	inositol-3-phosphate synthase 1	-0.038012887	4.148671074	-4.199077544	0.001547037	0.038207701	-2.183195222
4523	ILMN_1371081	8	8q11	"c(""NM_022221"", ""NP_071557"")"	63849	Mmp8	matrix metallopeptidase 8	0.044076683	4.059283738	4.196002127	0.001554988	0.038344255	-2.18853664
13894	ILMN_1356126	1	1q54	"c(""NM_012571"", ""NP_036703"")"	24401	Got1	"glutamic-oxaloacetic transaminase 1, soluble (aspartate aminotransferase 1)"	0.092564906	4.435231362	4.184352635	0.001585496	0.039016975	-2.208778256
4528	ILMN_1360882	19	19q12	"c(""NM_053648"", ""NP_446100"")"	114106	Bcmo1	"beta-carotene 15,15'-monooxygenase 1"	-0.052295361	4.185068919	-4.183709693	0.001587198	0.039016975	-2.2098958
13676	ILMN_1650535	16	16p14	"c(""NM_001047104"", ""NP_001040569"")"	361128	LOC361128	similar to TR4 orphan receptor associated protein TRA16	0.046104786	4.161843714	4.179313975	0.001598885	0.039243329	-2.217537419
4578	ILMN_1357622	1	1q21	"c(""NM_017118"", ""NP_058814"")"	29156	Capns1	"calpain, small subunit 1"	0.05811025	4.196533029	4.175580472	0.001608882	0.039427568	-2.224029344
4401	ILMN_1348794	2	2q31	"c(""NM_020538"", ""NP_065413"")"	57300	Aadac	arylacetamide deacetylase (esterase)	-0.037784667	4.209572582	-4.17189079	0.001618826	0.039596679	-2.230446437
5446	ILMN_1350899	2	2q14	"c(""NM_001191844"", ""NP_001178773"", ""XM_001065454"", ""XM_342192"", ""XP_001065454"", ""XP_342193"")"	361895	Elovl7	"ELOVL family member 7, elongation of long chain fatty acids (yeast)"	0.019596014	4.040090897	4.171166544	0.001620785	0.039596679	-2.231706203
10277	ILMN_1368838	14	14p11	"c(""NM_001170601"", ""NP_001164072"", ""XM_001066751"", ""XM_001074215"", ""XP_001066751"", ""XP_001074215"")"	498351	Srp72	signal recognition particle 72	0.034758198	4.286195747	4.168967154	0.001626751	0.039681183	-2.235532184
5740	ILMN_1367214	1	1q22	"c(""NM_130738"", ""NP_570094"")"	113938	Snurf	SNRPN upstream reading frame	0.038936902	4.063573041	4.167083978	0.001631877	0.039744982	-2.238808471
14947	ILMN_1358490	20	20p11	"c(""NM_019296"", ""NP_062169"")"	54237	Cdk1	cyclin-dependent kinase 1	-0.064483799	4.233339243	-4.163187352	0.001642537	0.039943169	-2.245588809
3598	ILMN_1370543	15	15p13	"c(""NM_001108378"", ""NP_001101848"")"	361044	Sdr39u1	"short chain dehydrogenase/reductase family 39U, member 1"	0.033114169	4.069251369	4.159027893	0.001653997	0.040160158	-2.252828144
32	ILMN_1368739	10	10q12	"c(""NM_001030034"", ""NP_001025205"")"	303008	Rhbdf1	rhomboid 5 homolog 1 (Drosophila)	0.043582096	4.042774068	4.154242592	0.001667284	0.040420792	-2.261158839
761	ILMN_1359173	4	4q24	"c(""NM_001024370"", ""NP_001019541"")"	502782	Pigy	"phosphatidylinositol glycan anchor biosynthesis, class Y"	0.045428687	4.125307544	4.151519533	0.001674895	0.04054322	-2.265900396
1502	ILMN_1369432	1	1q36	"c(""NM_017100"", ""NP_058796"")"	25515	Plk1	polo-like kinase 1 (Drosophila)	-0.05386075	4.199600615	-4.150352714	0.001678168	0.040560413	-2.267932355
4526	ILMN_1355873	5	5q36	"c(""NM_001108697"", ""NP_001102167"")"	362676	RGD1308251	similar to RIKEN cDNA 2810405K02	-0.078632665	4.159987518	-4.148281136	0.001683994	0.040590064	-2.271540236
12330	ILMN_1362732	1	1q33	"c(""NM_001079884"", ""NP_001073353"")"	293181	Galntl4	UDP-N-acetyl-alpha-D-galactosamine:polypeptide N-acetylgalactosaminyltransferase-like 4	-0.033619793	4.101947207	-4.148093604	0.001684522	0.040590064	-2.271866865
4319	ILMN_1349419	5	5q36	"c(""NM_017166"", ""NP_058862"")"	29332	Stmn1	stathmin 1	-0.047862058	4.100100542	-4.145412912	0.001692095	0.040710583	-2.27653626
6854	ILMN_1369880	16	16q12.5	"c(""NM_001100791"", ""NP_001094261"")"	498662	LOC498662	similar to RIKEN cDNA 2610019F03	0.029039875	4.059253685	4.142519721	0.001700309	0.040846117	-2.281576585
3376	ILMN_1358609	7	7q11	"c(""NM_173305"", ""NP_775427"")"	286964	Hsd17b6	hydroxysteroid (17-beta) dehydrogenase 6	0.019567686	4.025771397	4.141568843	0.001703017	0.040849197	-2.283233321
14354	ILMN_1364744	2	2q24	"c(""NM_012532"", ""NP_036664"")"	24268	Cp	ceruloplasmin	-0.043824443	4.371503366	-4.135778504	0.001719609	0.041134684	-2.293323848
2371	ILMN_1374043	1	1q36	"c(""NM_001106299"", ""NP_001099769"")"	293522	Eraf	erythroid associated factor	-0.027064847	4.573902347	-4.135602226	0.001720116	0.041134684	-2.29363109
11936	ILMN_1357059	12	12p11	"c(""NM_017260"", ""NP_058956"")"	29624	Alox5ap	arachidonate 5-lipoxygenase activating protein	0.031460611	4.103347946	4.132514228	0.001729036	0.041220947	-2.29901377
11655	ILMN_1376347	1	1q43	"c(""NM_017060"", ""NP_058756"")"	24913	Pla2g16	"phospholipase A2, group XVI"	0.035884577	4.330992371	4.132282967	0.001729706	0.041220947	-2.299416918
7377	ILMN_1359067	2	2q45	"c(""NM_031616"", ""NP_113804"")"	58821	Zranb2	"zinc finger, RAN-binding domain containing 2"	-0.032069378	4.255988864	-4.130998877	0.001733431	0.041220947	-2.301655511
7038	ILMN_1356194	3	3q36	"c(""NM_001008353"", ""NP_001008354"")"	311456	Mkks	McKusick-Kaufman syndrome	-0.052107629	4.091869313	-4.130755139	0.001734139	0.041220947	-2.302080445
860	ILMN_1363808	5	5q36	"c(""NM_001025657"", ""NP_001020828"")"	298681	Ssu72	SSU72 RNA polymerase II CTD phosphatase homolog (S. cerevisiae)	0.032780103	4.189300799	4.12549173	0.001749501	0.041523762	-2.311258099
7021	ILMN_1372298	10	10q31	"c(""NM_053474"", ""NP_445926"")"	84686	Ppp1r9b	"protein phosphatase 1, regulatory subunit 9B"	-0.015935557	4.023715225	-4.123354161	0.00175578	0.041565015	-2.314986077
2522	ILMN_1371270	19	19p13	"c(""NM_152242"", ""NP_689448"")"	260326	Gpr56	G protein-coupled receptor 56	0.04164631	4.225188427	4.122573721	0.001758079	0.041565015	-2.316347296
14646	ILMN_1356247	1	1q43	"c(""NM_001126278"", ""NP_001119750"")"	309227	RGD1564894	similar to glycine-N-acyltransferase isoform a	-0.058149826	4.27714387	-4.122222021	0.001759116	0.041565015	-2.316960738
11433	ILMN_1353361	20	20p12	"c(""NM_001000274"", ""NP_001000274"")"	294162	Olr1690	olfactory receptor 1690	0.028054889	4.09794064	4.120802234	0.001763308	0.041599847	-2.319437283
14199	ILMN_1365669	1	1q43	"c(""NM_021699"", ""NP_067731"")"	60328	Mark2	MAP/microtubule affinity-regulating kinase 2	-0.024967704	4.309665071	-4.119707259	0.001766548	0.041599847	-2.321347388
12649	ILMN_1349910	7	7q22	"c(""NM_001109986"", ""NM_024134"", ""NP_001103456"", ""NP_077048"")"	29467	Ddit3	DNA-damage inducible transcript 3	-0.041365762	4.143151837	-4.119057699	0.001768473	0.041599847	-2.322480553
11893	ILMN_1368089	NA	NA	NA	NA	NA	NA	-0.041331325	4.273392824	-4.117783743	0.001772255	0.041626957	-2.324703101
9227	ILMN_1349836	NA	NA	NA	NA	NA	NA	-0.025376408	4.384157809	-4.114626847	0.001781663	0.041702479	-2.330211302
3716	ILMN_2039028	1	1q33	"c(""NM_001107547"", ""NP_001101017"")"	308944	St5	suppression of tumorigenicity 5	0.022936628	4.081698848	4.113578932	0.001784798	0.041702479	-2.33203993
13936	ILMN_1358841	10	10q12	"c(""NM_001106972"", ""NP_001100442"")"	302913	RGD1309748	similar to CG4768-PA	-0.022604614	4.175106152	-4.113175066	0.001786007	0.041702479	-2.332744711
4698	ILMN_1373415	3	3q41	"c(""NM_001109207"", ""NP_001102677"")"	499914	Gins1	GINS complex subunit 1 (Psf1 homolog)	-0.041675384	4.085810087	-4.109570057	0.001796842	0.041893681	-2.339036451
9310	ILMN_1354653	4	4q12	"c(""NM_031987"", ""NP_114193"")"	83842	Crot	carnitine O-octanoyltransferase	-0.0367707	4.318685583	-4.108121517	0.001801215	0.041933879	-2.341564902
1369	ILMN_1370763	9	9q34	"c(""NM_019197"", ""NP_062070"")"	29366	Serpine2	"serine (or cysteine) peptidase inhibitor, clade E, member 2"	0.035441988	4.130277518	4.105993807	0.001807659	0.042012658	-2.345279219
15474	ILMN_1358804	13	13q25	"c(""NM_001107198"", ""NP_001100668"")"	305000	Exo1	exonuclease 1	-0.03511959	4.123337705	-4.105253318	0.001809907	0.042012658	-2.346571984
12230	ILMN_1362803	2	2q34	"c(""NM_001107714"", ""NP_001101184"")"	310772	Dennd2d	DENN/MADD domain containing 2D	0.047965825	4.139176651	4.102277913	0.001818969	0.042127217	-2.35176704
1474	ILMN_1369810	4	NA	"c(""NM_001198725"", ""NP_001185654"", ""XM_002726446"", ""XM_002729427"", ""XP_002726492"", ""XP_002729473"")"	100362005	LOC100362005	C10 protein	0.030708072	4.21914942	4.101886835	0.001820164	0.042127217	-2.352449925
8324	ILMN_1650104	15	15p12	"c(""NM_022220"", ""NP_071556"")"	60671	Gulo	gulonolactone (L-) oxidase	0.07332775	4.197710966	4.100919448	0.001823123	0.042134097	-2.354139199
15121	ILMN_1370412	8	8q32	"c(""NM_001108194"", ""NP_001101664"")"	316064	Oxsr1	oxidative-stress responsive 1	0.018056975	4.028208953	4.095856043	0.001838691	0.042431954	-2.362982478
8343	ILMN_1359302	16	16q12.5	"c(""NM_001014004"", ""NP_001014026"")"	306586	Amt	aminomethyltransferase	-0.024433689	4.140222224	-4.094937639	0.00184153	0.042435603	-2.364586737
7127	ILMN_1370802	2	2q34	"c(""NM_001107716"", ""NP_001101186"")"	310784	Taf13	"TAF13 RNA polymerase II, TATA box binding protein (TBP)-associated factor"	-0.025747458	4.189454421	-4.093620987	0.001845607	0.042444521	-2.36688679
9769	ILMN_1353861	9	9q37	"c(""NM_032067"", ""NP_114456"")"	84014	Ralbp1	ralA binding protein 1	-0.029733643	4.248359793	-4.0918262	0.001851181	0.042444521	-2.37002236
14940	ILMN_1352807	4	4q42	"c(""XM_001066203"", ""XM_342759"", ""XP_001066203"", ""XP_342760"")"	116669	Vwf	von Willebrand factor	-0.029881985	4.141793322	-4.090819831	0.001854314	0.042444521	-2.371780661
5215	ILMN_1361132	NA	NA	NA	NA	NA	NA	-0.044255631	4.132602956	-4.090528695	0.001855221	0.042444521	-2.372289343
4433	ILMN_1356539	20	20p12	"c(""NM_031051"", ""NP_112313"")"	81683	Mif	macrophage migration inhibitory factor	0.033602283	4.507827055	4.090385995	0.001855666	0.042444521	-2.372538676
2264	ILMN_1349860	1	1q32	"c(""NM_001000121"", ""NP_001000121"")"	293140	Olr35	olfactory receptor 35	0.053409853	4.074703631	4.088898301	0.001860311	0.042444521	-2.375138171
4992	ILMN_1358053	NA	NA	NA	NA	NA	NA	-0.035109539	4.050393048	-4.088039109	0.001862999	0.042444521	-2.376639558
8423	ILMN_1372884	X	Xq11-q12	"c(""NM_031546"", ""NP_113734"")"	25106	Rgn	regucalcin (senescence marker protein-30)	-0.078394613	4.163674825	-4.087000533	0.001866254	0.042444521	-2.378454501
8556	ILMN_1357317	4	4q34	"c(""NM_001107873"", ""NP_001101343"")"	312538	Mcm2	minichromosome maintenance complex component 2	-0.039163653	4.180260485	-4.086324129	0.001868377	0.042444521	-2.37963659
7022	ILMN_1352116	X	Xq31	"c(""NM_017107"", ""NP_058803"")"	26295	Ogt	O-linked N-acetylglucosamine (GlcNAc) transferase (UDP-N-acetylglucosamine:polypeptide-N-acetylglucosaminyl transferase)	0.034419502	4.090917032	4.086212286	0.001868728	0.042444521	-2.379832053
4592	ILMN_1354166	NA	NA	NA	NA	NA	NA	0.03840518	4.108431532	4.084028331	0.001875601	0.042539596	-2.383649069
14885	ILMN_1348927	4	4q21-q22	"c(""NM_012687"", ""NP_036819"")"	24886	Tbxas1	"thromboxane A synthase 1, platelet"	-0.023151785	4.066809391	-4.082136582	0.001881576	0.042614055	-2.386955742
293	ILMN_1358392	7	7q13	"c(""NM_139100"", ""NP_620800"")"	245959	Slc25a3	"solute carrier family 25 (mitochondrial carrier, phosphate carrier), member 3"	0.039356275	4.378781306	4.078863593	0.00189196	0.042788022	-2.392677533
315	ILMN_1366967	18	18q12.1	"c(""NM_001106141"", ""NP_001099611"")"	291558	RGD1562699	RGD1562699	-0.041339495	4.105172783	-4.077236981	0.001897143	0.042844032	-2.395521521
12004	ILMN_1352930	1	1q21	"c(""NM_138921"", ""NP_620276"")"	192360	Eml2	echinoderm microtubule associated protein like 2	-0.01778852	4.095674046	-4.073859232	0.001907953	0.04302678	-2.401428006
12177	ILMN_1362979	10	10q32.1	"c(""NM_001107057"", ""NP_001100527"")"	303602	Dcaf7	DDB1 and CUL4 associated factor 7	-0.029260527	4.040410657	-4.072649194	0.001911841	0.043053134	-2.40354419
11742	ILMN_1359630	NA	NA	NA	NA	NA	NA	-0.027921825	4.215744148	-4.069977669	0.001920454	0.043185675	-2.408216785
8762	ILMN_1365278	13	13q25	"c(""NM_177929"", ""NP_808790"")"	305002	Sdccag8	serologically defined colon cancer antigen 8	-0.020262653	4.02635636	-4.068995072	0.001923633	0.043195788	-2.409935549
13098	ILMN_1369198	20	20q13	"c(""NM_031324"", ""NP_112614"")"	83471	Prep	prolyl endopeptidase	-0.017416029	4.166891117	-4.068033915	0.001926747	0.043204437	-2.411616898
1516	ILMN_1370740	1	1q22	"c(""XM_001080259"", ""XM_218601"", ""XP_001080259"", ""XP_218601"")"	308607	E2f8	E2F transcription factor 8	-0.04373767	4.095231168	-4.065690749	0.001934361	0.043313822	-2.415716144
5125	ILMN_1364097	7	7q34	"c(""NM_001134861"", ""NP_001128333"")"	300129	Cerk	ceramide kinase	-0.026834881	4.132721325	-4.062808172	0.001943771	0.04345546	-2.420759752
14669	ILMN_1353917	NA	NA	NA	NA	NA	NA	-0.022196884	4.080924844	-4.062073687	0.001946177	0.04345546	-2.422044994
3572	ILMN_1363266	1	1q22	"c(""NM_173340"", ""NP_775462"")"	317646	Rpl13a	ribosomal protein L13A	0.032359927	4.317956183	4.06111727	0.001949313	0.043464197	-2.423718659
5231	ILMN_1364277	7	7q34	"c(""NM_031039"", ""NP_112301"")"	81670	Gpt	glutamic-pyruvate transaminase (alanine aminotransferase)	0.092628736	4.200695645	4.05936522	0.001955073	0.043509793	-2.426784843
2930	ILMN_1365412	NA	NA	NA	NA	NA	NA	-0.016492157	4.486397564	-4.058824317	0.001956855	0.043509793	-2.427731511
227	ILMN_1370475	10	10q32.3	"c(""NM_001107071"", ""NP_001100541"")"	303730	Cbx2	"chromobox homolog 2 (Pc class homolog, Drosophila)"	0.037569101	4.13291555	4.053024872	0.001976066	0.043875317	-2.437883149
13807	ILMN_1363947	2	2q34	"c(""NM_173094"", ""NP_775117"")"	24450	Hmgcs2	3-hydroxy-3-methylglutaryl-Coenzyme A synthase 2 (mitochondrial)	0.027965379	4.571574765	4.049461989	0.001987966	0.04407771	-2.444121316
2207	ILMN_1356401	4	4q42	"c(""NM_001106615"", ""NP_001100085"")"	297518	Arpc4	"actin related protein 2/3 complex, subunit 4"	0.035166513	4.284818675	4.047090365	0.001995928	0.04419236	-2.448274375
12109	ILMN_1367896	5	5q36	"c(""NM_001107912"", ""NP_001101382"")"	313048	Rbbp4	retinoblastoma binding protein 4	-0.031243705	4.349863959	-4.040635622	0.002017768	0.04450086	-2.459580149
303	ILMN_1353581	NA	NA	NA	NA	NA	NA	-0.022643767	4.074635466	-4.040459591	0.002018367	0.04450086	-2.459888527
4909	ILMN_1372198	17	17q11	"c(""XM_001061350"", ""XM_577577"", ""XP_001061350"", ""XP_577577"")"	502129	Hist1h2ai	"histone cluster 1, H2ai"	-0.050127761	4.126820695	-4.039918685	0.002020209	0.04450086	-2.460836128
11661	ILMN_1363888	2	2q25	"c(""NM_181363"", ""NP_852028"")"	207120	Nudt6	nudix (nucleoside diphosphate linked moiety X)-type motif 6	0.041866834	4.064896397	4.039655632	0.002021105	0.04450086	-2.461296973
4716	ILMN_1352309	18	18p12	"c(""NM_001108888"", ""NP_001102358"")"	364838	Reep5	receptor accessory protein 5	-0.04222321	4.074999002	-4.037802012	0.002027434	0.044578203	-2.46454453
7732	ILMN_1369871	1	1q21	"c(""XM_001055374"", ""XM_344862"", ""XP_001055374"", ""XP_344863"")"	365192	Zfp324	zinc finger protein 324	0.023577068	4.061974556	4.034496926	0.002038769	0.044762927	-2.470335833
5561	ILMN_1376349	6	6q32	"c(""NM_001012194"", ""NP_001012194"")"	362779	Vrk1	vaccinia related kinase 1	-0.049458236	4.171977216	-4.033706413	0.00204149	0.044762927	-2.471721146
14083	ILMN_1369252	8	8q32	"c(""NM_212524"", ""NP_997689"")"	316122	Abhd5	abhydrolase domain containing 5	-0.018777387	4.058554393	-4.030824046	0.002051444	0.044891398	-2.476772747
8046	ILMN_1362522	8	8q21	"c(""NM_153302"", ""NP_695214"")"	266605	Dcps	"decapping enzyme, scavenger"	-0.020512775	4.088349268	-4.030368684	0.002053021	0.044891398	-2.477570876
9656	ILMN_1353794	9	9q35	"c(""NM_001031659"", ""NP_001026829"")"	316575	Trip12	thyroid hormone receptor interactor 12	-0.020226688	4.27017836	-4.025240506	0.002070869	0.045193013	-2.486560499
7908	ILMN_1371791	17	17p14	"c(""NM_001107335"", ""NP_001100805"")"	306722	Dapk1	death associated protein kinase 1	0.046403631	4.239653778	4.024767314	0.002072524	0.045193013	-2.487390115
1082	ILMN_1651161	12	12q11	"c(""XM_001056892"", ""XP_001056892"")"	680711	LOC680711	hypothetical protein LOC680711	-0.030704107	4.034044511	-4.022572194	0.00208022	0.045267956	-2.491238937
14923	ILMN_1351948	8	8q32	"c(""NM_020073"", ""NP_064458"")"	56813	Pth1r	parathyroid hormone 1 receptor	-0.054402284	4.147669359	-4.021555678	0.002083793	0.045267956	-2.493021394
2954	ILMN_1364854	7	7q33	"c(""NM_017136"", ""NP_058832"")"	29230	Sqle	squalene epoxidase	-0.059659923	4.164396189	-4.021343799	0.002084539	0.045267956	-2.493392934
5169	ILMN_1369248	NA	NA	NA	NA	NA	NA	0.048796628	4.285190114	4.019337307	0.002091615	0.045359391	-2.496911617
15558	ILMN_1372755	11	11q23	"c(""NM_001008335"", ""NP_001008336"")"	303831	Eif4a2	"eukaryotic translation initiation factor 4A, isoform 2"	-0.030552253	4.31363218	-4.016394717	0.002102037	0.045523046	-2.502072528
1341	ILMN_1650955	6	6q32	"c(""NM_203410"", ""NP_981955"")"	170512	Ifi27	"interferon, alpha-inducible protein 27"	0.033630439	4.372996485	4.013213338	0.002113366	0.045665452	-2.507653104
11194	ILMN_1367954	19	19q11	"c(""NM_053563"", ""NP_446015"")"	89827	Ddx39	DEAD (Asp-Glu-Ala-Asp) box polypeptide 39	-0.034219642	4.19907029	-4.01292888	0.002114382	0.045665452	-2.508152126
1790	ILMN_1376723	12	12q16	"c(""NM_001011904"", ""NP_001011904"")"	288710	Rnf10	ring finger protein 10	0.031240426	4.344620538	4.010867532	0.00212176	0.045762367	-2.511768539
11928	ILMN_1376716	4	4q42	"c(""NM_001005890"", ""NP_001005890"")"	362430	Clec4a1	"C-type lectin domain family 4, member A1"	0.023851857	4.057586573	4.004080827	0.002146241	0.046227397	-2.523677717
1389	ILMN_1367239	5	5q34	"c(""NM_001106670"", ""NP_001100140"")"	298288	C8a	"complement component 8, alpha polypeptide"	-0.03878763	4.099402931	-4.001726451	0.002154802	0.046321881	-2.52781007
2378	ILMN_1360593	7	7q22	"c(""NM_001017459"", ""NP_001017459"")"	314859	Mdm1	Mdm1 nuclear protein homolog (mouse)	-0.027519378	4.13101066	-4.000777875	0.002158261	0.046321881	-2.529475129
4174	ILMN_1369005	NA	NA	NA	NA	NA	NA	-0.060351005	4.153790826	-4.000411357	0.0021596	0.046321881	-2.530118508
13340	ILMN_1369547	17	17q12.3	"c(""NM_001007733"", ""NP_001007734"")"	361274	Nudt5	nudix (nucleoside diphosphate linked moiety X)-type motif 5	-0.038492399	4.129166311	-3.999663871	0.002162332	0.046321881	-2.531430665
10632	ILMN_1350712	1	1q33	"c(""NM_001107542"", ""NP_001101012"")"	308896	Usp47	ubiquitin specific peptidase 47	-0.021716845	4.22562291	-3.989200661	0.002200952	0.046988334	-2.549803168
6815	ILMN_1373086	1	NA	"c(""XM_002728803"", ""XP_002728849"")"	100360447	LOC100360447	hypothetical protein LOC100360447	-0.038825002	4.090275937	-3.988883632	0.002202133	0.046988334	-2.550359992
12085	ILMN_1361724	3	3q36	"c(""NM_001005541"", ""NP_001005541"")"	296159	Vps16	vacuolar protein sorting 16 homolog (S. cerevisiae)	-0.037196146	4.235429854	-3.988826481	0.002202346	0.046988334	-2.550460371
14336	ILMN_1376705	13	13q24	"c(""NM_001012028"", ""NP_001012028"")"	304951	Nuf2	"NUF2, NDC80 kinetochore complex component, homolog (S. cerevisiae)"	-0.04596748	4.132834344	-3.985286121	0.002215585	0.047207164	-2.556679191
5921	ILMN_1371232	3	3p13	"c(""NM_001100533"", ""NP_001094003"")"	296583	Nacc2	"nucleus accumbens associated 2, BEN and BTB (POZ) domain containing"	0.027952255	4.140877577	3.975055737	0.002254307	0.047903268	-2.574655398
577	ILMN_1363912	13	13q22	"c(""NM_001107189"", ""NP_001100659"")"	304913	Tnn	tenascin N	0.027828171	4.141615317	3.971807946	0.002266747	0.048103041	-2.58036408
14532	ILMN_1367547	3	3q35	"c(""NM_001080783"", ""NP_001074252"")"	311355	Hisppd2a	histidine acid phosphatase domain containing 2A	-0.027772103	4.058619487	-3.970491982	0.002271808	0.048145897	-2.58267742
2623	ILMN_1361407	15	15q22	"c(""NM_001108390"", ""NP_001101860"")"	361089	Ndfip2	Nedd4 family interacting protein 2	0.018448754	4.087754308	3.96924329	0.00227662	0.048183394	-2.584872636
8434	ILMN_1369379	1	1q43	"c(""NM_134345"", ""NP_599172"")"	171335	Cox8a	cytochrome c oxidase subunit VIIIa	0.01872987	4.405388579	3.965905062	0.002289539	0.048392122	-2.590741933
3608	ILMN_1361277	3	3p13	"c(""NM_022194"", ""NP_071530"")"	60582	Il1rn	interleukin 1 receptor antagonist	0.029810354	4.066325989	3.96426298	0.002295922	0.048446308	-2.593629396
10780	ILMN_1364623	1	1q54	"c(""NM_001033064"", ""NP_001028236"")"	293997	Kazald1	Kazal-type serine peptidase inhibitor domain 1	0.013236533	4.022651543	3.962172971	0.002304073	0.048446308	-2.597304829
9094	ILMN_1358888	19	19q12	"c(""NM_001025637"", ""NP_001020808"")"	291983	Psmb10	"proteasome (prosome, macropain) subunit, beta type 10"	-0.03714153	4.320257294	-3.961193902	0.002307902	0.048446308	-2.59902672
441	ILMN_1375115	20	20p12	"c(""NM_001025727"", ""NP_001020898"")"	361815	Rnf8	ring finger protein 8	0.030899848	4.063946333	3.960996853	0.002308673	0.048446308	-2.599373279
723	ILMN_1371649	1	1q21	"c(""NM_012542"", ""NP_036674"")"	24299	Cyp2a3	"cytochrome P450, family 2, subfamily a, polypeptide 3"	0.027112083	4.041675192	3.960539471	0.002310464	0.048446308	-2.600177713
8929	ILMN_1361253	X	Xq12	"c(""NM_001106756"", ""NP_001100226"")"	299310	Ndufb11	"NADH dehydrogenase (ubiquinone) 1 beta subcomplex, 11"	0.036431828	4.30084068	3.959291886	0.002315358	0.048484705	-2.602372027
11516	ILMN_1352142	5	5q36	"c(""NM_019262"", ""NP_062135"")"	29687	C1qb	"complement component 1, q subcomponent, B chain"	0.043235007	4.321635885	3.956359007	0.002326906	0.048662141	-2.607531032
11316	ILMN_1367825	9	9q33	"c(""NM_001106919"", ""NP_001100389"")"	301511	Arpc2	"actin related protein 2/3 complex, subunit 2"	0.024491567	4.380104907	3.953810042	0.00233699	0.048742037	-2.612015305
5662	ILMN_1357368	9	9q11	"c(""NM_016994"", ""NP_058690"")"	24232	C3	complement component 3	-0.030134939	4.46471527	-3.953707539	0.002337396	0.048742037	-2.612195645
11635	ILMN_1370169	8	8q13	"c(""NM_013101"", ""NP_037233"")"	25638	Pde4a	"phosphodiesterase 4A, cAMP-specific (phosphodiesterase E2 dunce homolog, Drosophila)"	-0.031135139	4.048673924	-3.953060823	0.002339963	0.048742037	-2.613333473
10930	ILMN_1371995	10	10q32.1	"c(""NM_031983"", ""NP_114189"")"	83833	Smarcd2	"SWI/SNF related, matrix associated, actin dependent regulator of chromatin, subfamily d, member 2"	-0.034097547	4.069937212	-3.95139804	0.002346574	0.048812863	-2.616259122
3737	ILMN_1368234	20	20q11	"c(""NM_001190236"", ""NM_001190237"", ""NM_001190238"", ""NM_013013"", ""NP_001177165"", ""NP_001177166"", ""NP_001177167"", ""NP_037145"")"	25524	Psap	prosaposin	0.028365124	4.23892358	3.950304852	0.002350932	0.048812863	-2.6181827
10203	ILMN_1374692	3	3q42	"c(""NM_001106544"", ""NP_001100014"")"	296394	Dpm1	"dolichyl-phosphate mannosyltransferase polypeptide 1, catalytic subunit"	0.029819315	4.31872461	3.949883612	0.002352613	0.048812863	-2.618923942
6076	ILMN_1358624	1	1q52	"c(""NM_001106375"", ""NP_001099845"")"	294103	Papss2	3'-phosphoadenosine 5'-phosphosulfate synthase 2	0.029478232	4.115243432	3.947723944	0.002361252	0.048838064	-2.622724467
10170	ILMN_1373516	18	18q12.3	"c(""XM_001054209"", ""XM_574173"", ""XP_001054209"", ""XP_574173"")"	498885	Slc25a6	"solute carrier family 25 (mitochondrial carrier; adenine nucleotide translocator), member 6"	0.035694649	4.465440963	3.947580905	0.002361826	0.048838064	-2.622976198
5227	ILMN_1363700	NA	NA	NA	NA	NA	NA	0.017446972	4.294625778	3.947267534	0.002363082	0.048838064	-2.623527695
8900	ILMN_1376637	14	14q21	"c(""NM_001011911"", ""NP_001011911"")"	289707	Lyar	Ly1 antibody reactive homolog (mouse)	-0.040087048	4.278769645	-3.944578367	0.002373895	0.048994108	-2.628260657
