# Supplementary material for: Genome-Wide Methylation and Gene Expression Changes in Newborn Rats following Maternal Protein Restriction and Reversal by Folic Acid
Source: PLoS One. 2013 Dec 31;8(12):e82989. doi: 10.1371/journal.pone.0082989 (PMC3877003; doi:10.1371/journal.pone.0082989)
Supplement: Dataset S4 — GEX PvF, Ontology. Ontology of the mapped differentially expressed gene set (maternal low protein compared to maternal low protein supplemented with folic acid). File CP: Results from overlapping differentially expressed gene list and gene sets from KEGG pathway database in MSigBD collection C2. File TFBS: Results from overlapping differentially expressed gene list and gene sets that share a conserved cis-regulatory motif in promoters and 3-UTRs in MSigBD collection C2. File GO-processes: Results from overlapping differentially expressed gene list and gene sets from Biological processes Ontology in MSigBD collection C2. (TXT) [file pone.0082989.s004.txt]

Overlap Results

Collection(s):	BP
# overlaps shown:	20
# genesets in collections:	825
# genes in comparison (n):	552
# genes in universe (N):	45956

Gene Set Name	# Genes in Gene Set (K)	Description	# Genes in Overlap (k)	k/K	p-value	FDR q-value
BIOPOLYMER_METABOLIC_PROCESS	1684	Genes annotated by the GO term GO:0043283. The chemical reactions and pathways involving biopolymers, long, repeating chains of monomers found in nature e.g. polysaccharides and proteins.	70	0.0416	0E0	0E0
CELLULAR_PROTEIN_METABOLIC_PROCESS	1117	Genes annotated by the GO term GO:0044267. The chemical reactions and pathways involving a specific protein, rather than of proteins in general, occurring at the level of an individual cell. Includes protein modification.	53	0.0474	0E0	0E0
CELLULAR_MACROMOLECULE_METABOLIC_PROCESS	1131	Genes annotated by the GO term GO:0044260. The chemical reactions and pathways involving macromolecules, large molecules including proteins, nucleic acids and carbohydrates, as carried out by individual cells.	54	0.0477	0E0	0E0
PROTEIN_METABOLIC_PROCESS	1231	Genes annotated by the GO term GO:0019538. The chemical reactions and pathways involving a specific protein, rather than of proteins in general. Includes protein modification.	59	0.0479	0E0	0E0
CATABOLIC_PROCESS	225	Genes annotated by the GO term GO:0009056. The chemical reactions and pathways resulting in the breakdown of substances, including the breakdown of carbon compounds with the liberation of energy for use by the cell or organism.	26	0.1156	0E0	0E0
CELLULAR_CATABOLIC_PROCESS	212	Genes annotated by the GO term GO:0044248. The chemical reactions and pathways resulting in the breakdown of substances, carried out by individual cells.	26	0.1226	0E0	0E0
ORGANELLE_ORGANIZATION_AND_BIOGENESIS	473	Genes annotated by the GO term GO:0006996. A process that is carried out at the cellular level which results in the formation, arrangement of constituent parts, or disassembly of any organelle within a cell.	30	0.0634	2.12E-13	2.5E-11
SIGNAL_TRANSDUCTION	1634	Genes annotated by the GO term GO:0007165. The cascade of processes by which a signal interacts with a receptor, causing a change in the level or activity of a second messenger or other downstream target, and ultimately effecting a change in the functioning of the cell.	58	0.0355	2.84E-13	2.93E-11
ORGANIC_ACID_METABOLIC_PROCESS	180	Genes annotated by the GO term GO:0006082. The chemical reactions and pathways involving organic acids, any acidic compound containing carbon in covalent linkage.	19	0.1056	8.73E-13	8E-11
CARBOXYLIC_ACID_METABOLIC_PROCESS	178	Genes annotated by the GO term GO:0019752. The chemical reactions and pathways involving carboxylic acids, any organic acid containing one or more carboxyl (COOH) groups or anions (COO-).	18	0.1011	7.23E-12	5.96E-10
CELL_CYCLE_GO_0007049	315	Genes annotated by the GO term GO:0007049. The progression of biochemical and morphological phases and events that occur in a cell during successive cell replication or nuclear replication events. Canonically, the cell cycle comprises the replication and segregation of genetic material followed by the division of the cell, but in endocycles or syncytial cells nuclear replication or nuclear division may not be followed by cell division.	23	0.0730	8.23E-12	6.17E-10
NITROGEN_COMPOUND_CATABOLIC_PROCESS	29	Genes annotated by the GO term GO:0044270. The chemical reactions and pathways resulting in the breakdown of organic and inorganic nitrogenous compounds.	9	0.3103	3.95E-11	2.71E-9
BIOPOLYMER_MODIFICATION	650	Genes annotated by the GO term GO:0043412. The covalent alteration of one or more monomeric units in a polypeptide, polynucleotide, polysaccharide, or other biological polymer, resulting in a change in its properties.	31	0.0477	1.23E-10	7.81E-9
RESPONSE_TO_STRESS	508	Genes annotated by the GO term GO:0006950. A change in state or activity of a cell or an organism (in terms of movement, secretion, enzyme production, gene expression, etc.) as a result of a stimulus indicating the organism is under stress. The stress is usually, but not necessarily, exogenous (e.g. temperature, humidity, ionizing radiation).	27	0.0531	1.86E-10	1.1E-8
INTRACELLULAR_SIGNALING_CASCADE	667	Genes annotated by the GO term GO:0007242. A series of reactions within the cell that occur as a result of a single trigger reaction or compound.	31	0.0465	2.31E-10	1.27E-8
AMINO_ACID_CATABOLIC_PROCESS	25	Genes annotated by the GO term GO:0009063. The chemical reactions and pathways resulting in the breakdown of amino acids, organic acids containing one or more amino substituents.	8	0.3200	3.72E-10	1.92E-8
DNA_METABOLIC_PROCESS	257	Genes annotated by the GO term GO:0006259. The chemical reactions and pathways involving DNA, deoxyribonucleic acid, one of the two main types of nucleic acid, consisting of a long, unbranched macromolecule formed from one, or more commonly, two, strands of linked deoxyribonucleotides.	19	0.0739	4.38E-10	2.12E-8
AMINE_CATABOLIC_PROCESS	27	Genes annotated by the GO term GO:0009310. The chemical reactions and pathways resulting in the breakdown of any organic compound that is weakly basic in character and contains an amino or a substituted amino group. Amines are called primary, secondary, or tertiary according to whether one, two, or three carbon atoms are attached to the nitrogen atom.	8	0.2963	7.48E-10	3.27E-8
NITROGEN_COMPOUND_METABOLIC_PROCESS	155	Genes annotated by the GO term GO:0006807. The chemical reactions and pathways involving various organic and inorganic nitrogenous compounds; includes nitrogen fixation, nitrification, denitrification, assimilatory/dissimilatory nitrate reduction and the interconversion of nitrogenous organic matter and ammonium.	15	0.0968	7.54E-10	3.27E-8
NUCLEOBASENUCLEOSIDENUCLEOTIDE_AND_NUCLEIC_ACID_METABOLIC_PROCESS	1244	Genes annotated by the GO term GO:0006139. The chemical reactions and pathways involving nucleobases, nucleosides, nucleotides and nucleic acids.	43	0.0346	8.88E-10	3.66E-8


Gene/Gene Set Overlap Matrix

Gene Symbol	Description	BIOPOLYMER_METABOLIC_PROCESS	CELLULAR_PROTEIN_METABOLIC_PROCESS	CELLULAR_MACROMOLECULE_METABOLIC_PROCESS	PROTEIN_METABOLIC_PROCESS	CATABOLIC_PROCESS	CELLULAR_CATABOLIC_PROCESS	ORGANELLE_ORGANIZATION_AND_BIOGENESIS	SIGNAL_TRANSDUCTION	ORGANIC_ACID_METABOLIC_PROCESS	CARBOXYLIC_ACID_METABOLIC_PROCESS	CELL_CYCLE_GO_0007049	NITROGEN_COMPOUND_CATABOLIC_PROCESS	BIOPOLYMER_MODIFICATION	RESPONSE_TO_STRESS	INTRACELLULAR_SIGNALING_CASCADE	AMINO_ACID_CATABOLIC_PROCESS	DNA_METABOLIC_PROCESS	AMINE_CATABOLIC_PROCESS	NITROGEN_COMPOUND_METABOLIC_PROCESS	NUCLEOBASENUCLEOSIDENUCLEOTIDE_AND_NUCLEIC_ACID_METABOLIC_PROCESS
AMFR	autocrine motility factor receptor	BIOPOLYMER_METABOLIC_PROCESS	CELLULAR_PROTEIN_METABOLIC_PROCESS	CELLULAR_MACROMOLECULE_METABOLIC_PROCESS	PROTEIN_METABOLIC_PROCESS	CATABOLIC_PROCESS	CELLULAR_CATABOLIC_PROCESS		SIGNAL_TRANSDUCTION					BIOPOLYMER_MODIFICATION	RESPONSE_TO_STRESS	INTRACELLULAR_SIGNALING_CASCADE					
SQSTM1	sequestosome 1	BIOPOLYMER_METABOLIC_PROCESS	CELLULAR_PROTEIN_METABOLIC_PROCESS	CELLULAR_MACROMOLECULE_METABOLIC_PROCESS	PROTEIN_METABOLIC_PROCESS	CATABOLIC_PROCESS	CELLULAR_CATABOLIC_PROCESS		SIGNAL_TRANSDUCTION						RESPONSE_TO_STRESS	INTRACELLULAR_SIGNALING_CASCADE					NUCLEOBASENUCLEOSIDENUCLEOTIDE_AND_NUCLEIC_ACID_METABOLIC_PROCESS
UHRF2	ubiquitin-like, containing PHD and RING finger domains, 2	BIOPOLYMER_METABOLIC_PROCESS	CELLULAR_PROTEIN_METABOLIC_PROCESS	CELLULAR_MACROMOLECULE_METABOLIC_PROCESS	PROTEIN_METABOLIC_PROCESS	CATABOLIC_PROCESS	CELLULAR_CATABOLIC_PROCESS					CELL_CYCLE_GO_0007049		BIOPOLYMER_MODIFICATION							
FBXO22	F-box protein 22	BIOPOLYMER_METABOLIC_PROCESS	CELLULAR_PROTEIN_METABOLIC_PROCESS	CELLULAR_MACROMOLECULE_METABOLIC_PROCESS	PROTEIN_METABOLIC_PROCESS	CATABOLIC_PROCESS	CELLULAR_CATABOLIC_PROCESS							BIOPOLYMER_MODIFICATION							
UBE2G2	ubiquitin-conjugating enzyme E2G 2 (UBC7 homolog, yeast)	BIOPOLYMER_METABOLIC_PROCESS	CELLULAR_PROTEIN_METABOLIC_PROCESS	CELLULAR_MACROMOLECULE_METABOLIC_PROCESS	PROTEIN_METABOLIC_PROCESS	CATABOLIC_PROCESS	CELLULAR_CATABOLIC_PROCESS														
ABI2	abl interactor 2	BIOPOLYMER_METABOLIC_PROCESS	CELLULAR_PROTEIN_METABOLIC_PROCESS	CELLULAR_MACROMOLECULE_METABOLIC_PROCESS	PROTEIN_METABOLIC_PROCESS			ORGANELLE_ORGANIZATION_AND_BIOGENESIS						BIOPOLYMER_MODIFICATION							
MTERF	mitochondrial transcription termination factor	BIOPOLYMER_METABOLIC_PROCESS	CELLULAR_PROTEIN_METABOLIC_PROCESS	CELLULAR_MACROMOLECULE_METABOLIC_PROCESS	PROTEIN_METABOLIC_PROCESS			ORGANELLE_ORGANIZATION_AND_BIOGENESIS													NUCLEOBASENUCLEOSIDENUCLEOTIDE_AND_NUCLEIC_ACID_METABOLIC_PROCESS
OXSR1	oxidative-stress responsive 1	BIOPOLYMER_METABOLIC_PROCESS	CELLULAR_PROTEIN_METABOLIC_PROCESS	CELLULAR_MACROMOLECULE_METABOLIC_PROCESS	PROTEIN_METABOLIC_PROCESS				SIGNAL_TRANSDUCTION					BIOPOLYMER_MODIFICATION	RESPONSE_TO_STRESS	INTRACELLULAR_SIGNALING_CASCADE					
DAPK1	death-associated protein kinase 1	BIOPOLYMER_METABOLIC_PROCESS	CELLULAR_PROTEIN_METABOLIC_PROCESS	CELLULAR_MACROMOLECULE_METABOLIC_PROCESS	PROTEIN_METABOLIC_PROCESS				SIGNAL_TRANSDUCTION					BIOPOLYMER_MODIFICATION		INTRACELLULAR_SIGNALING_CASCADE					
CHUK	conserved helix-loop-helix ubiquitous kinase	BIOPOLYMER_METABOLIC_PROCESS	CELLULAR_PROTEIN_METABOLIC_PROCESS	CELLULAR_MACROMOLECULE_METABOLIC_PROCESS	PROTEIN_METABOLIC_PROCESS				SIGNAL_TRANSDUCTION					BIOPOLYMER_MODIFICATION		INTRACELLULAR_SIGNALING_CASCADE					
MARK2	MAP/microtubule affinity-regulating kinase 2	BIOPOLYMER_METABOLIC_PROCESS	CELLULAR_PROTEIN_METABOLIC_PROCESS	CELLULAR_MACROMOLECULE_METABOLIC_PROCESS	PROTEIN_METABOLIC_PROCESS				SIGNAL_TRANSDUCTION					BIOPOLYMER_MODIFICATION		INTRACELLULAR_SIGNALING_CASCADE					
DUSP6	dual specificity phosphatase 6	BIOPOLYMER_METABOLIC_PROCESS	CELLULAR_PROTEIN_METABOLIC_PROCESS	CELLULAR_MACROMOLECULE_METABOLIC_PROCESS	PROTEIN_METABOLIC_PROCESS				SIGNAL_TRANSDUCTION					BIOPOLYMER_MODIFICATION		INTRACELLULAR_SIGNALING_CASCADE					
SRP72	signal recognition particle 72kDa	BIOPOLYMER_METABOLIC_PROCESS	CELLULAR_PROTEIN_METABOLIC_PROCESS	CELLULAR_MACROMOLECULE_METABOLIC_PROCESS	PROTEIN_METABOLIC_PROCESS				SIGNAL_TRANSDUCTION					BIOPOLYMER_MODIFICATION							
PTPRD	protein tyrosine phosphatase, receptor type, D	BIOPOLYMER_METABOLIC_PROCESS	CELLULAR_PROTEIN_METABOLIC_PROCESS	CELLULAR_MACROMOLECULE_METABOLIC_PROCESS	PROTEIN_METABOLIC_PROCESS				SIGNAL_TRANSDUCTION					BIOPOLYMER_MODIFICATION							
OGT	O-linked N-acetylglucosamine (GlcNAc) transferase (UDP-N-acetylglucosamine:polypeptide-N-acetylglucosaminyl transferase)	BIOPOLYMER_METABOLIC_PROCESS	CELLULAR_PROTEIN_METABOLIC_PROCESS	CELLULAR_MACROMOLECULE_METABOLIC_PROCESS	PROTEIN_METABOLIC_PROCESS				SIGNAL_TRANSDUCTION					BIOPOLYMER_MODIFICATION							
GLRX2	glutaredoxin 2	BIOPOLYMER_METABOLIC_PROCESS	CELLULAR_PROTEIN_METABOLIC_PROCESS	CELLULAR_MACROMOLECULE_METABOLIC_PROCESS	PROTEIN_METABOLIC_PROCESS									BIOPOLYMER_MODIFICATION	RESPONSE_TO_STRESS						
P4HB	procollagen-proline, 2-oxoglutarate 4-dioxygenase (proline 4-hydroxylase), beta polypeptide	BIOPOLYMER_METABOLIC_PROCESS	CELLULAR_PROTEIN_METABOLIC_PROCESS	CELLULAR_MACROMOLECULE_METABOLIC_PROCESS	PROTEIN_METABOLIC_PROCESS									BIOPOLYMER_MODIFICATION						NITROGEN_COMPOUND_METABOLIC_PROCESS	
PIGY	phosphatidylinositol glycan anchor biosynthesis, class Y	BIOPOLYMER_METABOLIC_PROCESS	CELLULAR_PROTEIN_METABOLIC_PROCESS	CELLULAR_MACROMOLECULE_METABOLIC_PROCESS	PROTEIN_METABOLIC_PROCESS									BIOPOLYMER_MODIFICATION							
DPM1	dolichyl-phosphate mannosyltransferase polypeptide 1, catalytic subunit	BIOPOLYMER_METABOLIC_PROCESS	CELLULAR_PROTEIN_METABOLIC_PROCESS	CELLULAR_MACROMOLECULE_METABOLIC_PROCESS	PROTEIN_METABOLIC_PROCESS									BIOPOLYMER_MODIFICATION							
ALG1	asparagine-linked glycosylation 1 homolog (S. cerevisiae, beta-1,4-mannosyltransferase)	BIOPOLYMER_METABOLIC_PROCESS	CELLULAR_PROTEIN_METABOLIC_PROCESS	CELLULAR_MACROMOLECULE_METABOLIC_PROCESS	PROTEIN_METABOLIC_PROCESS									BIOPOLYMER_MODIFICATION							
PIM1	pim-1 oncogene	BIOPOLYMER_METABOLIC_PROCESS	CELLULAR_PROTEIN_METABOLIC_PROCESS	CELLULAR_MACROMOLECULE_METABOLIC_PROCESS	PROTEIN_METABOLIC_PROCESS									BIOPOLYMER_MODIFICATION							
FURIN	furin (paired basic amino acid cleaving enzyme)	BIOPOLYMER_METABOLIC_PROCESS	CELLULAR_PROTEIN_METABOLIC_PROCESS	CELLULAR_MACROMOLECULE_METABOLIC_PROCESS	PROTEIN_METABOLIC_PROCESS									BIOPOLYMER_MODIFICATION							
LCMT1	leucine carboxyl methyltransferase 1	BIOPOLYMER_METABOLIC_PROCESS	CELLULAR_PROTEIN_METABOLIC_PROCESS	CELLULAR_MACROMOLECULE_METABOLIC_PROCESS	PROTEIN_METABOLIC_PROCESS									BIOPOLYMER_MODIFICATION							
DYRK1A	dual-specificity tyrosine-(Y)-phosphorylation regulated kinase 1A	BIOPOLYMER_METABOLIC_PROCESS	CELLULAR_PROTEIN_METABOLIC_PROCESS	CELLULAR_MACROMOLECULE_METABOLIC_PROCESS	PROTEIN_METABOLIC_PROCESS									BIOPOLYMER_MODIFICATION							
MAPK3	mitogen-activated protein kinase 3	BIOPOLYMER_METABOLIC_PROCESS	CELLULAR_PROTEIN_METABOLIC_PROCESS	CELLULAR_MACROMOLECULE_METABOLIC_PROCESS	PROTEIN_METABOLIC_PROCESS									BIOPOLYMER_MODIFICATION							
VRK1	vaccinia related kinase 1	BIOPOLYMER_METABOLIC_PROCESS	CELLULAR_PROTEIN_METABOLIC_PROCESS	CELLULAR_MACROMOLECULE_METABOLIC_PROCESS	PROTEIN_METABOLIC_PROCESS									BIOPOLYMER_MODIFICATION							
TPST2	tyrosylprotein sulfotransferase 2	BIOPOLYMER_METABOLIC_PROCESS	CELLULAR_PROTEIN_METABOLIC_PROCESS	CELLULAR_MACROMOLECULE_METABOLIC_PROCESS	PROTEIN_METABOLIC_PROCESS									BIOPOLYMER_MODIFICATION							
SPRR1A	small proline-rich protein 1A	BIOPOLYMER_METABOLIC_PROCESS	CELLULAR_PROTEIN_METABOLIC_PROCESS	CELLULAR_MACROMOLECULE_METABOLIC_PROCESS	PROTEIN_METABOLIC_PROCESS									BIOPOLYMER_MODIFICATION							
PARP2	poly (ADP-ribose) polymerase family, member 2	BIOPOLYMER_METABOLIC_PROCESS	CELLULAR_PROTEIN_METABOLIC_PROCESS	CELLULAR_MACROMOLECULE_METABOLIC_PROCESS	PROTEIN_METABOLIC_PROCESS									BIOPOLYMER_MODIFICATION							
FUT4	fucosyltransferase 4 (alpha (1,3) fucosyltransferase, myeloid-specific)	BIOPOLYMER_METABOLIC_PROCESS	CELLULAR_PROTEIN_METABOLIC_PROCESS	CELLULAR_MACROMOLECULE_METABOLIC_PROCESS	PROTEIN_METABOLIC_PROCESS									BIOPOLYMER_MODIFICATION							
MAN2B1	mannosidase, alpha, class 2B, member 1	BIOPOLYMER_METABOLIC_PROCESS	CELLULAR_PROTEIN_METABOLIC_PROCESS	CELLULAR_MACROMOLECULE_METABOLIC_PROCESS	PROTEIN_METABOLIC_PROCESS									BIOPOLYMER_MODIFICATION							
PPP4R2	protein phosphatase 4, regulatory subunit 2	BIOPOLYMER_METABOLIC_PROCESS	CELLULAR_PROTEIN_METABOLIC_PROCESS	CELLULAR_MACROMOLECULE_METABOLIC_PROCESS	PROTEIN_METABOLIC_PROCESS									BIOPOLYMER_MODIFICATION							
TUFM	Tu translation elongation factor, mitochondrial	BIOPOLYMER_METABOLIC_PROCESS	CELLULAR_PROTEIN_METABOLIC_PROCESS	CELLULAR_MACROMOLECULE_METABOLIC_PROCESS	PROTEIN_METABOLIC_PROCESS																
CHIT1	chitinase 1 (chitotriosidase)	BIOPOLYMER_METABOLIC_PROCESS		CELLULAR_MACROMOLECULE_METABOLIC_PROCESS		CATABOLIC_PROCESS	CELLULAR_CATABOLIC_PROCESS													NITROGEN_COMPOUND_METABOLIC_PROCESS	
PEX14	peroxisomal biogenesis factor 14	BIOPOLYMER_METABOLIC_PROCESS			PROTEIN_METABOLIC_PROCESS			ORGANELLE_ORGANIZATION_AND_BIOGENESIS													NUCLEOBASENUCLEOSIDENUCLEOTIDE_AND_NUCLEIC_ACID_METABOLIC_PROCESS
RNASEH2A	ribonuclease H2, subunit A	BIOPOLYMER_METABOLIC_PROCESS				CATABOLIC_PROCESS	CELLULAR_CATABOLIC_PROCESS											DNA_METABOLIC_PROCESS			NUCLEOBASENUCLEOSIDENUCLEOTIDE_AND_NUCLEIC_ACID_METABOLIC_PROCESS
ZFP36	zinc finger protein 36, C3H type, homolog (mouse)	BIOPOLYMER_METABOLIC_PROCESS				CATABOLIC_PROCESS	CELLULAR_CATABOLIC_PROCESS														NUCLEOBASENUCLEOSIDENUCLEOTIDE_AND_NUCLEIC_ACID_METABOLIC_PROCESS
RAN	RAN, member RAS oncogene family	BIOPOLYMER_METABOLIC_PROCESS						ORGANELLE_ORGANIZATION_AND_BIOGENESIS	SIGNAL_TRANSDUCTION			CELL_CYCLE_GO_0007049						DNA_METABOLIC_PROCESS			NUCLEOBASENUCLEOSIDENUCLEOTIDE_AND_NUCLEIC_ACID_METABOLIC_PROCESS
NASP	nuclear autoantigenic sperm protein (histone-binding)	BIOPOLYMER_METABOLIC_PROCESS						ORGANELLE_ORGANIZATION_AND_BIOGENESIS				CELL_CYCLE_GO_0007049						DNA_METABOLIC_PROCESS			NUCLEOBASENUCLEOSIDENUCLEOTIDE_AND_NUCLEIC_ACID_METABOLIC_PROCESS
TERT	telomerase reverse transcriptase	BIOPOLYMER_METABOLIC_PROCESS						ORGANELLE_ORGANIZATION_AND_BIOGENESIS										DNA_METABOLIC_PROCESS			NUCLEOBASENUCLEOSIDENUCLEOTIDE_AND_NUCLEIC_ACID_METABOLIC_PROCESS
EPAS1	endothelial PAS domain protein 1	BIOPOLYMER_METABOLIC_PROCESS							SIGNAL_TRANSDUCTION						RESPONSE_TO_STRESS						NUCLEOBASENUCLEOSIDENUCLEOTIDE_AND_NUCLEIC_ACID_METABOLIC_PROCESS
LITAF	lipopolysaccharide-induced TNF factor	BIOPOLYMER_METABOLIC_PROCESS							SIGNAL_TRANSDUCTION							INTRACELLULAR_SIGNALING_CASCADE					NUCLEOBASENUCLEOSIDENUCLEOTIDE_AND_NUCLEIC_ACID_METABOLIC_PROCESS
CTNNBIP1	catenin, beta interacting protein 1	BIOPOLYMER_METABOLIC_PROCESS							SIGNAL_TRANSDUCTION												NUCLEOBASENUCLEOSIDENUCLEOTIDE_AND_NUCLEIC_ACID_METABOLIC_PROCESS
POLE	polymerase (DNA directed), epsilon	BIOPOLYMER_METABOLIC_PROCESS										CELL_CYCLE_GO_0007049			RESPONSE_TO_STRESS			DNA_METABOLIC_PROCESS			NUCLEOBASENUCLEOSIDENUCLEOTIDE_AND_NUCLEIC_ACID_METABOLIC_PROCESS
RBBP8	retinoblastoma binding protein 8	BIOPOLYMER_METABOLIC_PROCESS										CELL_CYCLE_GO_0007049			RESPONSE_TO_STRESS			DNA_METABOLIC_PROCESS			NUCLEOBASENUCLEOSIDENUCLEOTIDE_AND_NUCLEIC_ACID_METABOLIC_PROCESS
RAD54L	RAD54-like (S. cerevisiae)	BIOPOLYMER_METABOLIC_PROCESS										CELL_CYCLE_GO_0007049			RESPONSE_TO_STRESS			DNA_METABOLIC_PROCESS			NUCLEOBASENUCLEOSIDENUCLEOTIDE_AND_NUCLEIC_ACID_METABOLIC_PROCESS
CDC6	CDC6 cell division cycle 6 homolog (S. cerevisiae)	BIOPOLYMER_METABOLIC_PROCESS										CELL_CYCLE_GO_0007049						DNA_METABOLIC_PROCESS			NUCLEOBASENUCLEOSIDENUCLEOTIDE_AND_NUCLEIC_ACID_METABOLIC_PROCESS
MCM2	MCM2 minichromosome maintenance deficient 2, mitotin (S. cerevisiae)	BIOPOLYMER_METABOLIC_PROCESS										CELL_CYCLE_GO_0007049						DNA_METABOLIC_PROCESS			NUCLEOBASENUCLEOSIDENUCLEOTIDE_AND_NUCLEIC_ACID_METABOLIC_PROCESS
DNMT1	DNA (cytosine-5-)-methyltransferase 1	BIOPOLYMER_METABOLIC_PROCESS												BIOPOLYMER_MODIFICATION				DNA_METABOLIC_PROCESS			NUCLEOBASENUCLEOSIDENUCLEOTIDE_AND_NUCLEIC_ACID_METABOLIC_PROCESS
DNMT3B	DNA (cytosine-5-)-methyltransferase 3 beta	BIOPOLYMER_METABOLIC_PROCESS												BIOPOLYMER_MODIFICATION				DNA_METABOLIC_PROCESS			NUCLEOBASENUCLEOSIDENUCLEOTIDE_AND_NUCLEIC_ACID_METABOLIC_PROCESS
MCM7	MCM7 minichromosome maintenance deficient 7 (S. cerevisiae)	BIOPOLYMER_METABOLIC_PROCESS													RESPONSE_TO_STRESS			DNA_METABOLIC_PROCESS			NUCLEOBASENUCLEOSIDENUCLEOTIDE_AND_NUCLEIC_ACID_METABOLIC_PROCESS
WRNIP1	Werner helicase interacting protein 1	BIOPOLYMER_METABOLIC_PROCESS													RESPONSE_TO_STRESS			DNA_METABOLIC_PROCESS			NUCLEOBASENUCLEOSIDENUCLEOTIDE_AND_NUCLEIC_ACID_METABOLIC_PROCESS
EXO1	exonuclease 1	BIOPOLYMER_METABOLIC_PROCESS													RESPONSE_TO_STRESS			DNA_METABOLIC_PROCESS			NUCLEOBASENUCLEOSIDENUCLEOTIDE_AND_NUCLEIC_ACID_METABOLIC_PROCESS
POLE2	polymerase (DNA directed), epsilon 2 (p59 subunit)	BIOPOLYMER_METABOLIC_PROCESS													RESPONSE_TO_STRESS			DNA_METABOLIC_PROCESS			NUCLEOBASENUCLEOSIDENUCLEOTIDE_AND_NUCLEIC_ACID_METABOLIC_PROCESS
DDIT3	DNA-damage-inducible transcript 3	BIOPOLYMER_METABOLIC_PROCESS													RESPONSE_TO_STRESS						NUCLEOBASENUCLEOSIDENUCLEOTIDE_AND_NUCLEIC_ACID_METABOLIC_PROCESS
RFC4	replication factor C (activator 1) 4, 37kDa	BIOPOLYMER_METABOLIC_PROCESS																DNA_METABOLIC_PROCESS			NUCLEOBASENUCLEOSIDENUCLEOTIDE_AND_NUCLEIC_ACID_METABOLIC_PROCESS
RPA2	replication protein A2, 32kDa	BIOPOLYMER_METABOLIC_PROCESS																DNA_METABOLIC_PROCESS			NUCLEOBASENUCLEOSIDENUCLEOTIDE_AND_NUCLEIC_ACID_METABOLIC_PROCESS
DUT	dUTP pyrophosphatase	BIOPOLYMER_METABOLIC_PROCESS																DNA_METABOLIC_PROCESS			NUCLEOBASENUCLEOSIDENUCLEOTIDE_AND_NUCLEIC_ACID_METABOLIC_PROCESS
TSN	translin	BIOPOLYMER_METABOLIC_PROCESS																DNA_METABOLIC_PROCESS			NUCLEOBASENUCLEOSIDENUCLEOTIDE_AND_NUCLEIC_ACID_METABOLIC_PROCESS
HTATIP2	HIV-1 Tat interactive protein 2, 30kDa	BIOPOLYMER_METABOLIC_PROCESS																			NUCLEOBASENUCLEOSIDENUCLEOTIDE_AND_NUCLEIC_ACID_METABOLIC_PROCESS
TCF19	transcription factor 19 (SC1)	BIOPOLYMER_METABOLIC_PROCESS																			NUCLEOBASENUCLEOSIDENUCLEOTIDE_AND_NUCLEIC_ACID_METABOLIC_PROCESS
GTF2E2	general transcription factor IIE, polypeptide 2, beta 34kDa	BIOPOLYMER_METABOLIC_PROCESS																			NUCLEOBASENUCLEOSIDENUCLEOTIDE_AND_NUCLEIC_ACID_METABOLIC_PROCESS
HTATSF1	HIV-1 Tat specific factor 1	BIOPOLYMER_METABOLIC_PROCESS																			NUCLEOBASENUCLEOSIDENUCLEOTIDE_AND_NUCLEIC_ACID_METABOLIC_PROCESS
SMARCD2	SWI/SNF related, matrix associated, actin dependent regulator of chromatin, subfamily d, member 2	BIOPOLYMER_METABOLIC_PROCESS																			NUCLEOBASENUCLEOSIDENUCLEOTIDE_AND_NUCLEIC_ACID_METABOLIC_PROCESS
SUB1	SUB1 homolog (S. cerevisiae)	BIOPOLYMER_METABOLIC_PROCESS																			NUCLEOBASENUCLEOSIDENUCLEOTIDE_AND_NUCLEIC_ACID_METABOLIC_PROCESS
TRA2A	-	BIOPOLYMER_METABOLIC_PROCESS																			NUCLEOBASENUCLEOSIDENUCLEOTIDE_AND_NUCLEIC_ACID_METABOLIC_PROCESS
SF3B2	splicing factor 3b, subunit 2, 145kDa	BIOPOLYMER_METABOLIC_PROCESS																			NUCLEOBASENUCLEOSIDENUCLEOTIDE_AND_NUCLEIC_ACID_METABOLIC_PROCESS
SNRPN	small nuclear ribonucleoprotein polypeptide N	BIOPOLYMER_METABOLIC_PROCESS																			NUCLEOBASENUCLEOSIDENUCLEOTIDE_AND_NUCLEIC_ACID_METABOLIC_PROCESS
ZRANB2	zinc finger, RAN-binding domain containing 2	BIOPOLYMER_METABOLIC_PROCESS																			NUCLEOBASENUCLEOSIDENUCLEOTIDE_AND_NUCLEIC_ACID_METABOLIC_PROCESS
INTS3	integrator complex subunit 3	BIOPOLYMER_METABOLIC_PROCESS																			NUCLEOBASENUCLEOSIDENUCLEOTIDE_AND_NUCLEIC_ACID_METABOLIC_PROCESS
STMN1	stathmin 1/oncoprotein 18		CELLULAR_PROTEIN_METABOLIC_PROCESS	CELLULAR_MACROMOLECULE_METABOLIC_PROCESS	PROTEIN_METABOLIC_PROCESS			ORGANELLE_ORGANIZATION_AND_BIOGENESIS	SIGNAL_TRANSDUCTION			CELL_CYCLE_GO_0007049				INTRACELLULAR_SIGNALING_CASCADE					
NCK2	NCK adaptor protein 2		CELLULAR_PROTEIN_METABOLIC_PROCESS	CELLULAR_MACROMOLECULE_METABOLIC_PROCESS	PROTEIN_METABOLIC_PROCESS			ORGANELLE_ORGANIZATION_AND_BIOGENESIS	SIGNAL_TRANSDUCTION												
PEX13	peroxisome biogenesis factor 13		CELLULAR_PROTEIN_METABOLIC_PROCESS	CELLULAR_MACROMOLECULE_METABOLIC_PROCESS	PROTEIN_METABOLIC_PROCESS			ORGANELLE_ORGANIZATION_AND_BIOGENESIS													
GSN	gelsolin (amyloidosis, Finnish type)		CELLULAR_PROTEIN_METABOLIC_PROCESS	CELLULAR_MACROMOLECULE_METABOLIC_PROCESS	PROTEIN_METABOLIC_PROCESS			ORGANELLE_ORGANIZATION_AND_BIOGENESIS													
MID1IP1	MID1 interacting protein 1 (gastrulation specific G12 homolog (zebrafish))		CELLULAR_PROTEIN_METABOLIC_PROCESS	CELLULAR_MACROMOLECULE_METABOLIC_PROCESS	PROTEIN_METABOLIC_PROCESS			ORGANELLE_ORGANIZATION_AND_BIOGENESIS													
NDUFS7	NADH dehydrogenase (ubiquinone) Fe-S protein 7, 20kDa (NADH-coenzyme Q reductase)		CELLULAR_PROTEIN_METABOLIC_PROCESS	CELLULAR_MACROMOLECULE_METABOLIC_PROCESS	PROTEIN_METABOLIC_PROCESS			ORGANELLE_ORGANIZATION_AND_BIOGENESIS													
CASP2	caspase 2, apoptosis-related cysteine peptidase (neural precursor cell expressed, developmentally down-regulated 2)		CELLULAR_PROTEIN_METABOLIC_PROCESS	CELLULAR_MACROMOLECULE_METABOLIC_PROCESS	PROTEIN_METABOLIC_PROCESS				SIGNAL_TRANSDUCTION							INTRACELLULAR_SIGNALING_CASCADE					
EIF2B3	eukaryotic translation initiation factor 2B, subunit 3 gamma, 58kDa		CELLULAR_PROTEIN_METABOLIC_PROCESS	CELLULAR_MACROMOLECULE_METABOLIC_PROCESS	PROTEIN_METABOLIC_PROCESS										RESPONSE_TO_STRESS						
ERP29	endoplasmic reticulum protein 29		CELLULAR_PROTEIN_METABOLIC_PROCESS	CELLULAR_MACROMOLECULE_METABOLIC_PROCESS	PROTEIN_METABOLIC_PROCESS																
MKKS	McKusick-Kaufman syndrome		CELLULAR_PROTEIN_METABOLIC_PROCESS	CELLULAR_MACROMOLECULE_METABOLIC_PROCESS	PROTEIN_METABOLIC_PROCESS																
DNAJC7	DnaJ (Hsp40) homolog, subfamily C, member 7		CELLULAR_PROTEIN_METABOLIC_PROCESS	CELLULAR_MACROMOLECULE_METABOLIC_PROCESS	PROTEIN_METABOLIC_PROCESS																
FKBP5	FK506 binding protein 5		CELLULAR_PROTEIN_METABOLIC_PROCESS	CELLULAR_MACROMOLECULE_METABOLIC_PROCESS	PROTEIN_METABOLIC_PROCESS																
PDIA6	protein disulfide isomerase family A, member 6		CELLULAR_PROTEIN_METABOLIC_PROCESS	CELLULAR_MACROMOLECULE_METABOLIC_PROCESS	PROTEIN_METABOLIC_PROCESS																
TTC1	tetratricopeptide repeat domain 1		CELLULAR_PROTEIN_METABOLIC_PROCESS	CELLULAR_MACROMOLECULE_METABOLIC_PROCESS	PROTEIN_METABOLIC_PROCESS																
PAIP2	poly(A) binding protein interacting protein 2		CELLULAR_PROTEIN_METABOLIC_PROCESS	CELLULAR_MACROMOLECULE_METABOLIC_PROCESS	PROTEIN_METABOLIC_PROCESS																
EIF4A2	eukaryotic translation initiation factor 4A, isoform 2		CELLULAR_PROTEIN_METABOLIC_PROCESS	CELLULAR_MACROMOLECULE_METABOLIC_PROCESS	PROTEIN_METABOLIC_PROCESS																
MRPL3	mitochondrial ribosomal protein L3		CELLULAR_PROTEIN_METABOLIC_PROCESS	CELLULAR_MACROMOLECULE_METABOLIC_PROCESS	PROTEIN_METABOLIC_PROCESS																
MMP8	matrix metallopeptidase 8 (neutrophil collagenase)		CELLULAR_PROTEIN_METABOLIC_PROCESS	CELLULAR_MACROMOLECULE_METABOLIC_PROCESS	PROTEIN_METABOLIC_PROCESS																
PMPCA	peptidase (mitochondrial processing) alpha		CELLULAR_PROTEIN_METABOLIC_PROCESS	CELLULAR_MACROMOLECULE_METABOLIC_PROCESS	PROTEIN_METABOLIC_PROCESS																
PREP	prolyl endopeptidase		CELLULAR_PROTEIN_METABOLIC_PROCESS	CELLULAR_MACROMOLECULE_METABOLIC_PROCESS	PROTEIN_METABOLIC_PROCESS																
CHAF1B	chromatin assembly factor 1, subunit B (p60)				PROTEIN_METABOLIC_PROCESS			ORGANELLE_ORGANIZATION_AND_BIOGENESIS													
IRAK1	interleukin-1 receptor-associated kinase 1				PROTEIN_METABOLIC_PROCESS				SIGNAL_TRANSDUCTION							INTRACELLULAR_SIGNALING_CASCADE					
VWF	von Willebrand factor				PROTEIN_METABOLIC_PROCESS										RESPONSE_TO_STRESS						
AASS	aminoadipate-semialdehyde synthase				PROTEIN_METABOLIC_PROCESS																
SLC9A3R1	solute carrier family 9 (sodium/hydrogen exchanger), member 3 regulator 1				PROTEIN_METABOLIC_PROCESS																
DDAH1	dimethylarginine dimethylaminohydrolase 1					CATABOLIC_PROCESS	CELLULAR_CATABOLIC_PROCESS		SIGNAL_TRANSDUCTION	ORGANIC_ACID_METABOLIC_PROCESS	CARBOXYLIC_ACID_METABOLIC_PROCESS		NITROGEN_COMPOUND_CATABOLIC_PROCESS			INTRACELLULAR_SIGNALING_CASCADE	AMINO_ACID_CATABOLIC_PROCESS		AMINE_CATABOLIC_PROCESS	NITROGEN_COMPOUND_METABOLIC_PROCESS	
GOT2	glutamic-oxaloacetic transaminase 2, mitochondrial (aspartate aminotransferase 2)					CATABOLIC_PROCESS	CELLULAR_CATABOLIC_PROCESS			ORGANIC_ACID_METABOLIC_PROCESS	CARBOXYLIC_ACID_METABOLIC_PROCESS		NITROGEN_COMPOUND_CATABOLIC_PROCESS				AMINO_ACID_CATABOLIC_PROCESS		AMINE_CATABOLIC_PROCESS	NITROGEN_COMPOUND_METABOLIC_PROCESS	
ARG1	arginase, liver					CATABOLIC_PROCESS	CELLULAR_CATABOLIC_PROCESS			ORGANIC_ACID_METABOLIC_PROCESS	CARBOXYLIC_ACID_METABOLIC_PROCESS		NITROGEN_COMPOUND_CATABOLIC_PROCESS				AMINO_ACID_CATABOLIC_PROCESS		AMINE_CATABOLIC_PROCESS	NITROGEN_COMPOUND_METABOLIC_PROCESS	
HGD	homogentisate 1,2-dioxygenase (homogentisate oxidase)					CATABOLIC_PROCESS	CELLULAR_CATABOLIC_PROCESS			ORGANIC_ACID_METABOLIC_PROCESS	CARBOXYLIC_ACID_METABOLIC_PROCESS		NITROGEN_COMPOUND_CATABOLIC_PROCESS				AMINO_ACID_CATABOLIC_PROCESS		AMINE_CATABOLIC_PROCESS	NITROGEN_COMPOUND_METABOLIC_PROCESS	
AMT	aminomethyltransferase					CATABOLIC_PROCESS	CELLULAR_CATABOLIC_PROCESS			ORGANIC_ACID_METABOLIC_PROCESS	CARBOXYLIC_ACID_METABOLIC_PROCESS		NITROGEN_COMPOUND_CATABOLIC_PROCESS				AMINO_ACID_CATABOLIC_PROCESS		AMINE_CATABOLIC_PROCESS	NITROGEN_COMPOUND_METABOLIC_PROCESS	
BCKDHA	branched chain keto acid dehydrogenase E1, alpha polypeptide					CATABOLIC_PROCESS	CELLULAR_CATABOLIC_PROCESS			ORGANIC_ACID_METABOLIC_PROCESS	CARBOXYLIC_ACID_METABOLIC_PROCESS		NITROGEN_COMPOUND_CATABOLIC_PROCESS				AMINO_ACID_CATABOLIC_PROCESS		AMINE_CATABOLIC_PROCESS	NITROGEN_COMPOUND_METABOLIC_PROCESS	
BCKDHB	branched chain keto acid dehydrogenase E1, beta polypeptide (maple syrup urine disease)					CATABOLIC_PROCESS	CELLULAR_CATABOLIC_PROCESS			ORGANIC_ACID_METABOLIC_PROCESS	CARBOXYLIC_ACID_METABOLIC_PROCESS		NITROGEN_COMPOUND_CATABOLIC_PROCESS				AMINO_ACID_CATABOLIC_PROCESS		AMINE_CATABOLIC_PROCESS	NITROGEN_COMPOUND_METABOLIC_PROCESS	
GOT1	glutamic-oxaloacetic transaminase 1, soluble (aspartate aminotransferase 1)					CATABOLIC_PROCESS	CELLULAR_CATABOLIC_PROCESS			ORGANIC_ACID_METABOLIC_PROCESS	CARBOXYLIC_ACID_METABOLIC_PROCESS		NITROGEN_COMPOUND_CATABOLIC_PROCESS				AMINO_ACID_CATABOLIC_PROCESS		AMINE_CATABOLIC_PROCESS	NITROGEN_COMPOUND_METABOLIC_PROCESS	
HACL1	2-hydroxyacyl-CoA lyase 1					CATABOLIC_PROCESS	CELLULAR_CATABOLIC_PROCESS			ORGANIC_ACID_METABOLIC_PROCESS	CARBOXYLIC_ACID_METABOLIC_PROCESS										
HAO1	hydroxyacid oxidase (glycolate oxidase) 1					CATABOLIC_PROCESS	CELLULAR_CATABOLIC_PROCESS			ORGANIC_ACID_METABOLIC_PROCESS	CARBOXYLIC_ACID_METABOLIC_PROCESS										
TST	thiosulfate sulfurtransferase (rhodanese)					CATABOLIC_PROCESS	CELLULAR_CATABOLIC_PROCESS			ORGANIC_ACID_METABOLIC_PROCESS			NITROGEN_COMPOUND_CATABOLIC_PROCESS							NITROGEN_COMPOUND_METABOLIC_PROCESS	
NUDT5	nudix (nucleoside diphosphate linked moiety X)-type motif 5					CATABOLIC_PROCESS	CELLULAR_CATABOLIC_PROCESS														NUCLEOBASENUCLEOSIDENUCLEOTIDE_AND_NUCLEIC_ACID_METABOLIC_PROCESS
UGT1A1	UDP glucuronosyltransferase 1 family, polypeptide A1					CATABOLIC_PROCESS	CELLULAR_CATABOLIC_PROCESS														
HSD17B6	hydroxysteroid (17-beta) dehydrogenase 6					CATABOLIC_PROCESS	CELLULAR_CATABOLIC_PROCESS														
SDHA	succinate dehydrogenase complex, subunit A, flavoprotein (Fp)					CATABOLIC_PROCESS	CELLULAR_CATABOLIC_PROCESS														
PDHB	pyruvate dehydrogenase (lipoamide) beta					CATABOLIC_PROCESS	CELLULAR_CATABOLIC_PROCESS														
SDHD	succinate dehydrogenase complex, subunit D, integral membrane protein					CATABOLIC_PROCESS	CELLULAR_CATABOLIC_PROCESS														
MIOX	myo-inositol oxygenase					CATABOLIC_PROCESS	CELLULAR_CATABOLIC_PROCESS														
ACIN1	apoptotic chromatin condensation inducer 1							ORGANELLE_ORGANIZATION_AND_BIOGENESIS	SIGNAL_TRANSDUCTION							INTRACELLULAR_SIGNALING_CASCADE					
EPS15	epidermal growth factor receptor pathway substrate 15							ORGANELLE_ORGANIZATION_AND_BIOGENESIS	SIGNAL_TRANSDUCTION												
TTK	TTK protein kinase							ORGANELLE_ORGANIZATION_AND_BIOGENESIS				CELL_CYCLE_GO_0007049									
PRC1	protein regulator of cytokinesis 1							ORGANELLE_ORGANIZATION_AND_BIOGENESIS				CELL_CYCLE_GO_0007049									
CETN1	centrin, EF-hand protein, 1							ORGANELLE_ORGANIZATION_AND_BIOGENESIS				CELL_CYCLE_GO_0007049									
NDE1	nudE nuclear distribution gene E homolog 1 (A. nidulans)							ORGANELLE_ORGANIZATION_AND_BIOGENESIS				CELL_CYCLE_GO_0007049									
TMED10	transmembrane emp24-like trafficking protein 10 (yeast)							ORGANELLE_ORGANIZATION_AND_BIOGENESIS													
LRPPRC	leucine-rich PPR-motif containing							ORGANELLE_ORGANIZATION_AND_BIOGENESIS													
PEX16	peroxisomal biogenesis factor 16							ORGANELLE_ORGANIZATION_AND_BIOGENESIS													
PEX3	peroxisomal biogenesis factor 3							ORGANELLE_ORGANIZATION_AND_BIOGENESIS													
TIMM23	translocase of inner mitochondrial membrane 23 homolog (yeast)							ORGANELLE_ORGANIZATION_AND_BIOGENESIS													
RBBP4	retinoblastoma binding protein 4							ORGANELLE_ORGANIZATION_AND_BIOGENESIS													
FIS1	fission 1 (mitochondrial outer membrane) homolog (S. cerevisiae)							ORGANELLE_ORGANIZATION_AND_BIOGENESIS													
NAP1L4	nucleosome assembly protein 1-like 4							ORGANELLE_ORGANIZATION_AND_BIOGENESIS													
DYNLL1	dynein, light chain, LC8-type 1							ORGANELLE_ORGANIZATION_AND_BIOGENESIS													
ARPC4	actin related protein 2/3 complex, subunit 4, 20kDa							ORGANELLE_ORGANIZATION_AND_BIOGENESIS													
MAP1LC3A	microtubule-associated protein 1 light chain 3 alpha							ORGANELLE_ORGANIZATION_AND_BIOGENESIS													
MIF	macrophage migration inhibitory factor (glycosylation-inhibiting factor)								SIGNAL_TRANSDUCTION	ORGANIC_ACID_METABOLIC_PROCESS	CARBOXYLIC_ACID_METABOLIC_PROCESS										
PCBP4	poly(rC) binding protein 4								SIGNAL_TRANSDUCTION			CELL_CYCLE_GO_0007049			RESPONSE_TO_STRESS	INTRACELLULAR_SIGNALING_CASCADE					
CCNA2	cyclin A2								SIGNAL_TRANSDUCTION			CELL_CYCLE_GO_0007049			RESPONSE_TO_STRESS	INTRACELLULAR_SIGNALING_CASCADE					
CHEK2	CHK2 checkpoint homolog (S. pombe)								SIGNAL_TRANSDUCTION			CELL_CYCLE_GO_0007049			RESPONSE_TO_STRESS	INTRACELLULAR_SIGNALING_CASCADE					
SPHK1	sphingosine kinase 1								SIGNAL_TRANSDUCTION			CELL_CYCLE_GO_0007049				INTRACELLULAR_SIGNALING_CASCADE				NITROGEN_COMPOUND_METABOLIC_PROCESS	
PPP1R9B	protein phosphatase 1, regulatory subunit 9B, spinophilin								SIGNAL_TRANSDUCTION			CELL_CYCLE_GO_0007049									
GADD45B	growth arrest and DNA-damage-inducible, beta								SIGNAL_TRANSDUCTION						RESPONSE_TO_STRESS	INTRACELLULAR_SIGNALING_CASCADE					
C5	complement component 5								SIGNAL_TRANSDUCTION						RESPONSE_TO_STRESS	INTRACELLULAR_SIGNALING_CASCADE					
CXCL11	chemokine (C-X-C motif) ligand 11								SIGNAL_TRANSDUCTION						RESPONSE_TO_STRESS						
RALBP1	ralA binding protein 1								SIGNAL_TRANSDUCTION							INTRACELLULAR_SIGNALING_CASCADE					
LGALS9	lectin, galactoside-binding, soluble, 9 (galectin 9)								SIGNAL_TRANSDUCTION							INTRACELLULAR_SIGNALING_CASCADE					
NDFIP2	Nedd4 family interacting protein 2								SIGNAL_TRANSDUCTION							INTRACELLULAR_SIGNALING_CASCADE					
PPM1A	protein phosphatase 1A (formerly 2C), magnesium-dependent, alpha isoform								SIGNAL_TRANSDUCTION							INTRACELLULAR_SIGNALING_CASCADE					
RPL17	ribosomal protein L17								SIGNAL_TRANSDUCTION							INTRACELLULAR_SIGNALING_CASCADE					
RGS3	regulator of G-protein signalling 3								SIGNAL_TRANSDUCTION							INTRACELLULAR_SIGNALING_CASCADE					
RGN	regucalcin (senescence marker protein-30)								SIGNAL_TRANSDUCTION							INTRACELLULAR_SIGNALING_CASCADE					
AVPR1A	arginine vasopressin receptor 1A								SIGNAL_TRANSDUCTION							INTRACELLULAR_SIGNALING_CASCADE					
PDK1	pyruvate dehydrogenase kinase, isozyme 1								SIGNAL_TRANSDUCTION							INTRACELLULAR_SIGNALING_CASCADE					
TBL3	transducin (beta)-like 3								SIGNAL_TRANSDUCTION							INTRACELLULAR_SIGNALING_CASCADE					
ARHGAP1	Rho GTPase activating protein 1								SIGNAL_TRANSDUCTION							INTRACELLULAR_SIGNALING_CASCADE					
PRKAR2B	protein kinase, cAMP-dependent, regulatory, type II, beta								SIGNAL_TRANSDUCTION							INTRACELLULAR_SIGNALING_CASCADE					
NRP1	neuropilin 1								SIGNAL_TRANSDUCTION												
IFITM1	interferon induced transmembrane protein 1 (9-27)								SIGNAL_TRANSDUCTION												
DEFB1	defensin, beta 1								SIGNAL_TRANSDUCTION												
MAP2K1	mitogen-activated protein kinase kinase 1								SIGNAL_TRANSDUCTION												
RGS14	regulator of G-protein signalling 14								SIGNAL_TRANSDUCTION												
CLEC1B	C-type lectin domain family 1, member B								SIGNAL_TRANSDUCTION												
C3	complement component 3								SIGNAL_TRANSDUCTION												
LANCL1	LanC lantibiotic synthetase component C-like 1 (bacterial)								SIGNAL_TRANSDUCTION												
FIBP	fibroblast growth factor (acidic) intracellular binding protein								SIGNAL_TRANSDUCTION												
LY6E	lymphocyte antigen 6 complex, locus E								SIGNAL_TRANSDUCTION												
IFNGR1	interferon gamma receptor 1								SIGNAL_TRANSDUCTION												
MGST2	microsomal glutathione S-transferase 2								SIGNAL_TRANSDUCTION												
CABP2	calcium binding protein 2								SIGNAL_TRANSDUCTION												
GNG10	guanine nucleotide binding protein (G protein), gamma 10								SIGNAL_TRANSDUCTION												
PDE4A	phosphodiesterase 4A, cAMP-specific (phosphodiesterase E2 dunce homolog, Drosophila)								SIGNAL_TRANSDUCTION												
RND2	Rho family GTPase 2								SIGNAL_TRANSDUCTION												
FADS1	fatty acid desaturase 1									ORGANIC_ACID_METABOLIC_PROCESS	CARBOXYLIC_ACID_METABOLIC_PROCESS				RESPONSE_TO_STRESS						
QDPR	quinoid dihydropteridine reductase									ORGANIC_ACID_METABOLIC_PROCESS	CARBOXYLIC_ACID_METABOLIC_PROCESS									NITROGEN_COMPOUND_METABOLIC_PROCESS	
MAT1A	methionine adenosyltransferase I, alpha									ORGANIC_ACID_METABOLIC_PROCESS	CARBOXYLIC_ACID_METABOLIC_PROCESS									NITROGEN_COMPOUND_METABOLIC_PROCESS	
AGPAT2	1-acylglycerol-3-phosphate O-acyltransferase 2 (lysophosphatidic acid acyltransferase, beta)									ORGANIC_ACID_METABOLIC_PROCESS	CARBOXYLIC_ACID_METABOLIC_PROCESS										
FADS2	fatty acid desaturase 2									ORGANIC_ACID_METABOLIC_PROCESS	CARBOXYLIC_ACID_METABOLIC_PROCESS										
CROT	carnitine O-octanoyltransferase									ORGANIC_ACID_METABOLIC_PROCESS	CARBOXYLIC_ACID_METABOLIC_PROCESS										
AS3MT	arsenic (+3 oxidation state) methyltransferase									ORGANIC_ACID_METABOLIC_PROCESS	CARBOXYLIC_ACID_METABOLIC_PROCESS										
BUB1	BUB1 budding uninhibited by benzimidazoles 1 homolog (yeast)											CELL_CYCLE_GO_0007049									
CHFR	checkpoint with forkhead and ring finger domains											CELL_CYCLE_GO_0007049									
KNTC1	kinetochore associated 1											CELL_CYCLE_GO_0007049									
PLK1	polo-like kinase 1 (Drosophila)											CELL_CYCLE_GO_0007049									
DTYMK	deoxythymidylate kinase (thymidylate kinase)											CELL_CYCLE_GO_0007049									
AOX1	aldehyde oxidase 1														RESPONSE_TO_STRESS						
ALOX15	arachidonate 15-lipoxygenase														RESPONSE_TO_STRESS						
ALOX5AP	arachidonate 5-lipoxygenase-activating protein														RESPONSE_TO_STRESS						
CIRBP	cold inducible RNA binding protein														RESPONSE_TO_STRESS						
CLDN3	claudin 3														RESPONSE_TO_STRESS						
GCHFR	GTP cyclohydrolase I feedback regulator																			NITROGEN_COMPOUND_METABOLIC_PROCESS	
PIAS4	protein inhibitor of activated STAT, 4																				NUCLEOBASENUCLEOSIDENUCLEOTIDE_AND_NUCLEIC_ACID_METABOLIC_PROCESS
TSTA3	tissue specific transplantation antigen P35B																				NUCLEOBASENUCLEOSIDENUCLEOTIDE_AND_NUCLEIC_ACID_METABOLIC_PROCESS
DCTD	dCMP deaminase																				NUCLEOBASENUCLEOSIDENUCLEOTIDE_AND_NUCLEIC_ACID_METABOLIC_PROCESS
REXO2	REX2, RNA exonuclease 2 homolog (S. cerevisiae)																				NUCLEOBASENUCLEOSIDENUCLEOTIDE_AND_NUCLEIC_ACID_METABOLIC_PROCESS
PSAP	prosaposin (variant Gaucher disease and variant metachromatic leukodystrophy)																				
SGPL1	sphingosine-1-phosphate lyase 1																				
CERK	ceramide kinase																				
PLA1A	phospholipase A1 member A																				
DGAT1	diacylglycerol O-acyltransferase homolog 1 (mouse)																				
ACOT7	acyl-CoA thioesterase 7																				
BARD1	BRCA1 associated RING domain 1																				
GABARAP	GABA(A) receptor-associated protein																				
ARCN1	archain 1																				
SLC25A3	solute carrier family 25 (mitochondrial carrier; phosphate carrier), member 3																				
FXYD1	FXYD domain containing ion transport regulator 1 (phospholemman)																				
SLC22A7	solute carrier family 22 (organic anion transporter), member 7																				
SLC22A8	solute carrier family 22 (organic anion transporter), member 8																				
ABCC8	ATP-binding cassette, sub-family C (CFTR/MRP), member 8																				
SLC22A1	solute carrier family 22 (organic cation transporter), member 1																				
SYNJ1	synaptojanin 1																				
KIF20A	kinesin family member 20A																				
ABCC3	ATP-binding cassette, sub-family C (CFTR/MRP), member 3																				
ABCC5	ATP-binding cassette, sub-family C (CFTR/MRP), member 5																				
ABCF2	ATP-binding cassette, sub-family F (GCN20), member 2																				
SLC25A11	solute carrier family 25 (mitochondrial carrier; oxoglutarate carrier), member 11																				
SLC25A17	solute carrier family 25 (mitochondrial carrier; peroxisomal membrane protein, 34kDa), member 17																				
CLCNKB	chloride channel Kb																				
BTG1	B-cell translocation gene 1, anti-proliferative																				
CSE1L	CSE1 chromosome segregation 1-like (yeast)																				
CAPNS1	calpain, small subunit 1																				
CNOT8	CCR4-NOT transcription complex, subunit 8																				
EMP1	epithelial membrane protein 1																				
HRK	harakiri, BCL2 interacting protein (contains only BH3 domain)																				
NME3	non-metastatic cells 3, protein expressed in																				
DDX41	DEAD (Asp-Glu-Ala-Asp) box polypeptide 41																				
ENPP1	ectonucleotide pyrophosphatase/phosphodiesterase 1																				
UGT1A6	UDP glucuronosyltransferase 1 family, polypeptide A6																				
NDRG1	N-myc downstream regulated gene 1																				
TRAPPC4	trafficking protein particle complex 4																				
CDC42EP1	CDC42 effector protein (Rho GTPase binding) 1																				
PGLYRP1	peptidoglycan recognition protein 1																				
CP	ceruloplasmin (ferroxidase)																				
TFR2	transferrin receptor 2																				
TNN	tenascin N																				
BTD	biotinidase																				
RBP2	retinol binding protein 2, cellular																				
ZBTB7B	zinc finger and BTB domain containing 7B																				
PAX6	paired box gene 6 (aniridia, keratitis)																				
LSR	lipolysis stimulated lipoprotein receptor																				
GPR56	G protein-coupled receptor 56																				
PAPSS2	3'-phosphoadenosine 5'-phosphosulfate synthase 2																				
FZD9	frizzled homolog 9 (Drosophila)																				
TRIM14	tripartite motif-containing 14																				
ELAVL1	ELAV (embryonic lethal, abnormal vision, Drosophila)-like 1 (Hu antigen R)																				
FCGRT	Fc fragment of IgG, receptor, transporter, alpha																				
PSMB10	proteasome (prosome, macropain) subunit, beta type, 10																				
IFITM3	interferon induced transmembrane protein 3 (1-8U)																				
IL1R2	interleukin 1 receptor, type II																				
CTSE	cathepsin E																				
C9	complement component 9																				
FABP2	fatty acid binding protein 2, intestinal																				
ADAM2	ADAM metallopeptidase domain 2 (fertilin beta)																				
EML2	echinoderm microtubule associated protein like 2																				
AADAC	arylacetamide deacetylase (esterase)																				
AADACL1	arylacetamide deacetylase-like 1																				
AADAT	aminoadipate aminotransferase																				
ABCG5	ATP-binding cassette, sub-family G (WHITE), member 5 (sterolin 1)																				
ABHD14B	abhydrolase domain containing 14B																				
ABHD5	abhydrolase domain containing 5																				
ACY3	aspartoacylase (aminocyclase) 3																				
ACYP1	acylphosphatase 1, erythrocyte (common) type																				
ADHFE1	alcohol dehydrogenase, iron containing, 1																				
AFG3L2	AFG3 ATPase family gene 3-like 2 (yeast)																				
ALDH16A1	aldehyde dehydrogenase 16 family, member A1																				
ALDH1A1	aldehyde dehydrogenase 1 family, member A1																				
ALKBH3	alkB, alkylation repair homolog 3 (E. coli)																				
AMPD2	adenosine monophosphate deaminase 2 (isoform L)																				
ANKRD43	ankyrin repeat domain 43																				
AP2A2	adaptor-related protein complex 2, alpha 2 subunit																				
AQP11	aquaporin 11																				
ARHGAP9	Rho GTPase activating protein 9																				
ARPC2	actin related protein 2/3 complex, subunit 2, 34kDa																				
ARSA	arylsulfatase A																				
ASB14	ankyrin repeat and SOCS box-containing 14																				
ASPM	asp (abnormal spindle) homolog, microcephaly associated (Drosophila)																				
ATP1B2	ATPase, Na+/K+ transporting, beta 2 polypeptide																				
ATP6V0E2	ATPase, H+ transporting V0 subunit e2																				
AZGP1	alpha-2-glycoprotein 1, zinc																				
B3GNT4	UDP-GlcNAc:betaGal beta-1,3-N-acetylglucosaminyltransferase 4																				
BANP	BTG3 associated nuclear protein																				
BCL2L14	BCL2-like 14 (apoptosis facilitator)																				
BCMO1	beta-carotene 15,15'-monooxygenase 1																				
BICD2	bicaudal D homolog 2 (Drosophila)																				
C1QB	complement component 1, q subcomponent, B chain																				
C1QC	complement component 1, q subcomponent, C chain																				
C4BPA	complement component 4 binding protein, alpha																				
C6	complement component 6																				
C8A	complement component 8, alpha polypeptide																				
CALU	calumenin																				
CASC5	cancer susceptibility candidate 5																				
CBX2	chromobox homolog 2 (Pc class homolog, Drosophila)																				
CBX5	chromobox homolog 5 (HP1 alpha homolog, Drosophila)																				
CCDC41	coiled-coil domain containing 41																				
CCT8	chaperonin containing TCP1, subunit 8 (theta)																				
CDH19	cadherin 19, type 2																				
CDK5RAP2	CDK5 regulatory subunit associated protein 2																				
CDYL2	chromodomain protein, Y-like 2																				
CEP72	centrosomal protein 72kDa																				
CETN2	centrin, EF-hand protein, 2																				
CFDP1	craniofacial development protein 1																				
CHKB	choline kinase beta																				
CHMP4C	chromatin modifying protein 4C																				
CHORDC1	cysteine and histidine-rich domain (CHORD)-containing 1																				
CHTF18	CTF18, chromosome transmission fidelity factor 18 homolog (S. cerevisiae)																				
CMBL	carboxymethylenebutenolidase homolog (Pseudomonas)																				
CMIP	-																				
COG4	component of oligomeric golgi complex 4																				
COMT	catechol-O-methyltransferase																				
COPS4	COP9 constitutive photomorphogenic homolog subunit 4 (Arabidopsis)																				
COQ10A	coenzyme Q10 homolog A (S. cerevisiae)																				
COQ10B	coenzyme Q10 homolog B (S. cerevisiae)																				
COX8A	cytochrome c oxidase subunit 8A (ubiquitous)																				
CPN2	carboxypeptidase N, polypeptide 2, 83kD																				
CPS1	carbamoyl-phosphate synthetase 1, mitochondrial																				
CREB3L3	cAMP responsive element binding protein 3-like 3																				
CUL4B	cullin 4B																				
CYB5A	cytochrome b5 type A (microsomal)																				
CYP2E1	cytochrome P450, family 2, subfamily E, polypeptide 1																				
DCPS	decapping enzyme, scavenger																				
DDX39	DEAD (Asp-Glu-Ala-Asp) box polypeptide 39																				
DDX50	DEAD (Asp-Glu-Ala-Asp) box polypeptide 50																				
DECR2	2,4-dienoyl CoA reductase 2, peroxisomal																				
DENND2D	DENN/MADD domain containing 2D																				
DMTF1	cyclin D binding myb-like transcription factor 1																				
DNAJC9	DnaJ (Hsp40) homolog, subfamily C, member 9																				
DONSON	downstream neighbor of SON																				
DPT	dermatopontin																				
DTX2	deltex homolog 2 (Drosophila)																				
DYM	dymeclin																				
E2F8	E2F transcription factor 8																				
EARS2	glutamyl-tRNA synthetase 2 (mitochondrial)(putative)																				
ELOVL7	ELOVL family member 7, elongation of long chain fatty acids (yeast)																				
EPB41L3	erythrocyte membrane protein band 4.1-like 3																				
ERAF	erythroid associated factor																				
ETHE1	ethylmalonic encephalopathy 1																				
FAM20A	family with sequence similarity 20, member A																				
FAM46A	family with sequence similarity 46, member A																				
FAM50A	family with sequence similarity 50, member A																				
FAM54B	family with sequence similarity 54, member B																				
FANCB	Fanconi anemia, complementation group B																				
FBXO33	F-box protein 33																				
FBXO4	F-box protein 4																				
FBXW5	F-box and WD-40 domain protein 5																				
FEM1B	fem-1 homolog b (C. elegans)																				
FGL1	fibrinogen-like 1																				
FMO1	flavin containing monooxygenase 1																				
FOXA3	forkhead box A3																				
FOXRED1	FAD-dependent oxidoreductase domain containing 1																				
FUCA2	fucosidase, alpha-L- 2, plasma																				
FZD8	frizzled homolog 8 (Drosophila)																				
GAK	cyclin G associated kinase																				
GALNTL4	UDP-N-acetyl-alpha-D-galactosamine:polypeptide N-acetylgalactosaminyltransferase-like 4																				
GATAD2B	GATA zinc finger domain containing 2B																				
GFM1	G elongation factor, mitochondrial 1																				
GINS1	GINS complex subunit 1 (Psf1 homolog)																				
GNMT	glycine N-methyltransferase																				
GOLPH3L	golgi phosphoprotein 3-like																				
GPBP1	GC-rich promoter binding protein 1																				
GPD1	glycerol-3-phosphate dehydrogenase 1 (soluble)																				
GPT	glutamic-pyruvate transaminase (alanine aminotransferase)																				
GRINL1A	glutamate receptor, ionotropic, N-methyl D-aspartate-like 1A																				
GRPEL1	GrpE-like 1, mitochondrial (E. coli)																				
GRTP1	growth hormone regulated TBC protein 1																				
GSR	glutathione reductase																				
GSTM1	glutathione S-transferase M1																				
GSTM2	glutathione S-transferase M2 (muscle)																				
GSTM4	glutathione S-transferase M4																				
H2AFZ	H2A histone family, member Z																				
HAGH	hydroxyacylglutathione hydrolase																				
HBE1	hemoglobin, epsilon 1																				
HEMGN	hemogen																				
HEXA	hexosaminidase A (alpha polypeptide)																				
HEXB	hexosaminidase B (beta polypeptide)																				
HISPPD2A	Histidine acid phosphatase domain containing 2A																				
HIST1H2AI	histone cluster 1, H2ai																				
HMGCS1	3-hydroxy-3-methylglutaryl-Coenzyme A synthase 1 (soluble)																				
HMGCS2	3-hydroxy-3-methylglutaryl-Coenzyme A synthase 2 (mitochondrial)																				
HP1BP3	heterochromatin protein 1, binding protein 3																				
HS2ST1	heparan sulfate 2-O-sulfotransferase 1																				
HSPA14	heat shock 70kDa protein 14																				
HTRA1	HtrA serine peptidase 1																				
IFI27	interferon, alpha-inducible protein 27																				
IFIT1	interferon-induced protein with tetratricopeptide repeats 1																				
IHH	Indian hedgehog homolog (Drosophila)																				
IL1RN	interleukin 1 receptor antagonist																				
IMPDH1	IMP (inosine monophosphate) dehydrogenase 1																				
ISYNA1	-																				
ITGB5	integrin, beta 5																				
ITIH4	inter-alpha (globulin) inhibitor H4 (plasma Kallikrein-sensitive glycoprotein)																				
ITM2C	integral membrane protein 2C																				
ITSN2	intersectin 2																				
JUP	junction plakoglobin																				
KAZALD1	Kazal-type serine peptidase inhibitor domain 1																				
KIFC1	kinesin family member C1																				
KLF15	Kruppel-like factor 15																				
KLHL14	kelch-like 14 (Drosophila)																				
KMO	kynurenine 3-monooxygenase (kynurenine 3-hydroxylase)																				
KRT23	keratin 23 (histone deacetylase inducible)																				
LDHB	lactate dehydrogenase B																				
LEPROT	leptin receptor overlapping transcript																				
LGALS2	lectin, galactoside-binding, soluble, 2 (galectin 2)																				
LGALS8	lectin, galactoside-binding, soluble, 8 (galectin 8)																				
LPIN1	lipin 1																				
LRP10	low density lipoprotein receptor-related protein 10																				
LRRC40	leucine rich repeat containing 40																				
LRRC41	leucine rich repeat containing 41																				
LRRC42	leucine rich repeat containing 42																				
LRRC56	leucine rich repeat containing 56																				
LYAR	-																				
LYPLAL1	lysophospholipase-like 1																				
MAD2L1BP	MAD2L1 binding protein																				
MARS	methionine-tRNA synthetase																				
MCM10	MCM10 minichromosome maintenance deficient 10 (S. cerevisiae)																				
MCM6	MCM6 minichromosome maintenance deficient 6 (MIS5 homolog, S. pombe) (S. cerevisiae)																				
MDH1	malate dehydrogenase 1, NAD (soluble)																				
MDM1	Mdm4, transformed 3T3 cell double minute 1, p53 binding protein (mouse)																				
METRN	meteorin, glial cell differentiation regulator																				
MINA	MYC induced nuclear antigen																				
MLC1	megalencephalic leukoencephalopathy with subcortical cysts 1																				
MOSPD3	motile sperm domain containing 3																				
MRPL13	mitochondrial ribosomal protein L13																				
MRPL21	mitochondrial ribosomal protein L21																				
MRPL22	mitochondrial ribosomal protein L22																				
MS4A4A	membrane-spanning 4-domains, subfamily A, member 4																				
MTCH2	mitochondrial carrier homolog 2 (C. elegans)																				
MTUS1	mitochondrial tumor suppressor 1																				
MYCBP2	MYC binding protein 2																				
MYO1B	myosin IB																				
NA	neurocanthocytosis																				
NAT12	N-acetyltransferase 12																				
NDUFB11	NADH dehydrogenase (ubiquinone) 1 beta subcomplex, 11, 17.3kDa																				
NDUFV1	NADH dehydrogenase (ubiquinone) flavoprotein 1, 51kDa																				
NDUFV3	NADH dehydrogenase (ubiquinone) flavoprotein 3, 10kDa																				
NEURL2	neuralized homolog 2 (Drosophila)																				
NIPSNAP1	nipsnap homolog 1 (C. elegans)																				
NISCH	nischarin																				
NMRAL1	NmrA-like family domain containing 1																				
NP	nucleoside phosphorylase																				
NPEPPS	aminopeptidase puromycin sensitive																				
NSF	N-ethylmaleimide-sensitive factor																				
NSUN6	NOL1/NOP2/Sun domain family, member 6																				
NUCB1	nucleobindin 1																				
NUDT15	nudix (nucleoside diphosphate linked moiety X)-type motif 15																				
NUDT6	nudix (nucleoside diphosphate linked moiety X)-type motif 6																				
NUDT7	nudix (nucleoside diphosphate linked moiety X)-type motif 7																				
NUP155	nucleoporin 155kDa																				
NUP35	nucleoporin 35kDa																				
NUP54	nucleoporin 54kDa																				
OBFC2B	oligonucleotide/oligosaccharide-binding fold containing 2B																				
ONECUT1	one cut domain, family member 1																				
ORC1L	origin recognition complex, subunit 1-like (yeast)																				
OXNAD1	oxidoreductase NAD-binding domain containing 1																				
PFDN6	prefoldin subunit 6																				
PFTK1	PFTAIRE protein kinase 1																				
PGRMC2	progesterone receptor membrane component 2																				
PHB2	prohibitin 2																				
PHF20	PHD finger protein 20																				
PHTF1	putative homeodomain transcription factor 1																				
PIAS2	protein inhibitor of activated STAT, 2																				
PLA2G12A	phospholipase A2, group XIIA																				
PLEKHA1	pleckstrin homology domain containing, family A (phosphoinositide binding specific) member 1																				
PLEKHB2	pleckstrin homology domain containing, family B (evectins) member 2																				
PPIF	peptidylprolyl isomerase F (cyclophilin F)																				
PPWD1	peptidylprolyl isomerase domain and WD repeat containing 1																				
PRKAG2	protein kinase, AMP-activated, gamma 2 non-catalytic subunit																				
PRKCSH	protein kinase C substrate 80K-H																				
PRRG4	proline rich Gla (G-carboxyglutamic acid) 4 (transmembrane)																				
PSMB8	proteasome (prosome, macropain) subunit, beta type, 8 (large multifunctional peptidase 7)																				
PSMD7	proteasome (prosome, macropain) 26S subunit, non-ATPase, 7 (Mov34 homolog)																				
RAB17	RAB17, member RAS oncogene family																				
RAB5B	RAB5B, member RAS oncogene family																				
RAB8A	RAB8A, member RAS oncogene family																				
RASSF3	Ras association (RalGDS/AF-6) domain family 3																				
RDM1	RAD52 motif 1																				
REEP5	receptor accessory protein 5																				
RFK	riboflavin kinase																				
RGS10	regulator of G-protein signalling 10																				
RHBDF1	rhomboid 5 homolog 1 (Drosophila)																				
RILP	Rab interacting lysosomal protein																				
RNF10	ring finger protein 10																				
RNF141	ring finger protein 141																				
RNF8	ring finger protein 8																				
RPL13A	ribosomal protein L13a																				
RPLP1	ribosomal protein, large, P1																				
RPS24	ribosomal protein S24																				
RTEL1	regulator of telomere elongation helicase 1																				
RWDD3	RWD domain containing 3																				
SAT2	spermidine/spermine N1-acetyltransferase 2																				
SDC4	syndecan 4 (amphiglycan, ryudocan)																				
SDCCAG3	serologically defined colon cancer antigen 3																				
SDCCAG8	serologically defined colon cancer antigen 8																				
SECISBP2	SECIS binding protein 2																				
SEMA3F	sema domain, immunoglobulin domain (Ig), short basic domain, secreted, (semaphorin) 3F																				
SERPINA11	serpin peptidase inhibitor, clade A (alpha-1 antiproteinase, antitrypsin), member 11																				
SERPINA12	serpin peptidase inhibitor, clade A (alpha-1 antiproteinase, antitrypsin), member 12																				
SERPINE2	serpin peptidase inhibitor, clade E (nexin, plasminogen activator inhibitor type 1), member 2																				
SHF	Src homology 2 domain containing F																				
SLC16A13	solute carrier family 16, member 13 (monocarboxylic acid transporter 13)																				
SLC25A6	solute carrier family 25 (mitochondrial carrier; adenine nucleotide translocator), member 6																				
SLC29A3	solute carrier family 29 (nucleoside transporters), member 3																				
SLC39A8	solute carrier family 39 (zinc transporter), member 8																				
SLITRK5	SLIT and NTRK-like family, member 5																				
SMC6	structural maintenance of chromosomes 6																				
SMOC2	SPARC related modular calcium binding 2																				
SMU1	smu-1 suppressor of mec-8 and unc-52 homolog (C. elegans)																				
SNRPA	small nuclear ribonucleoprotein polypeptide A																				
SNURF	SNRPN upstream reading frame																				
SNX10	sorting nexin 10																				
SOD3	superoxide dismutase 3, extracellular																				
SPAG5	sperm associated antigen 5																				
SPINK1	serine peptidase inhibitor, Kazal type 1																				
SQLE	squalene epoxidase																				
SSU72	SSU72 RNA polymerase II CTD phosphatase homolog (S. cerevisiae)																				
ST5	suppression of tumorigenicity 5																				
STRAP	serine/threonine kinase receptor associated protein																				
SUMO3	SMT3 suppressor of mif two 3 homolog 3 (S. cerevisiae)																				
SYNGR1	synaptogyrin 1																				
TAF13	TAF13 RNA polymerase II, TATA box binding protein (TBP)-associated factor, 18kDa																				
TBC1D7	TBC1 domain family, member 7																				
TBXAS1	thromboxane A synthase 1 (platelet, cytochrome P450, family 5, subfamily A)																				
TCEA3	transcription elongation factor A (SII), 3																				
TES	testis derived transcript (3 LIM domains)																				
TEX2	testis expressed sequence 2																				
THAP7	THAP domain containing 7																				
THUMPD3	THUMP domain containing 3																				
TM6SF2	transmembrane 6 superfamily member 2																				
TM7SF3	transmembrane 7 superfamily member 3																				
TMEM141	transmembrane protein 141																				
TMEM147	transmembrane protein 147																				
TMEM66	transmembrane protein 66																				
TMEM85	transmembrane protein 85																				
TMEM93	transmembrane protein 93																				
TPCN2	two pore segment channel 2																				
TREX1	three prime repair exonuclease 1																				
TRIM21	tripartite motif-containing 21																				
TRIM39	tripartite motif-containing 39																				
TRIM45	tripartite motif-containing 45																				
TRIP12	thyroid hormone receptor interactor 12																				
TRPV6	transient receptor potential cation channel, subfamily V, member 6																				
TSGA14	testis specific, 14																				
TSPAN18	tetraspanin 18																				
TSR2	TSR2, 20S rRNA accumulation, homolog (S. cerevisiae)																				
TTC3	tetratricopeptide repeat domain 3																				
TXNDC12	thioredoxin domain containing 12 (endoplasmic reticulum)																				
USP2	ubiquitin specific peptidase 2																				
USP47	ubiquitin specific peptidase 47																				
VAMP8	vesicle-associated membrane protein 8 (endobrevin)																				
VEZT	vezatin, adherens junctions transmembrane protein																				
VPS16	vacuolar protein sorting 16 (yeast)																				
WDR13	WD repeat domain 13																				
WDR67	WD repeat domain 67																				
WSB2	WD repeat and SOCS box-containing 2																				
YME1L1	YME1-like 1 (S. cerevisiae)																				
YPEL5	yippee-like 5 (Drosophila)																				
ZDHHC3	zinc finger, DHHC-type containing 3																				
ZFAND6	zinc finger, AN1-type domain 6																				
ZGPAT	zinc finger, CCCH-type with G patch domain																				

Overlap Results

Collection(s):	CP
# overlaps shown:	20
# genesets in collections:	1320
# genes in comparison (n):	552
# genes in universe (N):	45956

Gene Set Name	# Genes in Gene Set (K)	Description	# Genes in Overlap (k)	k/K	p-value	FDR q-value
REACTOME_CELL_CYCLE_MITOTIC	325	Genes involved in Cell Cycle, Mitotic	27	0.0831	5.44E-15	6.74E-12
REACTOME_CELL_CYCLE	421	Genes involved in Cell Cycle	30	0.0713	1.02E-14	6.74E-12
REACTOME_METABOLISM_OF_LIPIDS_AND_LIPOPROTEINS	478	Genes involved in Metabolism of lipids and lipoproteins	30	0.0628	2.77E-13	1.22E-10
REACTOME_IMMUNE_SYSTEM	933	Genes involved in Immune System	42	0.0450	3.88E-13	1.28E-10
REACTOME_DNA_REPLICATION	192	Genes involved in DNA Replication	19	0.0990	2.78E-12	7.33E-10
REACTOME_METABOLISM_OF_AMINO_ACIDS_AND_DERIVATIVES	200	Genes involved in Metabolism of amino acids and derivatives	19	0.0950	5.73E-12	1.26E-9
REACTOME_SYNTHESIS_OF_DNA	92	Genes involved in Synthesis of DNA	13	0.1413	8.86E-11	1.67E-8
BIOCARTA_CLASSIC_PATHWAY	14	Classical Complement Pathway	7	0.5000	1.11E-10	1.83E-8
REACTOME_MITOTIC_M_M_G1_PHASES	172	Genes involved in Mitotic M-M/G1 phases	16	0.0930	3.7E-10	5.42E-8
REACTOME_S_PHASE	109	Genes involved in S Phase	13	0.1193	7.7E-10	1.02E-7
REACTOME_MITOTIC_G1_G1_S_PHASES	137	Genes involved in Mitotic G1-G1/S phases	14	0.1022	1.36E-9	1.63E-7
BIOCARTA_COMP_PATHWAY	19	Complement Pathway	7	0.3684	1.54E-9	1.7E-7
REACTOME_ACTIVATION_OF_THE_PRE_REPLICATIVE_COMPLEX	31	Genes involved in Activation of the pre-replicative complex	8	0.2581	2.55E-9	2.59E-7
REACTOME_COMPLEMENT_CASCADE	32	Genes involved in Complement cascade	8	0.2500	3.36E-9	3.17E-7
REACTOME_M_G1_TRANSITION	81	Genes involved in M/G1 Transition	11	0.1358	3.86E-9	3.4E-7
KEGG_PRION_DISEASES	35	Prion diseases	8	0.2286	7.29E-9	6.01E-7
KEGG_DNA_REPLICATION	36	DNA replication	8	0.2222	9.28E-9	7.2E-7
REACTOME_G1_S_TRANSITION	112	Genes involved in G1/S Transition	12	0.1071	1.19E-8	8.74E-7
REACTOME_CYTOKINE_SIGNALING_IN_IMMUNE_SYSTEM	270	Genes involved in Cytokine Signaling in Immune system	17	0.0630	3.91E-8	2.72E-6
REACTOME_G2_M_CHECKPOINTS	45	Genes involved in G2/M Checkpoints	8	0.1778	6.01E-8	3.97E-6


Gene/Gene Set Overlap Matrix

Gene Symbol	Description	REACTOME_CELL_CYCLE_MITOTIC	REACTOME_CELL_CYCLE	REACTOME_METABOLISM_OF_LIPIDS_AND_LIPOPROTEINS	REACTOME_IMMUNE_SYSTEM	REACTOME_DNA_REPLICATION	REACTOME_METABOLISM_OF_AMINO_ACIDS_AND_DERIVATIVES	REACTOME_SYNTHESIS_OF_DNA	BIOCARTA_CLASSIC_PATHWAY	REACTOME_MITOTIC_M_M_G1_PHASES	REACTOME_S_PHASE	REACTOME_MITOTIC_G1_G1_S_PHASES	BIOCARTA_COMP_PATHWAY	REACTOME_ACTIVATION_OF_THE_PRE_REPLICATIVE_COMPLEX	REACTOME_COMPLEMENT_CASCADE	REACTOME_M_G1_TRANSITION	KEGG_PRION_DISEASES	KEGG_DNA_REPLICATION	REACTOME_G1_S_TRANSITION	REACTOME_CYTOKINE_SIGNALING_IN_IMMUNE_SYSTEM	REACTOME_G2_M_CHECKPOINTS
PSMB8	proteasome (prosome, macropain) subunit, beta type, 8 (large multifunctional peptidase 7)	REACTOME_CELL_CYCLE_MITOTIC	REACTOME_CELL_CYCLE		REACTOME_IMMUNE_SYSTEM	REACTOME_DNA_REPLICATION	REACTOME_METABOLISM_OF_AMINO_ACIDS_AND_DERIVATIVES	REACTOME_SYNTHESIS_OF_DNA		REACTOME_MITOTIC_M_M_G1_PHASES	REACTOME_S_PHASE	REACTOME_MITOTIC_G1_G1_S_PHASES				REACTOME_M_G1_TRANSITION			REACTOME_G1_S_TRANSITION	REACTOME_CYTOKINE_SIGNALING_IN_IMMUNE_SYSTEM	
PSMB10	proteasome (prosome, macropain) subunit, beta type, 10	REACTOME_CELL_CYCLE_MITOTIC	REACTOME_CELL_CYCLE		REACTOME_IMMUNE_SYSTEM	REACTOME_DNA_REPLICATION	REACTOME_METABOLISM_OF_AMINO_ACIDS_AND_DERIVATIVES	REACTOME_SYNTHESIS_OF_DNA		REACTOME_MITOTIC_M_M_G1_PHASES	REACTOME_S_PHASE	REACTOME_MITOTIC_G1_G1_S_PHASES				REACTOME_M_G1_TRANSITION			REACTOME_G1_S_TRANSITION		
PSMD7	proteasome (prosome, macropain) 26S subunit, non-ATPase, 7 (Mov34 homolog)	REACTOME_CELL_CYCLE_MITOTIC	REACTOME_CELL_CYCLE		REACTOME_IMMUNE_SYSTEM	REACTOME_DNA_REPLICATION	REACTOME_METABOLISM_OF_AMINO_ACIDS_AND_DERIVATIVES	REACTOME_SYNTHESIS_OF_DNA		REACTOME_MITOTIC_M_M_G1_PHASES	REACTOME_S_PHASE	REACTOME_MITOTIC_G1_G1_S_PHASES				REACTOME_M_G1_TRANSITION			REACTOME_G1_S_TRANSITION		
KIF20A	kinesin family member 20A	REACTOME_CELL_CYCLE_MITOTIC	REACTOME_CELL_CYCLE		REACTOME_IMMUNE_SYSTEM	REACTOME_DNA_REPLICATION				REACTOME_MITOTIC_M_M_G1_PHASES											
DYNLL1	dynein, light chain, LC8-type 1	REACTOME_CELL_CYCLE_MITOTIC	REACTOME_CELL_CYCLE		REACTOME_IMMUNE_SYSTEM																
MCM2	MCM2 minichromosome maintenance deficient 2, mitotin (S. cerevisiae)	REACTOME_CELL_CYCLE_MITOTIC	REACTOME_CELL_CYCLE			REACTOME_DNA_REPLICATION		REACTOME_SYNTHESIS_OF_DNA		REACTOME_MITOTIC_M_M_G1_PHASES	REACTOME_S_PHASE	REACTOME_MITOTIC_G1_G1_S_PHASES		REACTOME_ACTIVATION_OF_THE_PRE_REPLICATIVE_COMPLEX		REACTOME_M_G1_TRANSITION		KEGG_DNA_REPLICATION	REACTOME_G1_S_TRANSITION		REACTOME_G2_M_CHECKPOINTS
MCM7	MCM7 minichromosome maintenance deficient 7 (S. cerevisiae)	REACTOME_CELL_CYCLE_MITOTIC	REACTOME_CELL_CYCLE			REACTOME_DNA_REPLICATION		REACTOME_SYNTHESIS_OF_DNA		REACTOME_MITOTIC_M_M_G1_PHASES	REACTOME_S_PHASE	REACTOME_MITOTIC_G1_G1_S_PHASES		REACTOME_ACTIVATION_OF_THE_PRE_REPLICATIVE_COMPLEX		REACTOME_M_G1_TRANSITION		KEGG_DNA_REPLICATION	REACTOME_G1_S_TRANSITION		REACTOME_G2_M_CHECKPOINTS
RPA2	replication protein A2, 32kDa	REACTOME_CELL_CYCLE_MITOTIC	REACTOME_CELL_CYCLE			REACTOME_DNA_REPLICATION		REACTOME_SYNTHESIS_OF_DNA		REACTOME_MITOTIC_M_M_G1_PHASES	REACTOME_S_PHASE	REACTOME_MITOTIC_G1_G1_S_PHASES		REACTOME_ACTIVATION_OF_THE_PRE_REPLICATIVE_COMPLEX		REACTOME_M_G1_TRANSITION		KEGG_DNA_REPLICATION	REACTOME_G1_S_TRANSITION		REACTOME_G2_M_CHECKPOINTS
MCM6	MCM6 minichromosome maintenance deficient 6 (MIS5 homolog, S. pombe) (S. cerevisiae)	REACTOME_CELL_CYCLE_MITOTIC	REACTOME_CELL_CYCLE			REACTOME_DNA_REPLICATION		REACTOME_SYNTHESIS_OF_DNA		REACTOME_MITOTIC_M_M_G1_PHASES	REACTOME_S_PHASE	REACTOME_MITOTIC_G1_G1_S_PHASES		REACTOME_ACTIVATION_OF_THE_PRE_REPLICATIVE_COMPLEX		REACTOME_M_G1_TRANSITION		KEGG_DNA_REPLICATION	REACTOME_G1_S_TRANSITION		REACTOME_G2_M_CHECKPOINTS
POLE	polymerase (DNA directed), epsilon	REACTOME_CELL_CYCLE_MITOTIC	REACTOME_CELL_CYCLE			REACTOME_DNA_REPLICATION		REACTOME_SYNTHESIS_OF_DNA		REACTOME_MITOTIC_M_M_G1_PHASES	REACTOME_S_PHASE	REACTOME_MITOTIC_G1_G1_S_PHASES		REACTOME_ACTIVATION_OF_THE_PRE_REPLICATIVE_COMPLEX		REACTOME_M_G1_TRANSITION		KEGG_DNA_REPLICATION	REACTOME_G1_S_TRANSITION		
POLE2	polymerase (DNA directed), epsilon 2 (p59 subunit)	REACTOME_CELL_CYCLE_MITOTIC	REACTOME_CELL_CYCLE			REACTOME_DNA_REPLICATION		REACTOME_SYNTHESIS_OF_DNA		REACTOME_MITOTIC_M_M_G1_PHASES	REACTOME_S_PHASE	REACTOME_MITOTIC_G1_G1_S_PHASES		REACTOME_ACTIVATION_OF_THE_PRE_REPLICATIVE_COMPLEX		REACTOME_M_G1_TRANSITION		KEGG_DNA_REPLICATION	REACTOME_G1_S_TRANSITION		
CDC6	CDC6 cell division cycle 6 homolog (S. cerevisiae)	REACTOME_CELL_CYCLE_MITOTIC	REACTOME_CELL_CYCLE			REACTOME_DNA_REPLICATION		REACTOME_SYNTHESIS_OF_DNA		REACTOME_MITOTIC_M_M_G1_PHASES	REACTOME_S_PHASE	REACTOME_MITOTIC_G1_G1_S_PHASES		REACTOME_ACTIVATION_OF_THE_PRE_REPLICATIVE_COMPLEX		REACTOME_M_G1_TRANSITION			REACTOME_G1_S_TRANSITION		REACTOME_G2_M_CHECKPOINTS
CCNA2	cyclin A2	REACTOME_CELL_CYCLE_MITOTIC	REACTOME_CELL_CYCLE			REACTOME_DNA_REPLICATION		REACTOME_SYNTHESIS_OF_DNA			REACTOME_S_PHASE	REACTOME_MITOTIC_G1_G1_S_PHASES							REACTOME_G1_S_TRANSITION		
RFC4	replication factor C (activator 1) 4, 37kDa	REACTOME_CELL_CYCLE_MITOTIC	REACTOME_CELL_CYCLE			REACTOME_DNA_REPLICATION		REACTOME_SYNTHESIS_OF_DNA			REACTOME_S_PHASE							KEGG_DNA_REPLICATION			REACTOME_G2_M_CHECKPOINTS
GINS1	GINS complex subunit 1 (Psf1 homolog)	REACTOME_CELL_CYCLE_MITOTIC	REACTOME_CELL_CYCLE			REACTOME_DNA_REPLICATION		REACTOME_SYNTHESIS_OF_DNA			REACTOME_S_PHASE										
MCM10	MCM10 minichromosome maintenance deficient 10 (S. cerevisiae)	REACTOME_CELL_CYCLE_MITOTIC	REACTOME_CELL_CYCLE			REACTOME_DNA_REPLICATION				REACTOME_MITOTIC_M_M_G1_PHASES		REACTOME_MITOTIC_G1_G1_S_PHASES		REACTOME_ACTIVATION_OF_THE_PRE_REPLICATIVE_COMPLEX		REACTOME_M_G1_TRANSITION			REACTOME_G1_S_TRANSITION		REACTOME_G2_M_CHECKPOINTS
PLK1	polo-like kinase 1 (Drosophila)	REACTOME_CELL_CYCLE_MITOTIC	REACTOME_CELL_CYCLE			REACTOME_DNA_REPLICATION				REACTOME_MITOTIC_M_M_G1_PHASES											
BUB1	BUB1 budding uninhibited by benzimidazoles 1 homolog (yeast)	REACTOME_CELL_CYCLE_MITOTIC	REACTOME_CELL_CYCLE			REACTOME_DNA_REPLICATION				REACTOME_MITOTIC_M_M_G1_PHASES											
CASC5	cancer susceptibility candidate 5	REACTOME_CELL_CYCLE_MITOTIC	REACTOME_CELL_CYCLE			REACTOME_DNA_REPLICATION				REACTOME_MITOTIC_M_M_G1_PHASES											
KNTC1	kinetochore associated 1	REACTOME_CELL_CYCLE_MITOTIC	REACTOME_CELL_CYCLE			REACTOME_DNA_REPLICATION				REACTOME_MITOTIC_M_M_G1_PHASES											
RBBP4	retinoblastoma binding protein 4	REACTOME_CELL_CYCLE_MITOTIC	REACTOME_CELL_CYCLE									REACTOME_MITOTIC_G1_G1_S_PHASES									
DYRK1A	dual-specificity tyrosine-(Y)-phosphorylation regulated kinase 1A	REACTOME_CELL_CYCLE_MITOTIC	REACTOME_CELL_CYCLE									REACTOME_MITOTIC_G1_G1_S_PHASES									
PRKAR2B	protein kinase, cAMP-dependent, regulatory, type II, beta	REACTOME_CELL_CYCLE_MITOTIC	REACTOME_CELL_CYCLE																		
CETN2	centrin, EF-hand protein, 2	REACTOME_CELL_CYCLE_MITOTIC	REACTOME_CELL_CYCLE																		
CDK5RAP2	CDK5 regulatory subunit associated protein 2	REACTOME_CELL_CYCLE_MITOTIC	REACTOME_CELL_CYCLE																		
CEP72	centrosomal protein 72kDa	REACTOME_CELL_CYCLE_MITOTIC	REACTOME_CELL_CYCLE																		
SDCCAG8	serologically defined colon cancer antigen 8	REACTOME_CELL_CYCLE_MITOTIC	REACTOME_CELL_CYCLE																		
CHEK2	CHK2 checkpoint homolog (S. pombe)		REACTOME_CELL_CYCLE																		REACTOME_G2_M_CHECKPOINTS
H2AFZ	H2A histone family, member Z		REACTOME_CELL_CYCLE																		
TERT	telomerase reverse transcriptase		REACTOME_CELL_CYCLE																		
ARSA	arylsulfatase A			REACTOME_METABOLISM_OF_LIPIDS_AND_LIPOPROTEINS																	
SPHK1	sphingosine kinase 1			REACTOME_METABOLISM_OF_LIPIDS_AND_LIPOPROTEINS																	
HEXA	hexosaminidase A (alpha polypeptide)			REACTOME_METABOLISM_OF_LIPIDS_AND_LIPOPROTEINS																	
HEXB	hexosaminidase B (beta polypeptide)			REACTOME_METABOLISM_OF_LIPIDS_AND_LIPOPROTEINS																	
CERK	ceramide kinase			REACTOME_METABOLISM_OF_LIPIDS_AND_LIPOPROTEINS																	
PSAP	prosaposin (variant Gaucher disease and variant metachromatic leukodystrophy)			REACTOME_METABOLISM_OF_LIPIDS_AND_LIPOPROTEINS																	
SGPL1	sphingosine-1-phosphate lyase 1			REACTOME_METABOLISM_OF_LIPIDS_AND_LIPOPROTEINS																	
DGAT1	diacylglycerol O-acyltransferase homolog 1 (mouse)			REACTOME_METABOLISM_OF_LIPIDS_AND_LIPOPROTEINS																	
AGPAT2	1-acylglycerol-3-phosphate O-acyltransferase 2 (lysophosphatidic acid acyltransferase, beta)			REACTOME_METABOLISM_OF_LIPIDS_AND_LIPOPROTEINS																	
GPD1	glycerol-3-phosphate dehydrogenase 1 (soluble)			REACTOME_METABOLISM_OF_LIPIDS_AND_LIPOPROTEINS																	
LPIN1	lipin 1			REACTOME_METABOLISM_OF_LIPIDS_AND_LIPOPROTEINS																	
PLA2G12A	phospholipase A2, group XIIA			REACTOME_METABOLISM_OF_LIPIDS_AND_LIPOPROTEINS																	
CHKB	choline kinase beta			REACTOME_METABOLISM_OF_LIPIDS_AND_LIPOPROTEINS																	
SYNJ1	synaptojanin 1			REACTOME_METABOLISM_OF_LIPIDS_AND_LIPOPROTEINS																	
CROT	carnitine O-octanoyltransferase			REACTOME_METABOLISM_OF_LIPIDS_AND_LIPOPROTEINS																	
HACL1	2-hydroxyacyl-CoA lyase 1			REACTOME_METABOLISM_OF_LIPIDS_AND_LIPOPROTEINS																	
SLC25A17	solute carrier family 25 (mitochondrial carrier; peroxisomal membrane protein, 34kDa), member 17			REACTOME_METABOLISM_OF_LIPIDS_AND_LIPOPROTEINS																	
ABCC3	ATP-binding cassette, sub-family C (CFTR/MRP), member 3			REACTOME_METABOLISM_OF_LIPIDS_AND_LIPOPROTEINS																	
ABCG5	ATP-binding cassette, sub-family G (WHITE), member 5 (sterolin 1)			REACTOME_METABOLISM_OF_LIPIDS_AND_LIPOPROTEINS																	
ELOVL7	ELOVL family member 7, elongation of long chain fatty acids (yeast)			REACTOME_METABOLISM_OF_LIPIDS_AND_LIPOPROTEINS																	
HMGCS1	3-hydroxy-3-methylglutaryl-Coenzyme A synthase 1 (soluble)			REACTOME_METABOLISM_OF_LIPIDS_AND_LIPOPROTEINS																	
HMGCS2	3-hydroxy-3-methylglutaryl-Coenzyme A synthase 2 (mitochondrial)			REACTOME_METABOLISM_OF_LIPIDS_AND_LIPOPROTEINS																	
FADS1	fatty acid desaturase 1			REACTOME_METABOLISM_OF_LIPIDS_AND_LIPOPROTEINS																	
PRKAG2	protein kinase, AMP-activated, gamma 2 non-catalytic subunit			REACTOME_METABOLISM_OF_LIPIDS_AND_LIPOPROTEINS																	
BCMO1	beta-carotene 15,15'-monooxygenase 1			REACTOME_METABOLISM_OF_LIPIDS_AND_LIPOPROTEINS																	
FADS2	fatty acid desaturase 2			REACTOME_METABOLISM_OF_LIPIDS_AND_LIPOPROTEINS																	
RBP2	retinol binding protein 2, cellular			REACTOME_METABOLISM_OF_LIPIDS_AND_LIPOPROTEINS																	
P4HB	procollagen-proline, 2-oxoglutarate 4-dioxygenase (proline 4-hydroxylase), beta polypeptide			REACTOME_METABOLISM_OF_LIPIDS_AND_LIPOPROTEINS																	
ABHD5	abhydrolase domain containing 5			REACTOME_METABOLISM_OF_LIPIDS_AND_LIPOPROTEINS																	
SQLE	squalene epoxidase			REACTOME_METABOLISM_OF_LIPIDS_AND_LIPOPROTEINS																	
C5	complement component 5				REACTOME_IMMUNE_SYSTEM				BIOCARTA_CLASSIC_PATHWAY				BIOCARTA_COMP_PATHWAY		REACTOME_COMPLEMENT_CASCADE		KEGG_PRION_DISEASES				
C6	complement component 6				REACTOME_IMMUNE_SYSTEM				BIOCARTA_CLASSIC_PATHWAY				BIOCARTA_COMP_PATHWAY		REACTOME_COMPLEMENT_CASCADE		KEGG_PRION_DISEASES				
C8A	complement component 8, alpha polypeptide				REACTOME_IMMUNE_SYSTEM				BIOCARTA_CLASSIC_PATHWAY				BIOCARTA_COMP_PATHWAY		REACTOME_COMPLEMENT_CASCADE		KEGG_PRION_DISEASES				
C9	complement component 9				REACTOME_IMMUNE_SYSTEM				BIOCARTA_CLASSIC_PATHWAY				BIOCARTA_COMP_PATHWAY		REACTOME_COMPLEMENT_CASCADE		KEGG_PRION_DISEASES				
C1QB	complement component 1, q subcomponent, B chain				REACTOME_IMMUNE_SYSTEM				BIOCARTA_CLASSIC_PATHWAY				BIOCARTA_COMP_PATHWAY		REACTOME_COMPLEMENT_CASCADE		KEGG_PRION_DISEASES				
C1QC	complement component 1, q subcomponent, C chain				REACTOME_IMMUNE_SYSTEM				BIOCARTA_CLASSIC_PATHWAY				BIOCARTA_COMP_PATHWAY		REACTOME_COMPLEMENT_CASCADE		KEGG_PRION_DISEASES				
C3	complement component 3				REACTOME_IMMUNE_SYSTEM				BIOCARTA_CLASSIC_PATHWAY				BIOCARTA_COMP_PATHWAY		REACTOME_COMPLEMENT_CASCADE						
C4BPA	complement component 4 binding protein, alpha				REACTOME_IMMUNE_SYSTEM										REACTOME_COMPLEMENT_CASCADE						
MAPK3	mitogen-activated protein kinase 3				REACTOME_IMMUNE_SYSTEM												KEGG_PRION_DISEASES			REACTOME_CYTOKINE_SIGNALING_IN_IMMUNE_SYSTEM	
MAP2K1	mitogen-activated protein kinase kinase 1				REACTOME_IMMUNE_SYSTEM												KEGG_PRION_DISEASES			REACTOME_CYTOKINE_SIGNALING_IN_IMMUNE_SYSTEM	
CHUK	conserved helix-loop-helix ubiquitous kinase				REACTOME_IMMUNE_SYSTEM															REACTOME_CYTOKINE_SIGNALING_IN_IMMUNE_SYSTEM	
IRAK1	interleukin-1 receptor-associated kinase 1				REACTOME_IMMUNE_SYSTEM															REACTOME_CYTOKINE_SIGNALING_IN_IMMUNE_SYSTEM	
EIF4A2	eukaryotic translation initiation factor 4A, isoform 2				REACTOME_IMMUNE_SYSTEM															REACTOME_CYTOKINE_SIGNALING_IN_IMMUNE_SYSTEM	
NUP155	nucleoporin 155kDa				REACTOME_IMMUNE_SYSTEM															REACTOME_CYTOKINE_SIGNALING_IN_IMMUNE_SYSTEM	
NUP35	nucleoporin 35kDa				REACTOME_IMMUNE_SYSTEM															REACTOME_CYTOKINE_SIGNALING_IN_IMMUNE_SYSTEM	
NUP54	nucleoporin 54kDa				REACTOME_IMMUNE_SYSTEM															REACTOME_CYTOKINE_SIGNALING_IN_IMMUNE_SYSTEM	
IFNGR1	interferon gamma receptor 1				REACTOME_IMMUNE_SYSTEM															REACTOME_CYTOKINE_SIGNALING_IN_IMMUNE_SYSTEM	
IFIT1	interferon-induced protein with tetratricopeptide repeats 1				REACTOME_IMMUNE_SYSTEM															REACTOME_CYTOKINE_SIGNALING_IN_IMMUNE_SYSTEM	
IFITM1	interferon induced transmembrane protein 1 (9-27)				REACTOME_IMMUNE_SYSTEM															REACTOME_CYTOKINE_SIGNALING_IN_IMMUNE_SYSTEM	
IFI27	interferon, alpha-inducible protein 27				REACTOME_IMMUNE_SYSTEM															REACTOME_CYTOKINE_SIGNALING_IN_IMMUNE_SYSTEM	
IFITM3	interferon induced transmembrane protein 3 (1-8U)				REACTOME_IMMUNE_SYSTEM															REACTOME_CYTOKINE_SIGNALING_IN_IMMUNE_SYSTEM	
SQSTM1	sequestosome 1				REACTOME_IMMUNE_SYSTEM															REACTOME_CYTOKINE_SIGNALING_IN_IMMUNE_SYSTEM	
IL1R2	interleukin 1 receptor, type II				REACTOME_IMMUNE_SYSTEM															REACTOME_CYTOKINE_SIGNALING_IN_IMMUNE_SYSTEM	
IL1RN	interleukin 1 receptor antagonist				REACTOME_IMMUNE_SYSTEM															REACTOME_CYTOKINE_SIGNALING_IN_IMMUNE_SYSTEM	
PRKCSH	protein kinase C substrate 80K-H				REACTOME_IMMUNE_SYSTEM																
DUSP6	dual specificity phosphatase 6				REACTOME_IMMUNE_SYSTEM																
CASP2	caspase 2, apoptosis-related cysteine peptidase (neural precursor cell expressed, developmentally down-regulated 2)				REACTOME_IMMUNE_SYSTEM																
DEFB1	defensin, beta 1				REACTOME_IMMUNE_SYSTEM																
FBXO4	F-box protein 4				REACTOME_IMMUNE_SYSTEM																
TRIM21	tripartite motif-containing 21				REACTOME_IMMUNE_SYSTEM																
AP2A2	adaptor-related protein complex 2, alpha 2 subunit				REACTOME_IMMUNE_SYSTEM																
UBE2G2	ubiquitin-conjugating enzyme E2G 2 (UBC7 homolog, yeast)				REACTOME_IMMUNE_SYSTEM																
TRIP12	thyroid hormone receptor interactor 12				REACTOME_IMMUNE_SYSTEM																
LRRC41	leucine rich repeat containing 41				REACTOME_IMMUNE_SYSTEM																
NPEPPS	aminopeptidase puromycin sensitive				REACTOME_IMMUNE_SYSTEM																
ITGB5	integrin, beta 5				REACTOME_IMMUNE_SYSTEM																
RILP	Rab interacting lysosomal protein				REACTOME_IMMUNE_SYSTEM																
MAT1A	methionine adenosyltransferase I, alpha						REACTOME_METABOLISM_OF_AMINO_ACIDS_AND_DERIVATIVES														
HAO1	hydroxyacid oxidase (glycolate oxidase) 1						REACTOME_METABOLISM_OF_AMINO_ACIDS_AND_DERIVATIVES														
GOT1	glutamic-oxaloacetic transaminase 1, soluble (aspartate aminotransferase 1)						REACTOME_METABOLISM_OF_AMINO_ACIDS_AND_DERIVATIVES														
GOT2	glutamic-oxaloacetic transaminase 2, mitochondrial (aspartate aminotransferase 2)						REACTOME_METABOLISM_OF_AMINO_ACIDS_AND_DERIVATIVES														
HGD	homogentisate 1,2-dioxygenase (homogentisate oxidase)						REACTOME_METABOLISM_OF_AMINO_ACIDS_AND_DERIVATIVES														
CPS1	carbamoyl-phosphate synthetase 1, mitochondrial						REACTOME_METABOLISM_OF_AMINO_ACIDS_AND_DERIVATIVES														
GPT	glutamic-pyruvate transaminase (alanine aminotransferase)						REACTOME_METABOLISM_OF_AMINO_ACIDS_AND_DERIVATIVES														
ETHE1	ethylmalonic encephalopathy 1						REACTOME_METABOLISM_OF_AMINO_ACIDS_AND_DERIVATIVES														
TST	thiosulfate sulfurtransferase (rhodanese)						REACTOME_METABOLISM_OF_AMINO_ACIDS_AND_DERIVATIVES														
BCKDHA	branched chain keto acid dehydrogenase E1, alpha polypeptide						REACTOME_METABOLISM_OF_AMINO_ACIDS_AND_DERIVATIVES														
BCKDHB	branched chain keto acid dehydrogenase E1, beta polypeptide (maple syrup urine disease)						REACTOME_METABOLISM_OF_AMINO_ACIDS_AND_DERIVATIVES														
ARG1	arginase, liver						REACTOME_METABOLISM_OF_AMINO_ACIDS_AND_DERIVATIVES														
AADAT	aminoadipate aminotransferase						REACTOME_METABOLISM_OF_AMINO_ACIDS_AND_DERIVATIVES														
KMO	kynurenine 3-monooxygenase (kynurenine 3-hydroxylase)						REACTOME_METABOLISM_OF_AMINO_ACIDS_AND_DERIVATIVES														
AASS	aminoadipate-semialdehyde synthase						REACTOME_METABOLISM_OF_AMINO_ACIDS_AND_DERIVATIVES														
QDPR	quinoid dihydropteridine reductase						REACTOME_METABOLISM_OF_AMINO_ACIDS_AND_DERIVATIVES														
RNASEH2A	ribonuclease H2, subunit A																	KEGG_DNA_REPLICATION			
GSTM1	glutathione S-transferase M1																				
GSTM4	glutathione S-transferase M4																				
MGST2	microsomal glutathione S-transferase 2																				
UGT1A1	UDP glucuronosyltransferase 1 family, polypeptide A1																				
UGT1A6	UDP glucuronosyltransferase 1 family, polypeptide A6																				
CYP2E1	cytochrome P450, family 2, subfamily E, polypeptide 1																				
FMO1	flavin containing monooxygenase 1																				
COMT	catechol-O-methyltransferase																				
PAPSS2	3'-phosphoadenosine 5'-phosphosulfate synthase 2																				
ALDH1A1	aldehyde dehydrogenase 1 family, member A1																				
TBXAS1	thromboxane A synthase 1 (platelet, cytochrome P450, family 5, subfamily A)																				
VWF	von Willebrand factor																				
AOX1	aldehyde oxidase 1																				
GSTM2	glutathione S-transferase M2 (muscle)																				
PEX3	peroxisomal biogenesis factor 3																				
DECR2	2,4-dienoyl CoA reductase 2, peroxisomal																				
PEX13	peroxisome biogenesis factor 13																				
PEX14	peroxisomal biogenesis factor 14																				
PEX16	peroxisomal biogenesis factor 16																				
B3GNT4	UDP-GlcNAc:betaGal beta-1,3-N-acetylglucosaminyltransferase 4																				
RPL13A	ribosomal protein L13a																				
RPS24	ribosomal protein S24																				
RPL17	ribosomal protein L17																				
RPLP1	ribosomal protein, large, P1																				
SLC25A6	solute carrier family 25 (mitochondrial carrier; adenine nucleotide translocator), member 6																				
CCT8	chaperonin containing TCP1, subunit 8 (theta)																				
FBXW5	F-box and WD-40 domain protein 5																				
FURIN	furin (paired basic amino acid cleaving enzyme)																				
PFDN6	prefoldin subunit 6																				
DPM1	dolichyl-phosphate mannosyltransferase polypeptide 1, catalytic subunit																				
ALG1	asparagine-linked glycosylation 1 homolog (S. cerevisiae, beta-1,4-mannosyltransferase)																				
GALNTL4	UDP-N-acetyl-alpha-D-galactosamine:polypeptide N-acetylgalactosaminyltransferase-like 4																				
EIF2B3	eukaryotic translation initiation factor 2B, subunit 3 gamma, 58kDa																				
SRP72	signal recognition particle 72kDa																				
GRPEL1	GrpE-like 1, mitochondrial (E. coli)																				
PMPCA	peptidase (mitochondrial processing) alpha																				
LCMT1	leucine carboxyl methyltransferase 1																				
MIF	macrophage migration inhibitory factor (glycosylation-inhibiting factor)																				
LDHB	lactate dehydrogenase B																				
DNMT1	DNA (cytosine-5-)-methyltransferase 1																				
DNMT3B	DNA (cytosine-5-)-methyltransferase 3 beta																				
GADD45B	growth arrest and DNA-damage-inducible, beta																				
TTK	TTK protein kinase																				
HIST1H2AI	histone cluster 1, H2ai																				
PDHB	pyruvate dehydrogenase (lipoamide) beta																				
SDHA	succinate dehydrogenase complex, subunit A, flavoprotein (Fp)																				
SDHD	succinate dehydrogenase complex, subunit D, integral membrane protein																				
PDK1	pyruvate dehydrogenase kinase, isozyme 1																				
ADHFE1	alcohol dehydrogenase, iron containing, 1																				
NDUFV3	NADH dehydrogenase (ubiquinone) flavoprotein 3, 10kDa																				
COX8A	cytochrome c oxidase subunit 8A (ubiquitous)																				
NDUFS7	NADH dehydrogenase (ubiquinone) Fe-S protein 7, 20kDa (NADH-coenzyme Q reductase)																				
NDUFV1	NADH dehydrogenase (ubiquinone) flavoprotein 1, 51kDa																				
ABCC5	ATP-binding cassette, sub-family C (CFTR/MRP), member 5																				
MDH1	malate dehydrogenase 1, NAD (soluble)																				
SLC25A11	solute carrier family 25 (mitochondrial carrier; oxoglutarate carrier), member 11																				
SDC4	syndecan 4 (amphiglycan, ryudocan)																				
HS2ST1	heparan sulfate 2-O-sulfotransferase 1																				
ABCC8	ATP-binding cassette, sub-family C (CFTR/MRP), member 8																				
SLC22A1	solute carrier family 22 (organic cation transporter), member 1																				
SLC22A7	solute carrier family 22 (organic anion transporter), member 7																				
SLC22A8	solute carrier family 22 (organic anion transporter), member 8																				
CP	ceruloplasmin (ferroxidase)																				
SLC39A8	solute carrier family 39 (zinc transporter), member 8																				
SLC29A3	solute carrier family 29 (nucleoside transporters), member 3																				
GNG10	guanine nucleotide binding protein (G protein), gamma 10																				
ATP1B2	ATPase, Na+/K+ transporting, beta 2 polypeptide																				
ZFP36	zinc finger protein 36, C3H type, homolog (mouse)																				
ELAVL1	ELAV (embryonic lethal, abnormal vision, Drosophila)-like 1 (Hu antigen R)																				
CNOT8	CCR4-NOT transcription complex, subunit 8																				
DCPS	decapping enzyme, scavenger																				
CUL4B	cullin 4B																				
GSR	glutathione reductase																				
TXNDC12	thioredoxin domain containing 12 (endoplasmic reticulum)																				
MAN2B1	mannosidase, alpha, class 2B, member 1																				
FUCA2	fucosidase, alpha-L- 2, plasma																				
RAN	RAN, member RAS oncogene family																				
ACY3	aspartoacylase (aminocyclase) 3																				
GTF2E2	general transcription factor IIE, polypeptide 2, beta 34kDa																				
TAF13	TAF13 RNA polymerase II, TATA box binding protein (TBP)-associated factor, 18kDa																				
HAGH	hydroxyacylglutathione hydrolase																				
ACYP1	acylphosphatase 1, erythrocyte (common) type																				
ONECUT1	one cut domain, family member 1																				
PIAS4	protein inhibitor of activated STAT, 4																				
DAPK1	death-associated protein kinase 1																				
IMPDH1	IMP (inosine monophosphate) dehydrogenase 1																				
AMPD2	adenosine monophosphate deaminase 2 (isoform L)																				
NME3	non-metastatic cells 3, protein expressed in																				
ENPP1	ectonucleotide pyrophosphatase/phosphodiesterase 1																				
NUDT5	nudix (nucleoside diphosphate linked moiety X)-type motif 5																				
PDE4A	phosphodiesterase 4A, cAMP-specific (phosphodiesterase E2 dunce homolog, Drosophila)																				
RALBP1	ralA binding protein 1																				
DTYMK	deoxythymidylate kinase (thymidylate kinase)																				
DUT	dUTP pyrophosphatase																				
DCTD	dCMP deaminase																				
MARS	methionine-tRNA synthetase																				
CREB3L3	cAMP responsive element binding protein 3-like 3																				
SAT2	spermidine/spermine N1-acetyltransferase 2																				
ARPC2	actin related protein 2/3 complex, subunit 2, 34kDa																				
ARPC4	actin related protein 2/3 complex, subunit 4, 20kDa																				
GSN	gelsolin (amyloidosis, Finnish type)																				
ARHGAP1	Rho GTPase activating protein 1																				
NRP1	neuropilin 1																				
DDIT3	DNA-damage-inducible transcript 3																				
HRK	harakiri, BCL2 interacting protein (contains only BH3 domain)																				
JUP	junction plakoglobin																				
PIM1	pim-1 oncogene																				
NCK2	NCK adaptor protein 2																				
SLC9A3R1	solute carrier family 9 (sodium/hydrogen exchanger), member 3 regulator 1																				
PPM1A	protein phosphatase 1A (formerly 2C), magnesium-dependent, alpha isoform																				
STMN1	stathmin 1/oncoprotein 18																				
CBX5	chromobox homolog 5 (HP1 alpha homolog, Drosophila)																				
ATP6V0E2	ATPase, H+ transporting V0 subunit e2																				
EARS2	glutamyl-tRNA synthetase 2 (mitochondrial)(putative)																				
ABI2	abl interactor 2																				
TSTA3	tissue specific transplantation antigen P35B																				
CHIT1	chitinase 1 (chitotriosidase)																				
NSF	N-ethylmaleimide-sensitive factor																				
RAB5B	RAB5B, member RAS oncogene family																				
RBBP8	retinoblastoma binding protein 8																				
EPS15	epidermal growth factor receptor pathway substrate 15																				
ACIN1	apoptotic chromatin condensation inducer 1																				
ACOT7	acyl-CoA thioesterase 7																				
PRC1	protein regulator of cytokinesis 1																				
PIAS2	protein inhibitor of activated STAT, 2																				
FZD8	frizzled homolog 8 (Drosophila)																				
FZD9	frizzled homolog 9 (Drosophila)																				
EPAS1	endothelial PAS domain protein 1																				
FANCB	Fanconi anemia, complementation group B																				
ALKBH3	alkB, alkylation repair homolog 3 (E. coli)																				
EXO1	exonuclease 1																				
CAPNS1	calpain, small subunit 1																				
MIOX	myo-inositol oxygenase																				
PAX6	paired box gene 6 (aniridia, keratitis)																				
FOXA3	forkhead box A3																				
CTSE	cathepsin E																				
MRPL13	mitochondrial ribosomal protein L13																				
HSD17B6	hydroxysteroid (17-beta) dehydrogenase 6																				
ALOX15	arachidonate 15-lipoxygenase																				
ITSN2	intersectin 2																				
MARK2	MAP/microtubule affinity-regulating kinase 2																				
RNF8	ring finger protein 8																				
PHB2	prohibitin 2																				
CXCL11	chemokine (C-X-C motif) ligand 11																				
NDRG1	N-myc downstream regulated gene 1																				
PARP2	poly (ADP-ribose) polymerase family, member 2																				
PGLYRP1	peptidoglycan recognition protein 1																				
ARHGAP9	Rho GTPase activating protein 9																				
RFK	riboflavin kinase																				
TNN	tenascin N																				
SLC25A3	solute carrier family 25 (mitochondrial carrier; phosphate carrier), member 3																				
RGS3	regulator of G-protein signalling 3																				
SEMA3F	sema domain, immunoglobulin domain (Ig), short basic domain, secreted, (semaphorin) 3F																				
IHH	Indian hedgehog homolog (Drosophila)																				
KIFC1	kinesin family member C1																				
HBE1	hemoglobin, epsilon 1																				
CTNNBIP1	catenin, beta interacting protein 1																				
CYB5A	cytochrome b5 type A (microsomal)																				
TREX1	three prime repair exonuclease 1																				
CALU	calumenin																				
ISYNA1	-																				
SF3B2	splicing factor 3b, subunit 2, 145kDa																				
SNRPA	small nuclear ribonucleoprotein polypeptide A																				
AMT	aminomethyltransferase																				
CSE1L	CSE1 chromosome segregation 1-like (yeast)																				
SNURF	SNRPN upstream reading frame																				
FUT4	fucosyltransferase 4 (alpha (1,3) fucosyltransferase, myeloid-specific)																				
STRAP	serine/threonine kinase receptor associated protein																				
RAD54L	RAD54-like (S. cerevisiae)																				
GATAD2B	GATA zinc finger domain containing 2B																				
BARD1	BRCA1 associated RING domain 1																				
MMP8	matrix metallopeptidase 8 (neutrophil collagenase)																				
AVPR1A	arginine vasopressin receptor 1A																				
FABP2	fatty acid binding protein 2, intestinal																				
GNMT	glycine N-methyltransferase																				
TRAPPC4	trafficking protein particle complex 4																				
TRA2A	-																				
MINA	MYC induced nuclear antigen																				
VAMP8	vesicle-associated membrane protein 8 (endobrevin)																				
GAK	cyclin G associated kinase																				
CHMP4C	chromatin modifying protein 4C																				
ARCN1	archain 1																				
DMTF1	cyclin D binding myb-like transcription factor 1																				
BCL2L14	BCL2-like 14 (apoptosis facilitator)																				
PCBP4	poly(rC) binding protein 4																				
MTERF	mitochondrial transcription termination factor																				
TRPV6	transient receptor potential cation channel, subfamily V, member 6																				
CLDN3	claudin 3																				
TUFM	Tu translation elongation factor, mitochondrial																				
PDIA6	protein disulfide isomerase family A, member 6																				
FKBP5	FK506 binding protein 5																				
DTX2	deltex homolog 2 (Drosophila)																				
EPB41L3	erythrocyte membrane protein band 4.1-like 3																				
PLEKHA1	pleckstrin homology domain containing, family A (phosphoinositide binding specific) member 1																				
GABARAP	GABA(A) receptor-associated protein																				
PIGY	phosphatidylinositol glycan anchor biosynthesis, class Y																				
ADAM2	ADAM metallopeptidase domain 2 (fertilin beta)																				
SHF	Src homology 2 domain containing F																				
GCHFR	GTP cyclohydrolase I feedback regulator																				
SOD3	superoxide dismutase 3, extracellular																				
RAB8A	RAB8A, member RAS oncogene family																				
AADAC	arylacetamide deacetylase (esterase)																				
AADACL1	arylacetamide deacetylase-like 1																				
ABCF2	ATP-binding cassette, sub-family F (GCN20), member 2																				
ABHD14B	abhydrolase domain containing 14B																				
AFG3L2	AFG3 ATPase family gene 3-like 2 (yeast)																				
ALDH16A1	aldehyde dehydrogenase 16 family, member A1																				
ALOX5AP	arachidonate 5-lipoxygenase-activating protein																				
AMFR	autocrine motility factor receptor																				
ANKRD43	ankyrin repeat domain 43																				
AQP11	aquaporin 11																				
AS3MT	arsenic (+3 oxidation state) methyltransferase																				
ASB14	ankyrin repeat and SOCS box-containing 14																				
ASPM	asp (abnormal spindle) homolog, microcephaly associated (Drosophila)																				
AZGP1	alpha-2-glycoprotein 1, zinc																				
BANP	BTG3 associated nuclear protein																				
BICD2	bicaudal D homolog 2 (Drosophila)																				
BTD	biotinidase																				
BTG1	B-cell translocation gene 1, anti-proliferative																				
CABP2	calcium binding protein 2																				
CBX2	chromobox homolog 2 (Pc class homolog, Drosophila)																				
CCDC41	coiled-coil domain containing 41																				
CDC42EP1	CDC42 effector protein (Rho GTPase binding) 1																				
CDH19	cadherin 19, type 2																				
CDYL2	chromodomain protein, Y-like 2																				
CETN1	centrin, EF-hand protein, 1																				
CFDP1	craniofacial development protein 1																				
CHAF1B	chromatin assembly factor 1, subunit B (p60)																				
CHFR	checkpoint with forkhead and ring finger domains																				
CHORDC1	cysteine and histidine-rich domain (CHORD)-containing 1																				
CHTF18	CTF18, chromosome transmission fidelity factor 18 homolog (S. cerevisiae)																				
CIRBP	cold inducible RNA binding protein																				
CLCNKB	chloride channel Kb																				
CLEC1B	C-type lectin domain family 1, member B																				
CMBL	carboxymethylenebutenolidase homolog (Pseudomonas)																				
CMIP	-																				
COG4	component of oligomeric golgi complex 4																				
COPS4	COP9 constitutive photomorphogenic homolog subunit 4 (Arabidopsis)																				
COQ10A	coenzyme Q10 homolog A (S. cerevisiae)																				
COQ10B	coenzyme Q10 homolog B (S. cerevisiae)																				
CPN2	carboxypeptidase N, polypeptide 2, 83kD																				
DDAH1	dimethylarginine dimethylaminohydrolase 1																				
DDX39	DEAD (Asp-Glu-Ala-Asp) box polypeptide 39																				
DDX41	DEAD (Asp-Glu-Ala-Asp) box polypeptide 41																				
DDX50	DEAD (Asp-Glu-Ala-Asp) box polypeptide 50																				
DENND2D	DENN/MADD domain containing 2D																				
DNAJC7	DnaJ (Hsp40) homolog, subfamily C, member 7																				
DNAJC9	DnaJ (Hsp40) homolog, subfamily C, member 9																				
DONSON	downstream neighbor of SON																				
DPT	dermatopontin																				
DYM	dymeclin																				
E2F8	E2F transcription factor 8																				
EML2	echinoderm microtubule associated protein like 2																				
EMP1	epithelial membrane protein 1																				
ERAF	erythroid associated factor																				
ERP29	endoplasmic reticulum protein 29																				
FAM20A	family with sequence similarity 20, member A																				
FAM46A	family with sequence similarity 46, member A																				
FAM50A	family with sequence similarity 50, member A																				
FAM54B	family with sequence similarity 54, member B																				
FBXO22	F-box protein 22																				
FBXO33	F-box protein 33																				
FCGRT	Fc fragment of IgG, receptor, transporter, alpha																				
FEM1B	fem-1 homolog b (C. elegans)																				
FGL1	fibrinogen-like 1																				
FIBP	fibroblast growth factor (acidic) intracellular binding protein																				
FIS1	fission 1 (mitochondrial outer membrane) homolog (S. cerevisiae)																				
FOXRED1	FAD-dependent oxidoreductase domain containing 1																				
FXYD1	FXYD domain containing ion transport regulator 1 (phospholemman)																				
GFM1	G elongation factor, mitochondrial 1																				
GLRX2	glutaredoxin 2																				
GOLPH3L	golgi phosphoprotein 3-like																				
GPBP1	GC-rich promoter binding protein 1																				
GPR56	G protein-coupled receptor 56																				
GRINL1A	glutamate receptor, ionotropic, N-methyl D-aspartate-like 1A																				
GRTP1	growth hormone regulated TBC protein 1																				
HEMGN	hemogen																				
HISPPD2A	Histidine acid phosphatase domain containing 2A																				
HP1BP3	heterochromatin protein 1, binding protein 3																				
HSPA14	heat shock 70kDa protein 14																				
HTATIP2	HIV-1 Tat interactive protein 2, 30kDa																				
HTATSF1	HIV-1 Tat specific factor 1																				
HTRA1	HtrA serine peptidase 1																				
INTS3	integrator complex subunit 3																				
ITIH4	inter-alpha (globulin) inhibitor H4 (plasma Kallikrein-sensitive glycoprotein)																				
ITM2C	integral membrane protein 2C																				
KAZALD1	Kazal-type serine peptidase inhibitor domain 1																				
KLF15	Kruppel-like factor 15																				
KLHL14	kelch-like 14 (Drosophila)																				
KRT23	keratin 23 (histone deacetylase inducible)																				
LANCL1	LanC lantibiotic synthetase component C-like 1 (bacterial)																				
LEPROT	leptin receptor overlapping transcript																				
LGALS2	lectin, galactoside-binding, soluble, 2 (galectin 2)																				
LGALS8	lectin, galactoside-binding, soluble, 8 (galectin 8)																				
LGALS9	lectin, galactoside-binding, soluble, 9 (galectin 9)																				
LITAF	lipopolysaccharide-induced TNF factor																				
LRP10	low density lipoprotein receptor-related protein 10																				
LRPPRC	leucine-rich PPR-motif containing																				
LRRC40	leucine rich repeat containing 40																				
LRRC42	leucine rich repeat containing 42																				
LRRC56	leucine rich repeat containing 56																				
LSR	lipolysis stimulated lipoprotein receptor																				
LY6E	lymphocyte antigen 6 complex, locus E																				
LYAR	-																				
LYPLAL1	lysophospholipase-like 1																				
MAD2L1BP	MAD2L1 binding protein																				
MAP1LC3A	microtubule-associated protein 1 light chain 3 alpha																				
MDM1	Mdm4, transformed 3T3 cell double minute 1, p53 binding protein (mouse)																				
METRN	meteorin, glial cell differentiation regulator																				
MID1IP1	MID1 interacting protein 1 (gastrulation specific G12 homolog (zebrafish))																				
MKKS	McKusick-Kaufman syndrome																				
MLC1	megalencephalic leukoencephalopathy with subcortical cysts 1																				
MOSPD3	motile sperm domain containing 3																				
MRPL21	mitochondrial ribosomal protein L21																				
MRPL22	mitochondrial ribosomal protein L22																				
MRPL3	mitochondrial ribosomal protein L3																				
MS4A4A	membrane-spanning 4-domains, subfamily A, member 4																				
MTCH2	mitochondrial carrier homolog 2 (C. elegans)																				
MTUS1	mitochondrial tumor suppressor 1																				
MYCBP2	MYC binding protein 2																				
MYO1B	myosin IB																				
NA	neurocanthocytosis																				
NAP1L4	nucleosome assembly protein 1-like 4																				
NASP	nuclear autoantigenic sperm protein (histone-binding)																				
NAT12	N-acetyltransferase 12																				
NDE1	nudE nuclear distribution gene E homolog 1 (A. nidulans)																				
NDFIP2	Nedd4 family interacting protein 2																				
NDUFB11	NADH dehydrogenase (ubiquinone) 1 beta subcomplex, 11, 17.3kDa																				
NEURL2	neuralized homolog 2 (Drosophila)																				
NIPSNAP1	nipsnap homolog 1 (C. elegans)																				
NISCH	nischarin																				
NMRAL1	NmrA-like family domain containing 1																				
NP	nucleoside phosphorylase																				
NSUN6	NOL1/NOP2/Sun domain family, member 6																				
NUCB1	nucleobindin 1																				
NUDT15	nudix (nucleoside diphosphate linked moiety X)-type motif 15																				
NUDT6	nudix (nucleoside diphosphate linked moiety X)-type motif 6																				
NUDT7	nudix (nucleoside diphosphate linked moiety X)-type motif 7																				
OBFC2B	oligonucleotide/oligosaccharide-binding fold containing 2B																				
OGT	O-linked N-acetylglucosamine (GlcNAc) transferase (UDP-N-acetylglucosamine:polypeptide-N-acetylglucosaminyl transferase)																				
ORC1L	origin recognition complex, subunit 1-like (yeast)																				
OXNAD1	oxidoreductase NAD-binding domain containing 1																				
OXSR1	oxidative-stress responsive 1																				
PAIP2	poly(A) binding protein interacting protein 2																				
PFTK1	PFTAIRE protein kinase 1																				
PGRMC2	progesterone receptor membrane component 2																				
PHF20	PHD finger protein 20																				
PHTF1	putative homeodomain transcription factor 1																				
PLA1A	phospholipase A1 member A																				
PLEKHB2	pleckstrin homology domain containing, family B (evectins) member 2																				
PPIF	peptidylprolyl isomerase F (cyclophilin F)																				
PPP1R9B	protein phosphatase 1, regulatory subunit 9B, spinophilin																				
PPP4R2	protein phosphatase 4, regulatory subunit 2																				
PPWD1	peptidylprolyl isomerase domain and WD repeat containing 1																				
PREP	prolyl endopeptidase																				
PRRG4	proline rich Gla (G-carboxyglutamic acid) 4 (transmembrane)																				
PTPRD	protein tyrosine phosphatase, receptor type, D																				
RAB17	RAB17, member RAS oncogene family																				
RASSF3	Ras association (RalGDS/AF-6) domain family 3																				
RDM1	RAD52 motif 1																				
REEP5	receptor accessory protein 5																				
REXO2	REX2, RNA exonuclease 2 homolog (S. cerevisiae)																				
RGN	regucalcin (senescence marker protein-30)																				
RGS10	regulator of G-protein signalling 10																				
RGS14	regulator of G-protein signalling 14																				
RHBDF1	rhomboid 5 homolog 1 (Drosophila)																				
RND2	Rho family GTPase 2																				
RNF10	ring finger protein 10																				
RNF141	ring finger protein 141																				
RTEL1	regulator of telomere elongation helicase 1																				
RWDD3	RWD domain containing 3																				
SDCCAG3	serologically defined colon cancer antigen 3																				
SECISBP2	SECIS binding protein 2																				
SERPINA11	serpin peptidase inhibitor, clade A (alpha-1 antiproteinase, antitrypsin), member 11																				
SERPINA12	serpin peptidase inhibitor, clade A (alpha-1 antiproteinase, antitrypsin), member 12																				
SERPINE2	serpin peptidase inhibitor, clade E (nexin, plasminogen activator inhibitor type 1), member 2																				
SLC16A13	solute carrier family 16, member 13 (monocarboxylic acid transporter 13)																				
SLITRK5	SLIT and NTRK-like family, member 5																				
SMARCD2	SWI/SNF related, matrix associated, actin dependent regulator of chromatin, subfamily d, member 2																				
SMC6	structural maintenance of chromosomes 6																				
SMOC2	SPARC related modular calcium binding 2																				
SMU1	smu-1 suppressor of mec-8 and unc-52 homolog (C. elegans)																				
SNRPN	small nuclear ribonucleoprotein polypeptide N																				
SNX10	sorting nexin 10																				
SPAG5	sperm associated antigen 5																				
SPINK1	serine peptidase inhibitor, Kazal type 1																				
SPRR1A	small proline-rich protein 1A																				
SSU72	SSU72 RNA polymerase II CTD phosphatase homolog (S. cerevisiae)																				
ST5	suppression of tumorigenicity 5																				
SUB1	SUB1 homolog (S. cerevisiae)																				
SUMO3	SMT3 suppressor of mif two 3 homolog 3 (S. cerevisiae)																				
SYNGR1	synaptogyrin 1																				
TBC1D7	TBC1 domain family, member 7																				
TBL3	transducin (beta)-like 3																				
TCEA3	transcription elongation factor A (SII), 3																				
TCF19	transcription factor 19 (SC1)																				
TES	testis derived transcript (3 LIM domains)																				
TEX2	testis expressed sequence 2																				
TFR2	transferrin receptor 2																				
THAP7	THAP domain containing 7																				
THUMPD3	THUMP domain containing 3																				
TIMM23	translocase of inner mitochondrial membrane 23 homolog (yeast)																				
TM6SF2	transmembrane 6 superfamily member 2																				
TM7SF3	transmembrane 7 superfamily member 3																				
TMED10	transmembrane emp24-like trafficking protein 10 (yeast)																				
TMEM141	transmembrane protein 141																				
TMEM147	transmembrane protein 147																				
TMEM66	transmembrane protein 66																				
TMEM85	transmembrane protein 85																				
TMEM93	transmembrane protein 93																				
TPCN2	two pore segment channel 2																				
TPST2	tyrosylprotein sulfotransferase 2																				
TRIM14	tripartite motif-containing 14																				
TRIM39	tripartite motif-containing 39																				
TRIM45	tripartite motif-containing 45																				
TSGA14	testis specific, 14																				
TSN	translin																				
TSPAN18	tetraspanin 18																				
TSR2	TSR2, 20S rRNA accumulation, homolog (S. cerevisiae)																				
TTC1	tetratricopeptide repeat domain 1																				
TTC3	tetratricopeptide repeat domain 3																				
UHRF2	ubiquitin-like, containing PHD and RING finger domains, 2																				
USP2	ubiquitin specific peptidase 2																				
USP47	ubiquitin specific peptidase 47																				
VEZT	vezatin, adherens junctions transmembrane protein																				
VPS16	vacuolar protein sorting 16 (yeast)																				
VRK1	vaccinia related kinase 1																				
WDR13	WD repeat domain 13																				
WDR67	WD repeat domain 67																				
WRNIP1	Werner helicase interacting protein 1																				
WSB2	WD repeat and SOCS box-containing 2																				
YME1L1	YME1-like 1 (S. cerevisiae)																				
YPEL5	yippee-like 5 (Drosophila)																				
ZBTB7B	zinc finger and BTB domain containing 7B																				
ZDHHC3	zinc finger, DHHC-type containing 3																				
ZFAND6	zinc finger, AN1-type domain 6																				
ZGPAT	zinc finger, CCCH-type with G patch domain																				
ZRANB2	zinc finger, RAN-binding domain containing 2																				

Overlap Results

Collection(s):	TFT
# overlaps shown:	20
# genesets in collections:	615
# genes in comparison (n):	552
# genes in universe (N):	45956

Gene Set Name	# Genes in Gene Set (K)	Description	# Genes in Overlap (k)	k/K	p-value	FDR q-value
GGGCGGR_V$SP1_Q6	2940	Genes with promoter regions [-2kb,2kb] around transcription start site containing the motif GGGCGGR which matches annotation for SP1: Sp1 transcription factor	103	0.0350	0E0	0E0
SCGGAAGY_V$ELK1_02	1199	Genes with promoter regions [-2kb,2kb] around transcription start site containing the motif SCGGAAGY which matches annotation for ELK1: ELK1, member of ETS oncogene family	68	0.0567	0E0	0E0
GATTGGY_V$NFY_Q6_01	1160	Genes with promoter regions [-2kb,2kb] around transcription start site containing motif GATTGGY. Motif does not match any known transcription factor	53	0.0457	1.11E-16	1.71E-14
MGGAAGTG_V$GABP_B	757	Genes with promoter regions [-2kb,2kb] around transcription start site containing the motif MGGAAGTG which matches annotation for GABPA: GA binding protein transcription factor, alpha subunit 60kDa<br> GABPB2: GA binding protein transcription factor, beta subunit 2	43	0.0568	1.11E-16	1.71E-14
TTGTTT_V$FOXO4_01	2061	Genes with promoter regions [-2kb,2kb] around transcription start site containing the motif TTGTTT which matches annotation for MLLT7: myeloid/lymphoid or mixed-lineage leukemia (trithorax homolog, Drosophila); translocated to, 7	66	0.0320	6.22E-13	7.64E-11
RCGCANGCGY_V$NRF1_Q6	918	Genes with promoter regions [-2kb,2kb] around transcription start site containing the motif RCGCANGCGY which matches annotation for NRF1: nuclear respiratory factor 1	41	0.0447	9.59E-13	9.83E-11
V$NRF2_01	270	Genes with promoter regions [-2kb,2kb] around transcription start site containing the motif ACCGGAAGNG which matches annotation for GABPB1: GA binding protein transcription factor, beta subunit 1.	22	0.0815	2.7E-12	2.37E-10
V$E2F_03	245	Genes with promoter regions [-2kb,2kb] around transcription start site containing motif TTTSGCGCGMNR. Motif does not match any known transcription factor	21	0.0857	3.22E-12	2.48E-10
TATAAA_V$TATA_01	1296	Genes with promoter regions [-2kb,2kb] around transcription start site containing the motif TATAAA which matches annotation for TAF<br> TATA	48	0.0370	8.45E-12	5.73E-10
V$GABP_B	259	Genes with promoter regions [-2kb,2kb] around transcription start site containing the motif VCCGGAAGNGCR which matches annotation for GABPA: GA binding protein transcription factor, alpha subunit 60kDa<br> GABPB2: GA binding protein transcription factor, beta subunit 2	21	0.0811	9.31E-12	5.73E-10
GGGAGGRR_V$MAZ_Q6	2274	Genes with promoter regions [-2kb,2kb] around transcription start site containing the motif GGGAGGRR which matches annotation for MAZ: MYC-associated zinc finger protein (purine-binding transcription factor)	67	0.0295	1.63E-11	9.07E-10
V$E2F_Q6_01	240	Genes with promoter regions [-2kb,2kb] around transcription start site containing the motif NKCGCGCSAAAN which matches annotation for E2F<br> TFDP1: transcription factor Dp-1	20	0.0833	1.77E-11	9.07E-10
CAGGTG_V$E12_Q6	2485	Genes with promoter regions [-2kb,2kb] around transcription start site containing the motif CAGGTG which matches annotation for TCF3: transcription factor 3 (E2A immunoglobulin enhancer binding factors E12/E47)	70	0.0282	4.02E-11	1.9E-9
RYTTCCTG_V$ETS2_B	1085	Genes with promoter regions [-2kb,2kb] around transcription start site containing the motif RYTTCCTG which matches annotation for ETS2: v-ets erythroblastosis virus E26 oncogene homolog 2 (avian)	42	0.0387	4.67E-11	2.05E-9
TGACCTY_V$ERR1_Q2	1043	Genes with promoter regions [-2kb,2kb] around transcription start site containing the motif TGACCTY which matches annotation for ESRRA: estrogen-related receptor alpha	41	0.0393	5.04E-11	2.07E-9
V$E2F1_Q4_01	228	Genes with promoter regions [-2kb,2kb] around transcription start site containing the motif TTTSGCGSG which matches annotation for E2F<br> TFDP1: transcription factor Dp-1	19	0.0833	5.67E-11	2.18E-9
V$E2F_Q3_01	235	Genes with promoter regions [-2kb,2kb] around transcription start site containing the motif TTTSGCGSG which matches annotation for E2F<br> TFDP1: transcription factor Dp-1	19	0.0809	9.54E-11	3.45E-9
V$E2F_Q4_01	237	Genes with promoter regions [-2kb,2kb] around transcription start site containing the motif NCSCGCSAAAN which matches annotation for E2F<br> TFDP1: transcription factor Dp-1	19	0.0802	1.1E-10	3.77E-9
V$E2F1_Q6_01	238	Genes with promoter regions [-2kb,2kb] around transcription start site containing the motif NTTTCGCGCS which matches annotation for E2F1: E2F transcription factor 1	19	0.0798	1.19E-10	3.84E-9
V$E2F1_Q3	244	Genes with promoter regions [-2kb,2kb] around transcription start site containing the motif NKTSSCGC which matches annotation for E2F1: E2F transcription factor 1	19	0.0779	1.82E-10	5.58E-9


Gene/Gene Set Overlap Matrix

Gene Symbol	Description	GGGCGGR_V$SP1_Q6	SCGGAAGY_V$ELK1_02	GATTGGY_V$NFY_Q6_01	MGGAAGTG_V$GABP_B	TTGTTT_V$FOXO4_01	RCGCANGCGY_V$NRF1_Q6	V$NRF2_01	V$E2F_03	TATAAA_V$TATA_01	V$GABP_B	GGGAGGRR_V$MAZ_Q6	V$E2F_Q6_01	CAGGTG_V$E12_Q6	RYTTCCTG_V$ETS2_B	TGACCTY_V$ERR1_Q2	V$E2F1_Q4_01	V$E2F_Q3_01	V$E2F_Q4_01	V$E2F1_Q6_01	V$E2F1_Q3
NASP	nuclear autoantigenic sperm protein (histone-binding)	GGGCGGR_V$SP1_Q6	SCGGAAGY_V$ELK1_02	GATTGGY_V$NFY_Q6_01	MGGAAGTG_V$GABP_B	TTGTTT_V$FOXO4_01			V$E2F_03				V$E2F_Q6_01		RYTTCCTG_V$ETS2_B		V$E2F1_Q4_01	V$E2F_Q3_01	V$E2F_Q4_01	V$E2F1_Q6_01	V$E2F1_Q3
DDX50	DEAD (Asp-Glu-Ala-Asp) box polypeptide 50	GGGCGGR_V$SP1_Q6	SCGGAAGY_V$ELK1_02	GATTGGY_V$NFY_Q6_01	MGGAAGTG_V$GABP_B			V$NRF2_01				GGGAGGRR_V$MAZ_Q6									
MCM7	MCM7 minichromosome maintenance deficient 7 (S. cerevisiae)	GGGCGGR_V$SP1_Q6	SCGGAAGY_V$ELK1_02	GATTGGY_V$NFY_Q6_01		TTGTTT_V$FOXO4_01			V$E2F_03				V$E2F_Q6_01	CAGGTG_V$E12_Q6			V$E2F1_Q4_01	V$E2F_Q3_01	V$E2F_Q4_01	V$E2F1_Q6_01	V$E2F1_Q3
PEX16	peroxisomal biogenesis factor 16	GGGCGGR_V$SP1_Q6	SCGGAAGY_V$ELK1_02	GATTGGY_V$NFY_Q6_01			RCGCANGCGY_V$NRF1_Q6														
CALU	calumenin	GGGCGGR_V$SP1_Q6	SCGGAAGY_V$ELK1_02	GATTGGY_V$NFY_Q6_01												TGACCTY_V$ERR1_Q2					
MOSPD3	motile sperm domain containing 3	GGGCGGR_V$SP1_Q6	SCGGAAGY_V$ELK1_02	GATTGGY_V$NFY_Q6_01																	
SLC25A17	solute carrier family 25 (mitochondrial carrier; peroxisomal membrane protein, 34kDa), member 17	GGGCGGR_V$SP1_Q6	SCGGAAGY_V$ELK1_02	GATTGGY_V$NFY_Q6_01																	
PAIP2	poly(A) binding protein interacting protein 2	GGGCGGR_V$SP1_Q6	SCGGAAGY_V$ELK1_02		MGGAAGTG_V$GABP_B	TTGTTT_V$FOXO4_01	RCGCANGCGY_V$NRF1_Q6			TATAAA_V$TATA_01											
TXNDC12	thioredoxin domain containing 12 (endoplasmic reticulum)	GGGCGGR_V$SP1_Q6	SCGGAAGY_V$ELK1_02		MGGAAGTG_V$GABP_B	TTGTTT_V$FOXO4_01								CAGGTG_V$E12_Q6							
TRIM39	tripartite motif-containing 39	GGGCGGR_V$SP1_Q6	SCGGAAGY_V$ELK1_02		MGGAAGTG_V$GABP_B		RCGCANGCGY_V$NRF1_Q6				V$GABP_B									V$E2F1_Q6_01	V$E2F1_Q3
DNAJC7	DnaJ (Hsp40) homolog, subfamily C, member 7	GGGCGGR_V$SP1_Q6	SCGGAAGY_V$ELK1_02		MGGAAGTG_V$GABP_B			V$NRF2_01		TATAAA_V$TATA_01	V$GABP_B										
ARHGAP1	Rho GTPase activating protein 1	GGGCGGR_V$SP1_Q6	SCGGAAGY_V$ELK1_02		MGGAAGTG_V$GABP_B			V$NRF2_01													
FAM54B	family with sequence similarity 54, member B	GGGCGGR_V$SP1_Q6	SCGGAAGY_V$ELK1_02		MGGAAGTG_V$GABP_B			V$NRF2_01													
VPS16	vacuolar protein sorting 16 (yeast)	GGGCGGR_V$SP1_Q6	SCGGAAGY_V$ELK1_02		MGGAAGTG_V$GABP_B						V$GABP_B										
SYNJ1	synaptojanin 1	GGGCGGR_V$SP1_Q6	SCGGAAGY_V$ELK1_02		MGGAAGTG_V$GABP_B							GGGAGGRR_V$MAZ_Q6									
ARPC4	actin related protein 2/3 complex, subunit 4, 20kDa	GGGCGGR_V$SP1_Q6	SCGGAAGY_V$ELK1_02		MGGAAGTG_V$GABP_B																
RBBP4	retinoblastoma binding protein 4	GGGCGGR_V$SP1_Q6	SCGGAAGY_V$ELK1_02			TTGTTT_V$FOXO4_01			V$E2F_03				V$E2F_Q6_01		RYTTCCTG_V$ETS2_B				V$E2F_Q4_01		V$E2F1_Q3
ATP1B2	ATPase, Na+/K+ transporting, beta 2 polypeptide	GGGCGGR_V$SP1_Q6	SCGGAAGY_V$ELK1_02			TTGTTT_V$FOXO4_01				TATAAA_V$TATA_01		GGGAGGRR_V$MAZ_Q6									
MARK2	MAP/microtubule affinity-regulating kinase 2	GGGCGGR_V$SP1_Q6	SCGGAAGY_V$ELK1_02									GGGAGGRR_V$MAZ_Q6									
LRP10	low density lipoprotein receptor-related protein 10	GGGCGGR_V$SP1_Q6	SCGGAAGY_V$ELK1_02											CAGGTG_V$E12_Q6							
FBXO33	F-box protein 33	GGGCGGR_V$SP1_Q6	SCGGAAGY_V$ELK1_02																		
PHTF1	putative homeodomain transcription factor 1	GGGCGGR_V$SP1_Q6	SCGGAAGY_V$ELK1_02																		
RAB8A	RAB8A, member RAS oncogene family	GGGCGGR_V$SP1_Q6	SCGGAAGY_V$ELK1_02																		
LEPROT	leptin receptor overlapping transcript	GGGCGGR_V$SP1_Q6	SCGGAAGY_V$ELK1_02																		
AGPAT2	1-acylglycerol-3-phosphate O-acyltransferase 2 (lysophosphatidic acid acyltransferase, beta)	GGGCGGR_V$SP1_Q6	SCGGAAGY_V$ELK1_02																		
SLC9A3R1	solute carrier family 9 (sodium/hydrogen exchanger), member 3 regulator 1	GGGCGGR_V$SP1_Q6		GATTGGY_V$NFY_Q6_01	MGGAAGTG_V$GABP_B	TTGTTT_V$FOXO4_01						GGGAGGRR_V$MAZ_Q6		CAGGTG_V$E12_Q6	RYTTCCTG_V$ETS2_B	TGACCTY_V$ERR1_Q2					
STMN1	stathmin 1/oncoprotein 18	GGGCGGR_V$SP1_Q6		GATTGGY_V$NFY_Q6_01		TTGTTT_V$FOXO4_01			V$E2F_03				V$E2F_Q6_01			TGACCTY_V$ERR1_Q2	V$E2F1_Q4_01	V$E2F_Q3_01	V$E2F_Q4_01	V$E2F1_Q6_01	V$E2F1_Q3
FKBP5	FK506 binding protein 5	GGGCGGR_V$SP1_Q6		GATTGGY_V$NFY_Q6_01		TTGTTT_V$FOXO4_01			V$E2F_03					CAGGTG_V$E12_Q6						V$E2F1_Q6_01	
CBX5	chromobox homolog 5 (HP1 alpha homolog, Drosophila)	GGGCGGR_V$SP1_Q6		GATTGGY_V$NFY_Q6_01			RCGCANGCGY_V$NRF1_Q6		V$E2F_03				V$E2F_Q6_01				V$E2F1_Q4_01	V$E2F_Q3_01	V$E2F_Q4_01	V$E2F1_Q6_01	
CIRBP	cold inducible RNA binding protein	GGGCGGR_V$SP1_Q6		GATTGGY_V$NFY_Q6_01			RCGCANGCGY_V$NRF1_Q6														
HMGCS1	3-hydroxy-3-methylglutaryl-Coenzyme A synthase 1 (soluble)	GGGCGGR_V$SP1_Q6		GATTGGY_V$NFY_Q6_01						TATAAA_V$TATA_01				CAGGTG_V$E12_Q6							
FZD8	frizzled homolog 8 (Drosophila)	GGGCGGR_V$SP1_Q6		GATTGGY_V$NFY_Q6_01						TATAAA_V$TATA_01											
ZFAND6	zinc finger, AN1-type domain 6	GGGCGGR_V$SP1_Q6		GATTGGY_V$NFY_Q6_01										CAGGTG_V$E12_Q6							
NDUFB11	NADH dehydrogenase (ubiquinone) 1 beta subcomplex, 11, 17.3kDa	GGGCGGR_V$SP1_Q6		GATTGGY_V$NFY_Q6_01																	
CSE1L	CSE1 chromosome segregation 1-like (yeast)	GGGCGGR_V$SP1_Q6		GATTGGY_V$NFY_Q6_01																	
PLK1	polo-like kinase 1 (Drosophila)	GGGCGGR_V$SP1_Q6		GATTGGY_V$NFY_Q6_01																	
COPS4	COP9 constitutive photomorphogenic homolog subunit 4 (Arabidopsis)	GGGCGGR_V$SP1_Q6		GATTGGY_V$NFY_Q6_01																	
FIS1	fission 1 (mitochondrial outer membrane) homolog (S. cerevisiae)	GGGCGGR_V$SP1_Q6			MGGAAGTG_V$GABP_B									CAGGTG_V$E12_Q6							
DMTF1	cyclin D binding myb-like transcription factor 1	GGGCGGR_V$SP1_Q6			MGGAAGTG_V$GABP_B										RYTTCCTG_V$ETS2_B						
PIM1	pim-1 oncogene	GGGCGGR_V$SP1_Q6				TTGTTT_V$FOXO4_01			V$E2F_03			GGGAGGRR_V$MAZ_Q6				TGACCTY_V$ERR1_Q2	V$E2F1_Q4_01	V$E2F_Q3_01			V$E2F1_Q3
GABARAP	GABA(A) receptor-associated protein	GGGCGGR_V$SP1_Q6				TTGTTT_V$FOXO4_01						GGGAGGRR_V$MAZ_Q6		CAGGTG_V$E12_Q6							
GPBP1	GC-rich promoter binding protein 1	GGGCGGR_V$SP1_Q6				TTGTTT_V$FOXO4_01						GGGAGGRR_V$MAZ_Q6		CAGGTG_V$E12_Q6							
JUP	junction plakoglobin	GGGCGGR_V$SP1_Q6				TTGTTT_V$FOXO4_01						GGGAGGRR_V$MAZ_Q6		CAGGTG_V$E12_Q6							
SLITRK5	SLIT and NTRK-like family, member 5	GGGCGGR_V$SP1_Q6				TTGTTT_V$FOXO4_01						GGGAGGRR_V$MAZ_Q6									V$E2F1_Q3
RILP	Rab interacting lysosomal protein	GGGCGGR_V$SP1_Q6				TTGTTT_V$FOXO4_01									RYTTCCTG_V$ETS2_B	TGACCTY_V$ERR1_Q2					
OGT	O-linked N-acetylglucosamine (GlcNAc) transferase (UDP-N-acetylglucosamine:polypeptide-N-acetylglucosaminyl transferase)	GGGCGGR_V$SP1_Q6				TTGTTT_V$FOXO4_01															
TMED10	transmembrane emp24-like trafficking protein 10 (yeast)	GGGCGGR_V$SP1_Q6				TTGTTT_V$FOXO4_01															
BTG1	B-cell translocation gene 1, anti-proliferative	GGGCGGR_V$SP1_Q6				TTGTTT_V$FOXO4_01															
AQP11	aquaporin 11	GGGCGGR_V$SP1_Q6				TTGTTT_V$FOXO4_01															
TRIM14	tripartite motif-containing 14	GGGCGGR_V$SP1_Q6				TTGTTT_V$FOXO4_01															
FOXA3	forkhead box A3	GGGCGGR_V$SP1_Q6					RCGCANGCGY_V$NRF1_Q6			TATAAA_V$TATA_01				CAGGTG_V$E12_Q6							
MTCH2	mitochondrial carrier homolog 2 (C. elegans)	GGGCGGR_V$SP1_Q6					RCGCANGCGY_V$NRF1_Q6			TATAAA_V$TATA_01						TGACCTY_V$ERR1_Q2					
SDCCAG8	serologically defined colon cancer antigen 8	GGGCGGR_V$SP1_Q6					RCGCANGCGY_V$NRF1_Q6					GGGAGGRR_V$MAZ_Q6			RYTTCCTG_V$ETS2_B						
PPM1A	protein phosphatase 1A (formerly 2C), magnesium-dependent, alpha isoform	GGGCGGR_V$SP1_Q6					RCGCANGCGY_V$NRF1_Q6					GGGAGGRR_V$MAZ_Q6									
PGRMC2	progesterone receptor membrane component 2	GGGCGGR_V$SP1_Q6					RCGCANGCGY_V$NRF1_Q6					GGGAGGRR_V$MAZ_Q6									
SLC16A13	solute carrier family 16, member 13 (monocarboxylic acid transporter 13)	GGGCGGR_V$SP1_Q6					RCGCANGCGY_V$NRF1_Q6								RYTTCCTG_V$ETS2_B	TGACCTY_V$ERR1_Q2					
SLC25A3	solute carrier family 25 (mitochondrial carrier; phosphate carrier), member 3	GGGCGGR_V$SP1_Q6					RCGCANGCGY_V$NRF1_Q6									TGACCTY_V$ERR1_Q2					V$E2F1_Q3
ONECUT1	one cut domain, family member 1	GGGCGGR_V$SP1_Q6					RCGCANGCGY_V$NRF1_Q6														
GTF2E2	general transcription factor IIE, polypeptide 2, beta 34kDa	GGGCGGR_V$SP1_Q6					RCGCANGCGY_V$NRF1_Q6														
RBBP8	retinoblastoma binding protein 8	GGGCGGR_V$SP1_Q6					RCGCANGCGY_V$NRF1_Q6														
CAPNS1	calpain, small subunit 1	GGGCGGR_V$SP1_Q6					RCGCANGCGY_V$NRF1_Q6														
RNF8	ring finger protein 8	GGGCGGR_V$SP1_Q6					RCGCANGCGY_V$NRF1_Q6														
H2AFZ	H2A histone family, member Z	GGGCGGR_V$SP1_Q6							V$E2F_03	TATAAA_V$TATA_01		GGGAGGRR_V$MAZ_Q6	V$E2F_Q6_01	CAGGTG_V$E12_Q6			V$E2F1_Q4_01	V$E2F_Q3_01	V$E2F_Q4_01		V$E2F1_Q3
EIF4A2	eukaryotic translation initiation factor 4A, isoform 2	GGGCGGR_V$SP1_Q6								TATAAA_V$TATA_01				CAGGTG_V$E12_Q6							
TMEM93	transmembrane protein 93	GGGCGGR_V$SP1_Q6								TATAAA_V$TATA_01											
PDIA6	protein disulfide isomerase family A, member 6	GGGCGGR_V$SP1_Q6								TATAAA_V$TATA_01											
PCBP4	poly(rC) binding protein 4	GGGCGGR_V$SP1_Q6									V$GABP_B	GGGAGGRR_V$MAZ_Q6		CAGGTG_V$E12_Q6	RYTTCCTG_V$ETS2_B	TGACCTY_V$ERR1_Q2					
NPEPPS	aminopeptidase puromycin sensitive	GGGCGGR_V$SP1_Q6										GGGAGGRR_V$MAZ_Q6		CAGGTG_V$E12_Q6							
KLF15	Kruppel-like factor 15	GGGCGGR_V$SP1_Q6										GGGAGGRR_V$MAZ_Q6		CAGGTG_V$E12_Q6							
ABI2	abl interactor 2	GGGCGGR_V$SP1_Q6										GGGAGGRR_V$MAZ_Q6									
WDR13	WD repeat domain 13	GGGCGGR_V$SP1_Q6										GGGAGGRR_V$MAZ_Q6									
IMPDH1	IMP (inosine monophosphate) dehydrogenase 1	GGGCGGR_V$SP1_Q6										GGGAGGRR_V$MAZ_Q6									
GRPEL1	GrpE-like 1, mitochondrial (E. coli)	GGGCGGR_V$SP1_Q6										GGGAGGRR_V$MAZ_Q6									
TCEA3	transcription elongation factor A (SII), 3	GGGCGGR_V$SP1_Q6										GGGAGGRR_V$MAZ_Q6									
POLE2	polymerase (DNA directed), epsilon 2 (p59 subunit)	GGGCGGR_V$SP1_Q6											V$E2F_Q6_01				V$E2F1_Q4_01	V$E2F_Q3_01	V$E2F_Q4_01	V$E2F1_Q6_01	V$E2F1_Q3
RND2	Rho family GTPase 2	GGGCGGR_V$SP1_Q6											V$E2F_Q6_01								
GPD1	glycerol-3-phosphate dehydrogenase 1 (soluble)	GGGCGGR_V$SP1_Q6												CAGGTG_V$E12_Q6	RYTTCCTG_V$ETS2_B						
HTATSF1	HIV-1 Tat specific factor 1	GGGCGGR_V$SP1_Q6												CAGGTG_V$E12_Q6		TGACCTY_V$ERR1_Q2					
CLDN3	claudin 3	GGGCGGR_V$SP1_Q6												CAGGTG_V$E12_Q6							
MDM1	Mdm4, transformed 3T3 cell double minute 1, p53 binding protein (mouse)	GGGCGGR_V$SP1_Q6												CAGGTG_V$E12_Q6							
SMARCD2	SWI/SNF related, matrix associated, actin dependent regulator of chromatin, subfamily d, member 2	GGGCGGR_V$SP1_Q6												CAGGTG_V$E12_Q6							
ITSN2	intersectin 2	GGGCGGR_V$SP1_Q6												CAGGTG_V$E12_Q6							
GPT	glutamic-pyruvate transaminase (alanine aminotransferase)	GGGCGGR_V$SP1_Q6												CAGGTG_V$E12_Q6							
DYNLL1	dynein, light chain, LC8-type 1	GGGCGGR_V$SP1_Q6																			
TRA2A	-	GGGCGGR_V$SP1_Q6																			
EXO1	exonuclease 1	GGGCGGR_V$SP1_Q6																			
TMEM66	transmembrane protein 66	GGGCGGR_V$SP1_Q6																			
NMRAL1	NmrA-like family domain containing 1	GGGCGGR_V$SP1_Q6																			
HS2ST1	heparan sulfate 2-O-sulfotransferase 1	GGGCGGR_V$SP1_Q6																			
TEX2	testis expressed sequence 2	GGGCGGR_V$SP1_Q6																			
PEX13	peroxisome biogenesis factor 13	GGGCGGR_V$SP1_Q6																			
ETHE1	ethylmalonic encephalopathy 1	GGGCGGR_V$SP1_Q6																			
MAN2B1	mannosidase, alpha, class 2B, member 1	GGGCGGR_V$SP1_Q6																			
CHTF18	CTF18, chromosome transmission fidelity factor 18 homolog (S. cerevisiae)	GGGCGGR_V$SP1_Q6																			
TMEM141	transmembrane protein 141	GGGCGGR_V$SP1_Q6																			
PEX14	peroxisomal biogenesis factor 14	GGGCGGR_V$SP1_Q6																			
ZFP36	zinc finger protein 36, C3H type, homolog (mouse)	GGGCGGR_V$SP1_Q6																			
CROT	carnitine O-octanoyltransferase	GGGCGGR_V$SP1_Q6																			
ABCC3	ATP-binding cassette, sub-family C (CFTR/MRP), member 3	GGGCGGR_V$SP1_Q6																			
MKKS	McKusick-Kaufman syndrome	GGGCGGR_V$SP1_Q6																			
PIGY	phosphatidylinositol glycan anchor biosynthesis, class Y	GGGCGGR_V$SP1_Q6																			
PRC1	protein regulator of cytokinesis 1	GGGCGGR_V$SP1_Q6																			
SUMO3	SMT3 suppressor of mif two 3 homolog 3 (S. cerevisiae)	GGGCGGR_V$SP1_Q6																			
DDIT3	DNA-damage-inducible transcript 3		SCGGAAGY_V$ELK1_02	GATTGGY_V$NFY_Q6_01	MGGAAGTG_V$GABP_B		RCGCANGCGY_V$NRF1_Q6	V$NRF2_01			V$GABP_B	GGGAGGRR_V$MAZ_Q6				TGACCTY_V$ERR1_Q2					
MAT1A	methionine adenosyltransferase I, alpha		SCGGAAGY_V$ELK1_02	GATTGGY_V$NFY_Q6_01				V$NRF2_01													
ACYP1	acylphosphatase 1, erythrocyte (common) type		SCGGAAGY_V$ELK1_02	GATTGGY_V$NFY_Q6_01																	
ACIN1	apoptotic chromatin condensation inducer 1		SCGGAAGY_V$ELK1_02		MGGAAGTG_V$GABP_B	TTGTTT_V$FOXO4_01	RCGCANGCGY_V$NRF1_Q6	V$NRF2_01			V$GABP_B		V$E2F_Q6_01								
PRKAG2	protein kinase, AMP-activated, gamma 2 non-catalytic subunit		SCGGAAGY_V$ELK1_02		MGGAAGTG_V$GABP_B	TTGTTT_V$FOXO4_01					V$GABP_B			CAGGTG_V$E12_Q6	RYTTCCTG_V$ETS2_B						
DNMT1	DNA (cytosine-5-)-methyltransferase 1		SCGGAAGY_V$ELK1_02		MGGAAGTG_V$GABP_B		RCGCANGCGY_V$NRF1_Q6	V$NRF2_01	V$E2F_03			GGGAGGRR_V$MAZ_Q6	V$E2F_Q6_01		RYTTCCTG_V$ETS2_B		V$E2F1_Q4_01	V$E2F_Q3_01	V$E2F_Q4_01	V$E2F1_Q6_01	V$E2F1_Q3
SMC6	structural maintenance of chromosomes 6		SCGGAAGY_V$ELK1_02		MGGAAGTG_V$GABP_B		RCGCANGCGY_V$NRF1_Q6				V$GABP_B	GGGAGGRR_V$MAZ_Q6					V$E2F1_Q4_01	V$E2F_Q3_01	V$E2F_Q4_01	V$E2F1_Q6_01	V$E2F1_Q3
LSR	lipolysis stimulated lipoprotein receptor		SCGGAAGY_V$ELK1_02		MGGAAGTG_V$GABP_B			V$NRF2_01			V$GABP_B	GGGAGGRR_V$MAZ_Q6		CAGGTG_V$E12_Q6	RYTTCCTG_V$ETS2_B						
FIBP	fibroblast growth factor (acidic) intracellular binding protein		SCGGAAGY_V$ELK1_02		MGGAAGTG_V$GABP_B			V$NRF2_01			V$GABP_B				RYTTCCTG_V$ETS2_B						
LRRC41	leucine rich repeat containing 41		SCGGAAGY_V$ELK1_02		MGGAAGTG_V$GABP_B			V$NRF2_01			V$GABP_B					TGACCTY_V$ERR1_Q2					
MRPL3	mitochondrial ribosomal protein L3		SCGGAAGY_V$ELK1_02		MGGAAGTG_V$GABP_B			V$NRF2_01			V$GABP_B										
PHB2	prohibitin 2		SCGGAAGY_V$ELK1_02		MGGAAGTG_V$GABP_B			V$NRF2_01			V$GABP_B										
FBXO22	F-box protein 22		SCGGAAGY_V$ELK1_02		MGGAAGTG_V$GABP_B			V$NRF2_01													
TUFM	Tu translation elongation factor, mitochondrial		SCGGAAGY_V$ELK1_02		MGGAAGTG_V$GABP_B			V$NRF2_01													
CHUK	conserved helix-loop-helix ubiquitous kinase		SCGGAAGY_V$ELK1_02		MGGAAGTG_V$GABP_B			V$NRF2_01													
NUP155	nucleoporin 155kDa		SCGGAAGY_V$ELK1_02		MGGAAGTG_V$GABP_B						V$GABP_B						V$E2F1_Q4_01	V$E2F_Q3_01			
MAD2L1BP	MAD2L1 binding protein		SCGGAAGY_V$ELK1_02		MGGAAGTG_V$GABP_B						V$GABP_B										
RFC4	replication factor C (activator 1) 4, 37kDa		SCGGAAGY_V$ELK1_02		MGGAAGTG_V$GABP_B																
ZRANB2	zinc finger, RAN-binding domain containing 2		SCGGAAGY_V$ELK1_02		MGGAAGTG_V$GABP_B																
SMU1	smu-1 suppressor of mec-8 and unc-52 homolog (C. elegans)		SCGGAAGY_V$ELK1_02		MGGAAGTG_V$GABP_B																
DPM1	dolichyl-phosphate mannosyltransferase polypeptide 1, catalytic subunit		SCGGAAGY_V$ELK1_02			TTGTTT_V$FOXO4_01					V$GABP_B										
PFDN6	prefoldin subunit 6		SCGGAAGY_V$ELK1_02			TTGTTT_V$FOXO4_01															
ARPC2	actin related protein 2/3 complex, subunit 2, 34kDa		SCGGAAGY_V$ELK1_02				RCGCANGCGY_V$NRF1_Q6			TATAAA_V$TATA_01					RYTTCCTG_V$ETS2_B						
BCKDHA	branched chain keto acid dehydrogenase E1, alpha polypeptide		SCGGAAGY_V$ELK1_02				RCGCANGCGY_V$NRF1_Q6									TGACCTY_V$ERR1_Q2					
MARS	methionine-tRNA synthetase		SCGGAAGY_V$ELK1_02				RCGCANGCGY_V$NRF1_Q6														
ITM2C	integral membrane protein 2C		SCGGAAGY_V$ELK1_02					V$NRF2_01				GGGAGGRR_V$MAZ_Q6									
NUDT5	nudix (nucleoside diphosphate linked moiety X)-type motif 5		SCGGAAGY_V$ELK1_02					V$NRF2_01													
FAM46A	family with sequence similarity 46, member A		SCGGAAGY_V$ELK1_02							TATAAA_V$TATA_01	V$GABP_B	GGGAGGRR_V$MAZ_Q6									
COG4	component of oligomeric golgi complex 4		SCGGAAGY_V$ELK1_02								V$GABP_B										
TMEM85	transmembrane protein 85		SCGGAAGY_V$ELK1_02								V$GABP_B										
COX8A	cytochrome c oxidase subunit 8A (ubiquitous)		SCGGAAGY_V$ELK1_02									GGGAGGRR_V$MAZ_Q6				TGACCTY_V$ERR1_Q2					
SSU72	SSU72 RNA polymerase II CTD phosphatase homolog (S. cerevisiae)		SCGGAAGY_V$ELK1_02										V$E2F_Q6_01				V$E2F1_Q4_01	V$E2F_Q3_01	V$E2F_Q4_01		
SEMA3F	sema domain, immunoglobulin domain (Ig), short basic domain, secreted, (semaphorin) 3F		SCGGAAGY_V$ELK1_02											CAGGTG_V$E12_Q6	RYTTCCTG_V$ETS2_B	TGACCTY_V$ERR1_Q2					
TSTA3	tissue specific transplantation antigen P35B		SCGGAAGY_V$ELK1_02											CAGGTG_V$E12_Q6							
FOXRED1	FAD-dependent oxidoreductase domain containing 1		SCGGAAGY_V$ELK1_02												RYTTCCTG_V$ETS2_B						
TIMM23	translocase of inner mitochondrial membrane 23 homolog (yeast)		SCGGAAGY_V$ELK1_02													TGACCTY_V$ERR1_Q2					
YME1L1	YME1-like 1 (S. cerevisiae)		SCGGAAGY_V$ELK1_02																		
EML2	echinoderm microtubule associated protein like 2		SCGGAAGY_V$ELK1_02																		
MTERF	mitochondrial transcription termination factor		SCGGAAGY_V$ELK1_02																		
CHORDC1	cysteine and histidine-rich domain (CHORD)-containing 1		SCGGAAGY_V$ELK1_02																		
THUMPD3	THUMP domain containing 3		SCGGAAGY_V$ELK1_02																		
NUDT6	nudix (nucleoside diphosphate linked moiety X)-type motif 6		SCGGAAGY_V$ELK1_02																		
TRAPPC4	trafficking protein particle complex 4		SCGGAAGY_V$ELK1_02																		
RGS3	regulator of G-protein signalling 3			GATTGGY_V$NFY_Q6_01	MGGAAGTG_V$GABP_B	TTGTTT_V$FOXO4_01				TATAAA_V$TATA_01		GGGAGGRR_V$MAZ_Q6		CAGGTG_V$E12_Q6	RYTTCCTG_V$ETS2_B	TGACCTY_V$ERR1_Q2					
PAX6	paired box gene 6 (aniridia, keratitis)			GATTGGY_V$NFY_Q6_01	MGGAAGTG_V$GABP_B	TTGTTT_V$FOXO4_01						GGGAGGRR_V$MAZ_Q6		CAGGTG_V$E12_Q6		TGACCTY_V$ERR1_Q2				V$E2F1_Q6_01	V$E2F1_Q3
RPA2	replication protein A2, 32kDa			GATTGGY_V$NFY_Q6_01	MGGAAGTG_V$GABP_B				V$E2F_03												
E2F8	E2F transcription factor 8			GATTGGY_V$NFY_Q6_01		TTGTTT_V$FOXO4_01			V$E2F_03			GGGAGGRR_V$MAZ_Q6	V$E2F_Q6_01				V$E2F1_Q4_01	V$E2F_Q3_01	V$E2F_Q4_01	V$E2F1_Q6_01	V$E2F1_Q3
USP2	ubiquitin specific peptidase 2			GATTGGY_V$NFY_Q6_01		TTGTTT_V$FOXO4_01						GGGAGGRR_V$MAZ_Q6		CAGGTG_V$E12_Q6		TGACCTY_V$ERR1_Q2	V$E2F1_Q4_01	V$E2F_Q3_01	V$E2F_Q4_01	V$E2F1_Q6_01	
TREX1	three prime repair exonuclease 1			GATTGGY_V$NFY_Q6_01		TTGTTT_V$FOXO4_01						GGGAGGRR_V$MAZ_Q6			RYTTCCTG_V$ETS2_B						
KIF20A	kinesin family member 20A			GATTGGY_V$NFY_Q6_01		TTGTTT_V$FOXO4_01															
TFR2	transferrin receptor 2			GATTGGY_V$NFY_Q6_01		TTGTTT_V$FOXO4_01															
CASP2	caspase 2, apoptosis-related cysteine peptidase (neural precursor cell expressed, developmentally down-regulated 2)			GATTGGY_V$NFY_Q6_01			RCGCANGCGY_V$NRF1_Q6						V$E2F_Q6_01				V$E2F1_Q4_01	V$E2F_Q3_01	V$E2F_Q4_01	V$E2F1_Q6_01	
PIAS4	protein inhibitor of activated STAT, 4			GATTGGY_V$NFY_Q6_01			RCGCANGCGY_V$NRF1_Q6														
COQ10B	coenzyme Q10 homolog B (S. cerevisiae)			GATTGGY_V$NFY_Q6_01				V$NRF2_01			V$GABP_B										
YPEL5	yippee-like 5 (Drosophila)			GATTGGY_V$NFY_Q6_01					V$E2F_03												
RAB5B	RAB5B, member RAS oncogene family			GATTGGY_V$NFY_Q6_01						TATAAA_V$TATA_01		GGGAGGRR_V$MAZ_Q6		CAGGTG_V$E12_Q6							
TES	testis derived transcript (3 LIM domains)			GATTGGY_V$NFY_Q6_01						TATAAA_V$TATA_01											
GOT1	glutamic-oxaloacetic transaminase 1, soluble (aspartate aminotransferase 1)			GATTGGY_V$NFY_Q6_01								GGGAGGRR_V$MAZ_Q6				TGACCTY_V$ERR1_Q2					
GOLPH3L	golgi phosphoprotein 3-like			GATTGGY_V$NFY_Q6_01										CAGGTG_V$E12_Q6	RYTTCCTG_V$ETS2_B						
ABCF2	ATP-binding cassette, sub-family F (GCN20), member 2			GATTGGY_V$NFY_Q6_01															V$E2F_Q4_01		V$E2F1_Q3
SNRPA	small nuclear ribonucleoprotein polypeptide A			GATTGGY_V$NFY_Q6_01																	
GCHFR	GTP cyclohydrolase I feedback regulator			GATTGGY_V$NFY_Q6_01																	
LANCL1	LanC lantibiotic synthetase component C-like 1 (bacterial)			GATTGGY_V$NFY_Q6_01																	
CHFR	checkpoint with forkhead and ring finger domains			GATTGGY_V$NFY_Q6_01																	
FADS1	fatty acid desaturase 1			GATTGGY_V$NFY_Q6_01																	
NDE1	nudE nuclear distribution gene E homolog 1 (A. nidulans)			GATTGGY_V$NFY_Q6_01																	
BCKDHB	branched chain keto acid dehydrogenase E1, beta polypeptide (maple syrup urine disease)			GATTGGY_V$NFY_Q6_01																	
RNASEH2A	ribonuclease H2, subunit A			GATTGGY_V$NFY_Q6_01																	
BUB1	BUB1 budding uninhibited by benzimidazoles 1 homolog (yeast)			GATTGGY_V$NFY_Q6_01																	
ADHFE1	alcohol dehydrogenase, iron containing, 1			GATTGGY_V$NFY_Q6_01																	
RPLP1	ribosomal protein, large, P1			GATTGGY_V$NFY_Q6_01																	
BICD2	bicaudal D homolog 2 (Drosophila)			GATTGGY_V$NFY_Q6_01																	
CETN2	centrin, EF-hand protein, 2			GATTGGY_V$NFY_Q6_01																	
MYCBP2	MYC binding protein 2			GATTGGY_V$NFY_Q6_01																	
NDRG1	N-myc downstream regulated gene 1				MGGAAGTG_V$GABP_B	TTGTTT_V$FOXO4_01															
PRKCSH	protein kinase C substrate 80K-H				MGGAAGTG_V$GABP_B			V$NRF2_01	V$E2F_03				V$E2F_Q6_01	CAGGTG_V$E12_Q6		TGACCTY_V$ERR1_Q2					
FURIN	furin (paired basic amino acid cleaving enzyme)				MGGAAGTG_V$GABP_B					TATAAA_V$TATA_01		GGGAGGRR_V$MAZ_Q6			RYTTCCTG_V$ETS2_B						
VAMP8	vesicle-associated membrane protein 8 (endobrevin)				MGGAAGTG_V$GABP_B							GGGAGGRR_V$MAZ_Q6			RYTTCCTG_V$ETS2_B						
KAZALD1	Kazal-type serine peptidase inhibitor domain 1				MGGAAGTG_V$GABP_B									CAGGTG_V$E12_Q6							
RGS14	regulator of G-protein signalling 14				MGGAAGTG_V$GABP_B										RYTTCCTG_V$ETS2_B						
ALDH16A1	aldehyde dehydrogenase 16 family, member A1				MGGAAGTG_V$GABP_B										RYTTCCTG_V$ETS2_B						
SDCCAG3	serologically defined colon cancer antigen 3				MGGAAGTG_V$GABP_B																
ST5	suppression of tumorigenicity 5					TTGTTT_V$FOXO4_01	RCGCANGCGY_V$NRF1_Q6			TATAAA_V$TATA_01		GGGAGGRR_V$MAZ_Q6				TGACCTY_V$ERR1_Q2					
ABCC5	ATP-binding cassette, sub-family C (CFTR/MRP), member 5					TTGTTT_V$FOXO4_01	RCGCANGCGY_V$NRF1_Q6			TATAAA_V$TATA_01						TGACCTY_V$ERR1_Q2					
DUSP6	dual specificity phosphatase 6					TTGTTT_V$FOXO4_01	RCGCANGCGY_V$NRF1_Q6					GGGAGGRR_V$MAZ_Q6	V$E2F_Q6_01	CAGGTG_V$E12_Q6							
DTX2	deltex homolog 2 (Drosophila)					TTGTTT_V$FOXO4_01		V$NRF2_01			V$GABP_B			CAGGTG_V$E12_Q6							
FXYD1	FXYD domain containing ion transport regulator 1 (phospholemman)					TTGTTT_V$FOXO4_01				TATAAA_V$TATA_01		GGGAGGRR_V$MAZ_Q6		CAGGTG_V$E12_Q6		TGACCTY_V$ERR1_Q2					
DPT	dermatopontin					TTGTTT_V$FOXO4_01				TATAAA_V$TATA_01		GGGAGGRR_V$MAZ_Q6									
KRT23	keratin 23 (histone deacetylase inducible)					TTGTTT_V$FOXO4_01				TATAAA_V$TATA_01					RYTTCCTG_V$ETS2_B						
RBP2	retinol binding protein 2, cellular					TTGTTT_V$FOXO4_01				TATAAA_V$TATA_01											
WSB2	WD repeat and SOCS box-containing 2					TTGTTT_V$FOXO4_01				TATAAA_V$TATA_01											
PTPRD	protein tyrosine phosphatase, receptor type, D					TTGTTT_V$FOXO4_01				TATAAA_V$TATA_01											
C1QC	complement component 1, q subcomponent, C chain					TTGTTT_V$FOXO4_01						GGGAGGRR_V$MAZ_Q6		CAGGTG_V$E12_Q6							
NRP1	neuropilin 1					TTGTTT_V$FOXO4_01						GGGAGGRR_V$MAZ_Q6			RYTTCCTG_V$ETS2_B	TGACCTY_V$ERR1_Q2					
MAPK3	mitogen-activated protein kinase 3					TTGTTT_V$FOXO4_01						GGGAGGRR_V$MAZ_Q6									
DYRK1A	dual-specificity tyrosine-(Y)-phosphorylation regulated kinase 1A					TTGTTT_V$FOXO4_01						GGGAGGRR_V$MAZ_Q6									
ALDH1A1	aldehyde dehydrogenase 1 family, member A1					TTGTTT_V$FOXO4_01								CAGGTG_V$E12_Q6							
SQSTM1	sequestosome 1					TTGTTT_V$FOXO4_01								CAGGTG_V$E12_Q6							
DDAH1	dimethylarginine dimethylaminohydrolase 1					TTGTTT_V$FOXO4_01								CAGGTG_V$E12_Q6							
SLC22A8	solute carrier family 22 (organic anion transporter), member 8					TTGTTT_V$FOXO4_01								CAGGTG_V$E12_Q6							
VWF	von Willebrand factor					TTGTTT_V$FOXO4_01								CAGGTG_V$E12_Q6							
CCDC41	coiled-coil domain containing 41					TTGTTT_V$FOXO4_01									RYTTCCTG_V$ETS2_B						
CLEC1B	C-type lectin domain family 1, member B					TTGTTT_V$FOXO4_01									RYTTCCTG_V$ETS2_B						
AMFR	autocrine motility factor receptor					TTGTTT_V$FOXO4_01									RYTTCCTG_V$ETS2_B						
ISYNA1	-					TTGTTT_V$FOXO4_01															
EMP1	epithelial membrane protein 1					TTGTTT_V$FOXO4_01															
FGL1	fibrinogen-like 1					TTGTTT_V$FOXO4_01															
RWDD3	RWD domain containing 3					TTGTTT_V$FOXO4_01															
NSF	N-ethylmaleimide-sensitive factor					TTGTTT_V$FOXO4_01															
NUP54	nucleoporin 54kDa					TTGTTT_V$FOXO4_01															
PREP	prolyl endopeptidase					TTGTTT_V$FOXO4_01															
CPS1	carbamoyl-phosphate synthetase 1, mitochondrial					TTGTTT_V$FOXO4_01															
CBX2	chromobox homolog 2 (Pc class homolog, Drosophila)					TTGTTT_V$FOXO4_01															
CDH19	cadherin 19, type 2					TTGTTT_V$FOXO4_01															
CXCL11	chemokine (C-X-C motif) ligand 11					TTGTTT_V$FOXO4_01															
TRIM45	tripartite motif-containing 45					TTGTTT_V$FOXO4_01															
PLEKHA1	pleckstrin homology domain containing, family A (phosphoinositide binding specific) member 1						RCGCANGCGY_V$NRF1_Q6			TATAAA_V$TATA_01					RYTTCCTG_V$ETS2_B						
ABHD5	abhydrolase domain containing 5						RCGCANGCGY_V$NRF1_Q6														
RALBP1	ralA binding protein 1						RCGCANGCGY_V$NRF1_Q6														
CCNA2	cyclin A2						RCGCANGCGY_V$NRF1_Q6														
SNRPN	small nuclear ribonucleoprotein polypeptide N						RCGCANGCGY_V$NRF1_Q6														
SNURF	SNRPN upstream reading frame						RCGCANGCGY_V$NRF1_Q6														
BANP	BTG3 associated nuclear protein						RCGCANGCGY_V$NRF1_Q6														
EIF2B3	eukaryotic translation initiation factor 2B, subunit 3 gamma, 58kDa						RCGCANGCGY_V$NRF1_Q6														
MRPL22	mitochondrial ribosomal protein L22						RCGCANGCGY_V$NRF1_Q6														
ABHD14B	abhydrolase domain containing 14B						RCGCANGCGY_V$NRF1_Q6														
SDHA	succinate dehydrogenase complex, subunit A, flavoprotein (Fp)						RCGCANGCGY_V$NRF1_Q6														
GNG10	guanine nucleotide binding protein (G protein), gamma 10						RCGCANGCGY_V$NRF1_Q6														
SDHD	succinate dehydrogenase complex, subunit D, integral membrane protein							V$NRF2_01								TGACCTY_V$ERR1_Q2					
PPP1R9B	protein phosphatase 1, regulatory subunit 9B, spinophilin								V$E2F_03			GGGAGGRR_V$MAZ_Q6	V$E2F_Q6_01	CAGGTG_V$E12_Q6	RYTTCCTG_V$ETS2_B		V$E2F1_Q4_01	V$E2F_Q3_01	V$E2F_Q4_01		
MCM2	MCM2 minichromosome maintenance deficient 2, mitotin (S. cerevisiae)								V$E2F_03				V$E2F_Q6_01				V$E2F1_Q4_01	V$E2F_Q3_01	V$E2F_Q4_01	V$E2F1_Q6_01	V$E2F1_Q3
MCM6	MCM6 minichromosome maintenance deficient 6 (MIS5 homolog, S. pombe) (S. cerevisiae)								V$E2F_03				V$E2F_Q6_01				V$E2F1_Q4_01	V$E2F_Q3_01	V$E2F_Q4_01	V$E2F1_Q6_01	V$E2F1_Q3
CDC6	CDC6 cell division cycle 6 homolog (S. cerevisiae)								V$E2F_03				V$E2F_Q6_01				V$E2F1_Q4_01	V$E2F_Q3_01	V$E2F_Q4_01		V$E2F1_Q3
LRRC56	leucine rich repeat containing 56								V$E2F_03				V$E2F_Q6_01								
KNTC1	kinetochore associated 1								V$E2F_03										V$E2F_Q4_01		
DNAJC9	DnaJ (Hsp40) homolog, subfamily C, member 9								V$E2F_03											V$E2F1_Q6_01	V$E2F1_Q3
SLC25A11	solute carrier family 25 (mitochondrial carrier; oxoglutarate carrier), member 11								V$E2F_03												
MTUS1	mitochondrial tumor suppressor 1									TATAAA_V$TATA_01		GGGAGGRR_V$MAZ_Q6		CAGGTG_V$E12_Q6		TGACCTY_V$ERR1_Q2					
IL1RN	interleukin 1 receptor antagonist									TATAAA_V$TATA_01		GGGAGGRR_V$MAZ_Q6			RYTTCCTG_V$ETS2_B						
TRPV6	transient receptor potential cation channel, subfamily V, member 6									TATAAA_V$TATA_01		GGGAGGRR_V$MAZ_Q6									
PSAP	prosaposin (variant Gaucher disease and variant metachromatic leukodystrophy)									TATAAA_V$TATA_01					RYTTCCTG_V$ETS2_B						
TBXAS1	thromboxane A synthase 1 (platelet, cytochrome P450, family 5, subfamily A)									TATAAA_V$TATA_01						TGACCTY_V$ERR1_Q2					
IRAK1	interleukin-1 receptor-associated kinase 1									TATAAA_V$TATA_01											
CP	ceruloplasmin (ferroxidase)									TATAAA_V$TATA_01											
C8A	complement component 8, alpha polypeptide									TATAAA_V$TATA_01											
SPRR1A	small proline-rich protein 1A									TATAAA_V$TATA_01											
CYP2E1	cytochrome P450, family 2, subfamily E, polypeptide 1									TATAAA_V$TATA_01											
HMGCS2	3-hydroxy-3-methylglutaryl-Coenzyme A synthase 2 (mitochondrial)									TATAAA_V$TATA_01											
VEZT	vezatin, adherens junctions transmembrane protein									TATAAA_V$TATA_01											
USP47	ubiquitin specific peptidase 47									TATAAA_V$TATA_01											
HIST1H2AI	histone cluster 1, H2ai									TATAAA_V$TATA_01											
IL1R2	interleukin 1 receptor, type II									TATAAA_V$TATA_01											
C6	complement component 6									TATAAA_V$TATA_01											
DEFB1	defensin, beta 1									TATAAA_V$TATA_01											
MINA	MYC induced nuclear antigen									TATAAA_V$TATA_01											
SLC29A3	solute carrier family 29 (nucleoside transporters), member 3									TATAAA_V$TATA_01											
LYPLAL1	lysophospholipase-like 1									TATAAA_V$TATA_01											
MMP8	matrix metallopeptidase 8 (neutrophil collagenase)									TATAAA_V$TATA_01											
PEX3	peroxisomal biogenesis factor 3									TATAAA_V$TATA_01											
ZBTB7B	zinc finger and BTB domain containing 7B											GGGAGGRR_V$MAZ_Q6		CAGGTG_V$E12_Q6	RYTTCCTG_V$ETS2_B						
GADD45B	growth arrest and DNA-damage-inducible, beta											GGGAGGRR_V$MAZ_Q6		CAGGTG_V$E12_Q6						V$E2F1_Q6_01	
AMPD2	adenosine monophosphate deaminase 2 (isoform L)											GGGAGGRR_V$MAZ_Q6		CAGGTG_V$E12_Q6							
DNMT3B	DNA (cytosine-5-)-methyltransferase 3 beta											GGGAGGRR_V$MAZ_Q6		CAGGTG_V$E12_Q6							
CTNNBIP1	catenin, beta interacting protein 1											GGGAGGRR_V$MAZ_Q6		CAGGTG_V$E12_Q6							
EPAS1	endothelial PAS domain protein 1											GGGAGGRR_V$MAZ_Q6		CAGGTG_V$E12_Q6							
FAM20A	family with sequence similarity 20, member A											GGGAGGRR_V$MAZ_Q6			RYTTCCTG_V$ETS2_B						
MDH1	malate dehydrogenase 1, NAD (soluble)											GGGAGGRR_V$MAZ_Q6				TGACCTY_V$ERR1_Q2					
DENND2D	DENN/MADD domain containing 2D											GGGAGGRR_V$MAZ_Q6				TGACCTY_V$ERR1_Q2					
SOD3	superoxide dismutase 3, extracellular											GGGAGGRR_V$MAZ_Q6				TGACCTY_V$ERR1_Q2					
CDC42EP1	CDC42 effector protein (Rho GTPase binding) 1											GGGAGGRR_V$MAZ_Q6				TGACCTY_V$ERR1_Q2					
GSN	gelsolin (amyloidosis, Finnish type)											GGGAGGRR_V$MAZ_Q6									
LDHB	lactate dehydrogenase B											GGGAGGRR_V$MAZ_Q6									
PRKAR2B	protein kinase, cAMP-dependent, regulatory, type II, beta											GGGAGGRR_V$MAZ_Q6									
HRK	harakiri, BCL2 interacting protein (contains only BH3 domain)											GGGAGGRR_V$MAZ_Q6									
GPR56	G protein-coupled receptor 56											GGGAGGRR_V$MAZ_Q6									
AZGP1	alpha-2-glycoprotein 1, zinc											GGGAGGRR_V$MAZ_Q6									
ANKRD43	ankyrin repeat domain 43													CAGGTG_V$E12_Q6	RYTTCCTG_V$ETS2_B						
SYNGR1	synaptogyrin 1													CAGGTG_V$E12_Q6		TGACCTY_V$ERR1_Q2					
SDC4	syndecan 4 (amphiglycan, ryudocan)													CAGGTG_V$E12_Q6							
DONSON	downstream neighbor of SON													CAGGTG_V$E12_Q6							
COQ10A	coenzyme Q10 homolog A (S. cerevisiae)													CAGGTG_V$E12_Q6							
P4HB	procollagen-proline, 2-oxoglutarate 4-dioxygenase (proline 4-hydroxylase), beta polypeptide													CAGGTG_V$E12_Q6							
GNMT	glycine N-methyltransferase													CAGGTG_V$E12_Q6							
DAPK1	death-associated protein kinase 1													CAGGTG_V$E12_Q6							
SNX10	sorting nexin 10													CAGGTG_V$E12_Q6							
SQLE	squalene epoxidase													CAGGTG_V$E12_Q6							
NCK2	NCK adaptor protein 2													CAGGTG_V$E12_Q6							
SMOC2	SPARC related modular calcium binding 2													CAGGTG_V$E12_Q6							
FUCA2	fucosidase, alpha-L- 2, plasma													CAGGTG_V$E12_Q6							
ZDHHC3	zinc finger, DHHC-type containing 3													CAGGTG_V$E12_Q6							
MAP2K1	mitogen-activated protein kinase kinase 1													CAGGTG_V$E12_Q6							
ASB14	ankyrin repeat and SOCS box-containing 14													CAGGTG_V$E12_Q6							
SERPINE2	serpin peptidase inhibitor, clade E (nexin, plasminogen activator inhibitor type 1), member 2													CAGGTG_V$E12_Q6							
CDYL2	chromodomain protein, Y-like 2													CAGGTG_V$E12_Q6							
ENPP1	ectonucleotide pyrophosphatase/phosphodiesterase 1														RYTTCCTG_V$ETS2_B					V$E2F1_Q6_01	
NEURL2	neuralized homolog 2 (Drosophila)														RYTTCCTG_V$ETS2_B						
CMIP	-														RYTTCCTG_V$ETS2_B						
RHBDF1	rhomboid 5 homolog 1 (Drosophila)														RYTTCCTG_V$ETS2_B						
ACY3	aspartoacylase (aminocyclase) 3														RYTTCCTG_V$ETS2_B						
PLA1A	phospholipase A1 member A														RYTTCCTG_V$ETS2_B						
PPIF	peptidylprolyl isomerase F (cyclophilin F)														RYTTCCTG_V$ETS2_B						
ELAVL1	ELAV (embryonic lethal, abnormal vision, Drosophila)-like 1 (Hu antigen R)															TGACCTY_V$ERR1_Q2					
UHRF2	ubiquitin-like, containing PHD and RING finger domains, 2															TGACCTY_V$ERR1_Q2					
NIPSNAP1	nipsnap homolog 1 (C. elegans)															TGACCTY_V$ERR1_Q2					
FZD9	frizzled homolog 9 (Drosophila)															TGACCTY_V$ERR1_Q2					
AFG3L2	AFG3 ATPase family gene 3-like 2 (yeast)															TGACCTY_V$ERR1_Q2					
CREB3L3	cAMP responsive element binding protein 3-like 3															TGACCTY_V$ERR1_Q2					
LRPPRC	leucine-rich PPR-motif containing															TGACCTY_V$ERR1_Q2					
PLA2G12A	phospholipase A2, group XIIA															TGACCTY_V$ERR1_Q2					
WDR67	WD repeat domain 67																V$E2F1_Q4_01	V$E2F_Q3_01		V$E2F1_Q6_01	
RPL13A	ribosomal protein L13a																				
REXO2	REX2, RNA exonuclease 2 homolog (S. cerevisiae)																				
HEXA	hexosaminidase A (alpha polypeptide)																				
DYM	dymeclin																				
LYAR	-																				
SRP72	signal recognition particle 72kDa																				
ALG1	asparagine-linked glycosylation 1 homolog (S. cerevisiae, beta-1,4-mannosyltransferase)																				
TSR2	TSR2, 20S rRNA accumulation, homolog (S. cerevisiae)																				
MRPL13	mitochondrial ribosomal protein L13																				
ARCN1	archain 1																				
PPP4R2	protein phosphatase 4, regulatory subunit 2																				
VRK1	vaccinia related kinase 1																				
FABP2	fatty acid binding protein 2, intestinal																				
UGT1A6	UDP glucuronosyltransferase 1 family, polypeptide A6																				
BCL2L14	BCL2-like 14 (apoptosis facilitator)																				
NSUN6	NOL1/NOP2/Sun domain family, member 6																				
HAGH	hydroxyacylglutathione hydrolase																				
CNOT8	CCR4-NOT transcription complex, subunit 8																				
SECISBP2	SECIS binding protein 2																				
CASC5	cancer susceptibility candidate 5																				
NDUFV1	NADH dehydrogenase (ubiquinone) flavoprotein 1, 51kDa																				
MAP1LC3A	microtubule-associated protein 1 light chain 3 alpha																				
FAM50A	family with sequence similarity 50, member A																				
LCMT1	leucine carboxyl methyltransferase 1																				
RNF141	ring finger protein 141																				
PSMB8	proteasome (prosome, macropain) subunit, beta type, 8 (large multifunctional peptidase 7)																				
NUCB1	nucleobindin 1																				
SPAG5	sperm associated antigen 5																				
EPB41L3	erythrocyte membrane protein band 4.1-like 3																				
BTD	biotinidase																				
HACL1	2-hydroxyacyl-CoA lyase 1																				
TTC1	tetratricopeptide repeat domain 1																				
C4BPA	complement component 4 binding protein, alpha																				
ARHGAP9	Rho GTPase activating protein 9																				
SPHK1	sphingosine kinase 1																				
HAO1	hydroxyacid oxidase (glycolate oxidase) 1																				
HEMGN	hemogen																				
PIAS2	protein inhibitor of activated STAT, 2																				
FCGRT	Fc fragment of IgG, receptor, transporter, alpha																				
SLC39A8	solute carrier family 39 (zinc transporter), member 8																				
SHF	Src homology 2 domain containing F																				
RGN	regucalcin (senescence marker protein-30)																				
NISCH	nischarin																				
ITGB5	integrin, beta 5																				
GLRX2	glutaredoxin 2																				
AP2A2	adaptor-related protein complex 2, alpha 2 subunit																				
PSMD7	proteasome (prosome, macropain) 26S subunit, non-ATPase, 7 (Mov34 homolog)																				
PRRG4	proline rich Gla (G-carboxyglutamic acid) 4 (transmembrane)																				
C5	complement component 5																				
TMEM147	transmembrane protein 147																				
CETN1	centrin, EF-hand protein, 1																				
TERT	telomerase reverse transcriptase																				
RPL17	ribosomal protein L17																				
MYO1B	myosin IB																				
CABP2	calcium binding protein 2																				
TM7SF3	transmembrane 7 superfamily member 3																				
HP1BP3	heterochromatin protein 1, binding protein 3																				
ARG1	arginase, liver																				
LITAF	lipopolysaccharide-induced TNF factor																				
CCT8	chaperonin containing TCP1, subunit 8 (theta)																				
THAP7	THAP domain containing 7																				
ACOT7	acyl-CoA thioesterase 7																				
RNF10	ring finger protein 10																				
ABCC8	ATP-binding cassette, sub-family C (CFTR/MRP), member 8																				
C9	complement component 9																				
NME3	non-metastatic cells 3, protein expressed in																				
NUP35	nucleoporin 35kDa																				
AS3MT	arsenic (+3 oxidation state) methyltransferase																				
GAK	cyclin G associated kinase																				
EPS15	epidermal growth factor receptor pathway substrate 15																				
TTC3	tetratricopeptide repeat domain 3																				
ADAM2	ADAM metallopeptidase domain 2 (fertilin beta)																				
RASSF3	Ras association (RalGDS/AF-6) domain family 3																				
OXNAD1	oxidoreductase NAD-binding domain containing 1																				
UGT1A1	UDP glucuronosyltransferase 1 family, polypeptide A1																				
LGALS2	lectin, galactoside-binding, soluble, 2 (galectin 2)																				
DDX41	DEAD (Asp-Glu-Ala-Asp) box polypeptide 41																				
SLC22A7	solute carrier family 22 (organic anion transporter), member 7																				
TM6SF2	transmembrane 6 superfamily member 2																				
CTSE	cathepsin E																				
FMO1	flavin containing monooxygenase 1																				
BCMO1	beta-carotene 15,15'-monooxygenase 1																				
ALOX5AP	arachidonate 5-lipoxygenase-activating protein																				
GSR	glutathione reductase																				
CYB5A	cytochrome b5 type A (microsomal)																				
RAN	RAN, member RAS oncogene family																				
TRIM21	tripartite motif-containing 21																				
PSMB10	proteasome (prosome, macropain) subunit, beta type, 10																				
ARSA	arylsulfatase A																				
C3	complement component 3																				
CHEK2	CHK2 checkpoint homolog (S. pombe)																				
MIOX	myo-inositol oxygenase																				
LGALS8	lectin, galactoside-binding, soluble, 8 (galectin 8)																				
LGALS9	lectin, galactoside-binding, soluble, 9 (galectin 9)																				
OBFC2B	oligonucleotide/oligosaccharide-binding fold containing 2B																				
LRRC42	leucine rich repeat containing 42																				
SPINK1	serine peptidase inhibitor, Kazal type 1																				
HSPA14	heat shock 70kDa protein 14																				
HBE1	hemoglobin, epsilon 1																				
GFM1	G elongation factor, mitochondrial 1																				
ALKBH3	alkB, alkylation repair homolog 3 (E. coli)																				
SLC22A1	solute carrier family 22 (organic cation transporter), member 1																				
MRPL21	mitochondrial ribosomal protein L21																				
ABCG5	ATP-binding cassette, sub-family G (WHITE), member 5 (sterolin 1)																				
CMBL	carboxymethylenebutenolidase homolog (Pseudomonas)																				
PDHB	pyruvate dehydrogenase (lipoamide) beta																				
TST	thiosulfate sulfurtransferase (rhodanese)																				
CFDP1	craniofacial development protein 1																				
GOT2	glutamic-oxaloacetic transaminase 2, mitochondrial (aspartate aminotransferase 2)																				
RAD54L	RAD54-like (S. cerevisiae)																				
TPCN2	two pore segment channel 2																				
STRAP	serine/threonine kinase receptor associated protein																				
MS4A4A	membrane-spanning 4-domains, subfamily A, member 4																				
TTK	TTK protein kinase																				
CHKB	choline kinase beta																				
ASPM	asp (abnormal spindle) homolog, microcephaly associated (Drosophila)																				
TSPAN18	tetraspanin 18																				
C1QB	complement component 1, q subcomponent, B chain																				
AADAC	arylacetamide deacetylase (esterase)																				
AADACL1	arylacetamide deacetylase-like 1																				
AADAT	aminoadipate aminotransferase																				
AASS	aminoadipate-semialdehyde synthase																				
ALOX15	arachidonate 15-lipoxygenase																				
AMT	aminomethyltransferase																				
AOX1	aldehyde oxidase 1																				
ATP6V0E2	ATPase, H+ transporting V0 subunit e2																				
AVPR1A	arginine vasopressin receptor 1A																				
B3GNT4	UDP-GlcNAc:betaGal beta-1,3-N-acetylglucosaminyltransferase 4																				
BARD1	BRCA1 associated RING domain 1																				
CDK5RAP2	CDK5 regulatory subunit associated protein 2																				
CEP72	centrosomal protein 72kDa																				
CERK	ceramide kinase																				
CHAF1B	chromatin assembly factor 1, subunit B (p60)																				
CHIT1	chitinase 1 (chitotriosidase)																				
CHMP4C	chromatin modifying protein 4C																				
CLCNKB	chloride channel Kb																				
COMT	catechol-O-methyltransferase																				
CPN2	carboxypeptidase N, polypeptide 2, 83kD																				
CUL4B	cullin 4B																				
DCPS	decapping enzyme, scavenger																				
DCTD	dCMP deaminase																				
DDX39	DEAD (Asp-Glu-Ala-Asp) box polypeptide 39																				
DECR2	2,4-dienoyl CoA reductase 2, peroxisomal																				
DGAT1	diacylglycerol O-acyltransferase homolog 1 (mouse)																				
DTYMK	deoxythymidylate kinase (thymidylate kinase)																				
DUT	dUTP pyrophosphatase																				
EARS2	glutamyl-tRNA synthetase 2 (mitochondrial)(putative)																				
ELOVL7	ELOVL family member 7, elongation of long chain fatty acids (yeast)																				
ERAF	erythroid associated factor																				
ERP29	endoplasmic reticulum protein 29																				
FADS2	fatty acid desaturase 2																				
FANCB	Fanconi anemia, complementation group B																				
FBXO4	F-box protein 4																				
FBXW5	F-box and WD-40 domain protein 5																				
FEM1B	fem-1 homolog b (C. elegans)																				
FUT4	fucosyltransferase 4 (alpha (1,3) fucosyltransferase, myeloid-specific)																				
GALNTL4	UDP-N-acetyl-alpha-D-galactosamine:polypeptide N-acetylgalactosaminyltransferase-like 4																				
GATAD2B	GATA zinc finger domain containing 2B																				
GINS1	GINS complex subunit 1 (Psf1 homolog)																				
GRINL1A	glutamate receptor, ionotropic, N-methyl D-aspartate-like 1A																				
GRTP1	growth hormone regulated TBC protein 1																				
GSTM1	glutathione S-transferase M1																				
GSTM2	glutathione S-transferase M2 (muscle)																				
GSTM4	glutathione S-transferase M4																				
HEXB	hexosaminidase B (beta polypeptide)																				
HGD	homogentisate 1,2-dioxygenase (homogentisate oxidase)																				
HISPPD2A	Histidine acid phosphatase domain containing 2A																				
HSD17B6	hydroxysteroid (17-beta) dehydrogenase 6																				
HTATIP2	HIV-1 Tat interactive protein 2, 30kDa																				
HTRA1	HtrA serine peptidase 1																				
IFI27	interferon, alpha-inducible protein 27																				
IFIT1	interferon-induced protein with tetratricopeptide repeats 1																				
IFITM1	interferon induced transmembrane protein 1 (9-27)																				
IFITM3	interferon induced transmembrane protein 3 (1-8U)																				
IFNGR1	interferon gamma receptor 1																				
IHH	Indian hedgehog homolog (Drosophila)																				
INTS3	integrator complex subunit 3																				
ITIH4	inter-alpha (globulin) inhibitor H4 (plasma Kallikrein-sensitive glycoprotein)																				
KIFC1	kinesin family member C1																				
KLHL14	kelch-like 14 (Drosophila)																				
KMO	kynurenine 3-monooxygenase (kynurenine 3-hydroxylase)																				
LPIN1	lipin 1																				
LRRC40	leucine rich repeat containing 40																				
LY6E	lymphocyte antigen 6 complex, locus E																				
MCM10	MCM10 minichromosome maintenance deficient 10 (S. cerevisiae)																				
METRN	meteorin, glial cell differentiation regulator																				
MGST2	microsomal glutathione S-transferase 2																				
MID1IP1	MID1 interacting protein 1 (gastrulation specific G12 homolog (zebrafish))																				
MIF	macrophage migration inhibitory factor (glycosylation-inhibiting factor)																				
MLC1	megalencephalic leukoencephalopathy with subcortical cysts 1																				
NA	neurocanthocytosis																				
NAP1L4	nucleosome assembly protein 1-like 4																				
NAT12	N-acetyltransferase 12																				
NDFIP2	Nedd4 family interacting protein 2																				
NDUFS7	NADH dehydrogenase (ubiquinone) Fe-S protein 7, 20kDa (NADH-coenzyme Q reductase)																				
NDUFV3	NADH dehydrogenase (ubiquinone) flavoprotein 3, 10kDa																				
NP	nucleoside phosphorylase																				
NUDT15	nudix (nucleoside diphosphate linked moiety X)-type motif 15																				
NUDT7	nudix (nucleoside diphosphate linked moiety X)-type motif 7																				
ORC1L	origin recognition complex, subunit 1-like (yeast)																				
OXSR1	oxidative-stress responsive 1																				
PAPSS2	3'-phosphoadenosine 5'-phosphosulfate synthase 2																				
PARP2	poly (ADP-ribose) polymerase family, member 2																				
PDE4A	phosphodiesterase 4A, cAMP-specific (phosphodiesterase E2 dunce homolog, Drosophila)																				
PDK1	pyruvate dehydrogenase kinase, isozyme 1																				
PFTK1	PFTAIRE protein kinase 1																				
PGLYRP1	peptidoglycan recognition protein 1																				
PHF20	PHD finger protein 20																				
PLEKHB2	pleckstrin homology domain containing, family B (evectins) member 2																				
PMPCA	peptidase (mitochondrial processing) alpha																				
POLE	polymerase (DNA directed), epsilon																				
PPWD1	peptidylprolyl isomerase domain and WD repeat containing 1																				
QDPR	quinoid dihydropteridine reductase																				
RAB17	RAB17, member RAS oncogene family																				
RDM1	RAD52 motif 1																				
REEP5	receptor accessory protein 5																				
RFK	riboflavin kinase																				
RGS10	regulator of G-protein signalling 10																				
RPS24	ribosomal protein S24																				
RTEL1	regulator of telomere elongation helicase 1																				
SAT2	spermidine/spermine N1-acetyltransferase 2																				
SERPINA11	serpin peptidase inhibitor, clade A (alpha-1 antiproteinase, antitrypsin), member 11																				
SERPINA12	serpin peptidase inhibitor, clade A (alpha-1 antiproteinase, antitrypsin), member 12																				
SF3B2	splicing factor 3b, subunit 2, 145kDa																				
SGPL1	sphingosine-1-phosphate lyase 1																				
SLC25A6	solute carrier family 25 (mitochondrial carrier; adenine nucleotide translocator), member 6																				
SUB1	SUB1 homolog (S. cerevisiae)																				
TAF13	TAF13 RNA polymerase II, TATA box binding protein (TBP)-associated factor, 18kDa																				
TBC1D7	TBC1 domain family, member 7																				
TBL3	transducin (beta)-like 3																				
TCF19	transcription factor 19 (SC1)																				
TNN	tenascin N																				
TPST2	tyrosylprotein sulfotransferase 2																				
TRIP12	thyroid hormone receptor interactor 12																				
TSGA14	testis specific, 14																				
TSN	translin																				
UBE2G2	ubiquitin-conjugating enzyme E2G 2 (UBC7 homolog, yeast)																				
WRNIP1	Werner helicase interacting protein 1																				
ZGPAT	zinc finger, CCCH-type with G patch domain																				
