# Supplementary material for: Genome-Wide Methylation and Gene Expression Changes in Newborn Rats following Maternal Protein Restriction and Reversal by Folic Acid
Source: PLoS One. 2013 Dec 31;8(12):e82989. doi: 10.1371/journal.pone.0082989 (PMC3877003; doi:10.1371/journal.pone.0082989)
Supplement: Dataset S5 — GEX Intersection ontology. Ontology of the mapped differentially expressed gene set, which are found in both maternal low protein compared to control and in maternal low protein compared maternal low protein supplemented with folic acid. File GeneGo: Results from overlapping differentially expressed gene list and gene sets from Biological processes Ontology in MSigBD collection C5. File GeneList: Symbols and descriptions for the differentially expressed genes in both group comparisons. File Pathways: Results from overlapping differentially expressed gene list and gene sets from Canonical Pathway in MSigBD collection C5. (TXT) [file pone.0082989.s005.txt]

	Collection(s):	CP, CP:BIOCARTA, CP:KEGG, CP:REACTOME
	# overlaps shown:	20
	# genesets in collections:	1320
	# genes in comparison (n):	224
	# genes in universe (N):	45956
Set Index	Gene Set Name	# Genes in Gene Set (K)	Description	# Genes in Overlap (k)	k/K	p-value	FDR q-value
1	REACTOME_CELL_CYCLE	421	Genes involved in Cell Cycle	19	0.0451	3.84E-13	4.36E-10
2	REACTOME_CELL_CYCLE_MITOTIC	325	Genes involved in Cell Cycle, Mitotic	17	0.0523	6.61E-13	4.36E-10
3	REACTOME_ACTIVATION_OF_THE_PRE_REPLICATIVE_COMPLEX	31	Genes involved in Activation of the pre-replicative complex	8	0.2581	2.01E-12	8.86E-10
4	KEGG_DNA_REPLICATION	36	DNA replication	8	0.2222	7.56E-12	2.50E-09
5	REACTOME_DNA_REPLICATION	192	Genes involved in DNA Replication	13	0.0677	1.46E-11	3.86E-09
6	REACTOME_SYNTHESIS_OF_DNA	92	Genes involved in Synthesis of DNA	10	0.1087	3.15E-11	6.92E-09
7	REACTOME_G2_M_CHECKPOINTS	45	Genes involved in G2/M Checkpoints	8	0.1778	5.19E-11	9.78E-09
8	REACTOME_S_PHASE	109	Genes involved in S Phase	10	0.0917	1.73E-10	2.86E-08
9	REACTOME_ACTIVATION_OF_ATR_IN_RESPONSE_TO_REPLICATION_STRESS	38	Genes involved in Activation of ATR in response to replication stress	7	0.1842	6.60E-10	9.69E-08
10	REACTOME_MITOTIC_G1_G1_S_PHASES	137	Genes involved in Mitotic G1-G1/S phases	10	0.073	1.65E-09	2.18E-07
11	REACTOME_METABOLISM_OF_LIPIDS_AND_LIPOPROTEINS	478	Genes involved in Metabolism of lipids and lipoproteins	16	0.0335	2.25E-09	2.70E-07
12	REACTOME_G1_S_TRANSITION	112	Genes involved in G1/S Transition	9	0.0804	4.70E-09	5.17E-07
13	REACTOME_M_G1_TRANSITION	81	Genes involved in M/G1 Transition	8	0.0988	6.66E-09	6.37E-07
14	REACTOME_DNA_STRAND_ELONGATION	30	Genes involved in DNA strand elongation	6	0.2	6.75E-09	6.37E-07
15	REACTOME_MITOTIC_M_M_G1_PHASES	172	Genes involved in Mitotic M-M/G1 phases	10	0.0581	1.49E-08	1.31E-06
16	PID_ATR_PATHWAY	39	ATR signaling pathway	6	0.1538	3.58E-08	2.95E-06
17	KEGG_PEROXISOME	78	Peroxisome	7	0.0897	1.17E-07	9.10E-06
18	REACTOME_UNWINDING_OF_DNA	11	Genes involved in Unwinding of DNA	4	0.3636	1.77E-07	1.29E-05
19	REACTOME_CELL_CYCLE_CHECKPOINTS	124	Genes involved in Cell Cycle Checkpoints	8	0.0645	1.90E-07	1.32E-05
20	KEGG_CELL_CYCLE	128	Cell cycle	8	0.0625	2.43E-07	1.61E-05
	overlap matrix by gene and geneset	1	2	3	4	5	6	7	8	9	10	11	12	13	14	15	16	17	18	19	20	description
	MCM2	X	X	X	X	X	X	X	X	X	X		X	X	X	X	X		X	X	X	MCM2 minichromosome maintenance deficient 2, mitotin (S. cerevisiae)
	MCM7	X	X	X	X	X	X	X	X	X	X		X	X	X	X	X		X	X	X	MCM7 minichromosome maintenance deficient 7 (S. cerevisiae)
	RPA2	X	X	X	X	X	X	X	X	X	X		X	X	X	X	X			X		replication protein A2, 32kDa
	MCM6	X	X	X	X	X	X	X	X	X	X		X	X	X	X			X	X	X	MCM6 minichromosome maintenance deficient 6 (MIS5 homolog, S. pombe) (S. cerevisiae)
	POLE	X	X	X	X	X	X		X		X		X	X		X						polymerase (DNA directed), epsilon
	POLE2	X	X	X	X	X	X		X		X		X	X		X						polymerase (DNA directed), epsilon 2 (p59 subunit)
	CDC6	X	X	X		X	X	X	X	X	X		X	X		X	X			X	X	CDC6 cell division cycle 6 homolog (S. cerevisiae)
	MCM10	X	X	X		X		X		X	X		X	X		X				X		MCM10 minichromosome maintenance deficient 10 (S. cerevisiae)
	RFC4	X	X		X	X	X	X	X	X					X		X			X		replication factor C (activator 1) 4, 37kDa
	CCNA2	X	X			X	X		X		X		X				X				X	cyclin A2
	GINS1	X	X			X	X		X						X				X			GINS complex subunit 1 (Psf1 homolog)
	KIF20A	X	X			X										X						kinesin family member 20A
	KNTC1	X	X			X										X						kinetochore associated 1
	RBBP4	X	X								X											retinoblastoma binding protein 4
	DYNLL1	X	X																			dynein, light chain, LC8-type 1
	CDK5RAP2	X	X																			CDK5 regulatory subunit associated protein 2
	CEP72	X	X																			centrosomal protein 72kDa
	CHEK2	X						X												X	X	CHK2 checkpoint homolog (S. pombe)
	H2AFZ	X																				H2A histone family, member Z
	RNASEH2A				X																	ribonuclease H2, subunit A
	CROT											X						X				carnitine O-octanoyltransferase
	HACL1											X						X				2-hydroxyacyl-CoA lyase 1
	ABCG5											X										ATP-binding cassette, sub-family G (WHITE), member 5 (sterolin 1)
	ABCC3											X										ATP-binding cassette, sub-family C (CFTR/MRP), member 3
	LPIN1											X										lipin 1
	DGAT1											X										diacylglycerol O-acyltransferase homolog 1 (mouse)
	AGPAT2											X										1-acylglycerol-3-phosphate O-acyltransferase 2 (lysophosphatidic acid acyltransferase, beta)
	ELOVL7											X										ELOVL family member 7, elongation of long chain fatty acids (yeast)
	RBP2											X										retinol binding protein 2, cellular
	CHKB											X										choline kinase beta
	ARSA											X										arylsulfatase A
	SGPL1											X										sphingosine-1-phosphate lyase 1
	FADS1											X										fatty acid desaturase 1
	BCMO1											X										beta-carotene 15,15'-monooxygenase 1
	ABHD5											X										abhydrolase domain containing 5
	SQLE											X										squalene epoxidase
	PEX3																	X				peroxisomal biogenesis factor 3
	HAO1																	X				hydroxyacid oxidase (glycolate oxidase) 1
	DECR2																	X				2,4-dienoyl CoA reductase 2, peroxisomal
	PEX13																	X				peroxisome biogenesis factor 13
	PEX16																	X				peroxisomal biogenesis factor 16
	GADD45B																				X	growth arrest and DNA-damage-inducible, beta
	TTK																				X	TTK protein kinase	Overlap Results
	Collection(s):	BP
	# overlaps shown:	20
	# genesets in collections:	825
	# genes in comparison (n):	224
	# genes in universe (N):	45956
Set	Gene Set Name	# Genes in Gene Set (K)	Description	# Genes in Overlap (k)	k/K	p-value	FDR q-value
1	DNA_METABOLIC_PROCESS	257	Genes annotated by the GO term GO:0006259. The chemical reactions and pathways involving DNA, deoxyribonucleic acid, one of the two main types of nucleic acid, consisting of a long, unbranched macromolecule formed from one, or more commonly, two, strands of linked deoxyribonucleotides.	16	0.0623	2.26E-13	1.86E-10
2	DNA_REPLICATION	102	Genes annotated by the GO term GO:0006260. The process whereby new strands of DNA are synthesized. The template for replication can either be an existing DNA molecule or RNA.	11	0.1078	3.48E-12	1.44E-09
3	CARBOXYLIC_ACID_METABOLIC_PROCESS	178	Genes annotated by the GO term GO:0019752. The chemical reactions and pathways involving carboxylic acids, any organic acid containing one or more carboxyl (COOH) groups or anions (COO-).	12	0.0674	9.50E-11	2.23E-08
4	ORGANIC_ACID_METABOLIC_PROCESS	180	Genes annotated by the GO term GO:0006082. The chemical reactions and pathways involving organic acids, any acidic compound containing carbon in covalent linkage.	12	0.0667	1.08E-10	2.23E-08
5	CELL_CYCLE_GO_0007049	315	Genes annotated by the GO term GO:0007049. The progression of biochemical and morphological phases and events that occur in a cell during successive cell replication or nuclear replication events. Canonically, the cell cycle comprises the replication and segregation of genetic material followed by the division of the cell, but in endocycles or syncytial cells nuclear replication or nuclear divisi…	14	0.0444	6.33E-10	1.04E-07
6	ORGANELLE_ORGANIZATION_AND_BIOGENESIS	473	Genes annotated by the GO term GO:0006996. A process that is carried out at the cellular level which results in the formation, arrangement of constituent parts, or disassembly of any organelle within a cell.	15	0.0317	1.48E-08	2.03E-06
7	RESPONSE_TO_STRESS	508	Genes annotated by the GO term GO:0006950. A change in state or activity of a cell or an organism (in terms of movement, secretion, enzyme production, gene expression, etc.) as a result of a stimulus indicating the organism is under stress. The stress is usually, but not necessarily, exogenous (e.g. temperature, humidity, ionizing radiation).	15	0.0295	3.77E-08	4.45E-06
8	BIOPOLYMER_METABOLIC_PROCESS	1684	Genes annotated by the GO term GO:0043283. The chemical reactions and pathways involving biopolymers, long, repeating chains of monomers found in nature e.g. polysaccharides and proteins.	27	0.016	6.79E-08	7.00E-06
9	CELLULAR_CATABOLIC_PROCESS	212	Genes annotated by the GO term GO:0044248. The chemical reactions and pathways resulting in the breakdown of substances, carried out by individual cells.	10	0.0472	1.07E-07	8.92E-06
10	MITOTIC_SPINDLE_ORGANIZATION_AND_BIOGENESIS	10	Genes annotated by the GO term GO:0007052. A process that is carried out at the cellular level which results in the formation, arrangement of constituent parts, or disassembly of the microtubule spindle during a mitotic cell cycle.	4	0.4	1.13E-07	8.92E-06
11	AMINO_ACID_CATABOLIC_PROCESS	25	Genes annotated by the GO term GO:0009063. The chemical reactions and pathways resulting in the breakdown of amino acids, organic acids containing one or more amino substituents.	5	0.2	1.29E-07	8.92E-06
12	CELL_CYCLE_CHECKPOINT_GO_0000075	48	Genes annotated by the GO term GO:0000075. A point in the eukaryotic cell cycle where progress through the cycle can be halted until conditions are suitable for the cell to proceed to the next stage.	6	0.125	1.30E-07	8.92E-06
13	SPINDLE_ORGANIZATION_AND_BIOGENESIS	11	Genes annotated by the GO term GO:0007051. A process that is carried out at the cellular level which results in the formation, arrangement of constituent parts, or disassembly of the spindle, the array of microtubules and associated molecules that forms between opposite poles of a eukaryotic cell during DNA segregation and serves to move the duplicated chromosomes apart.	4	0.3636	1.77E-07	1.07E-05
14	CATABOLIC_PROCESS	225	Genes annotated by the GO term GO:0009056. The chemical reactions and pathways resulting in the breakdown of substances, including the breakdown of carbon compounds with the liberation of energy for use by the cell or organism.	10	0.0444	1.86E-07	1.07E-05
15	AMINE_CATABOLIC_PROCESS	27	Genes annotated by the GO term GO:0009310. The chemical reactions and pathways resulting in the breakdown of any organic compound that is weakly basic in character and contains an amino or a substituted amino group. Amines are called primary, secondary, or tertiary according to whether one, two, or three carbon atoms are attached to the nitrogen atom.	5	0.1852	1.95E-07	1.07E-05
16	NITROGEN_COMPOUND_CATABOLIC_PROCESS	29	Genes annotated by the GO term GO:0044270. The chemical reactions and pathways resulting in the breakdown of organic and inorganic nitrogenous compounds.	5	0.1724	2.84E-07	1.46E-05
17	CELL_CYCLE_PROCESS	193	Genes annotated by the GO term GO:0022402. A cellular process that is involved in the progression of biochemical and morphological phases and events that occur in a cell during successive cell replication or nuclear replication events.	9	0.0466	5.16E-07	2.50E-05
18	MICROTUBULE_CYTOSKELETON_ORGANIZATION_AND_BIOGENESIS	35	Genes annotated by the GO term GO:0000226. A process that is carried out at the cellular level which results in the formation, arrangement of constituent parts, or disassembly of cytoskeletal structures comprising microtubules and their associated proteins.	5	0.1429	7.58E-07	3.47E-05
19	MITOTIC_CELL_CYCLE	153	Genes annotated by the GO term GO:0000278. Progression through the phases of the mitotic cell cycle, the most common eukaryotic cell cycle, which canonically comprises four successive phases called G1, S, G2, and M and includes replication of the genome and the subsequent segregation of chromosomes into daughter cells. In some variant cell cycles nuclear replication or nuclear division may not be…	8	0.0523	9.48E-07	3.91E-05
20	NUCLEOBASENUCLEOSIDENUCLEOTIDE_AND_NUCLEIC_ACID_METABOLIC_PROCESS	1244	Genes annotated by the GO term GO:0006139. The chemical reactions and pathways involving nucleobases, nucleosides, nucleotides and nucleic acids.	21	0.0169	9.49E-07	3.91E-05
	overlap matrix by gene and geneset	1	2	3	4	5	6	7	8	9	10	11	12	13	14	15	16	17	18	19	20
	NASP	X	X			X	X		X												X	nuclear autoantigenic sperm protein (histone-binding)
	POLE	X	X			X		X	X									X		X	X	polymerase (DNA directed), epsilon
	CDC6	X	X			X			X				X					X		X	X	CDC6 cell division cycle 6 homolog (S. cerevisiae)
	MCM2	X	X			X			X												X	MCM2 minichromosome maintenance deficient 2, mitotin (S. cerevisiae)
	EXO1	X	X					X	X												X	exonuclease 1
	POLE2	X	X					X	X												X	polymerase (DNA directed), epsilon 2 (p59 subunit)
	MCM7	X	X					X	X												X	MCM7 minichromosome maintenance deficient 7 (S. cerevisiae)
	RNASEH2A	X	X						X	X					X						X	ribonuclease H2, subunit A
	RFC4	X	X						X												X	replication factor C (activator 1) 4, 37kDa
	RPA2	X	X						X												X	replication protein A2, 32kDa
	DUT	X	X						X												X	dUTP pyrophosphatase
	RAN	X				X	X		X		X			X				X	X	X	X	RAN, member RAS oncogene family
	RBBP8	X				X		X	X				X								X	retinoblastoma binding protein 8
	DNMT1	X							X												X	DNA (cytosine-5-)-methyltransferase 1
	DNMT3B	X							X												X	DNA (cytosine-5-)-methyltransferase 3 beta
	TSN	X							X												X	translin
	FADS1			X	X			X														fatty acid desaturase 1
	GOT2			X	X					X		X			X	X	X					glutamic-oxaloacetic transaminase 2, mitochondrial (aspartate aminotransferase 2)
	DDAH1			X	X					X		X			X	X	X					dimethylarginine dimethylaminohydrolase 1
	ARG1			X	X					X		X			X	X	X					arginase, liver
	BCKDHA			X	X					X		X			X	X	X					branched chain keto acid dehydrogenase E1, alpha polypeptide
	GOT1			X	X					X		X			X	X	X					glutamic-oxaloacetic transaminase 1, soluble (aspartate aminotransferase 1)
	HACL1			X	X					X					X							2-hydroxyacyl-CoA lyase 1
	HAO1			X	X					X					X							hydroxyacid oxidase (glycolate oxidase) 1
	MIF			X	X																	macrophage migration inhibitory factor (glycosylation-inhibiting factor)
	CROT			X	X																	carnitine O-octanoyltransferase
	AGPAT2			X	X																	1-acylglycerol-3-phosphate O-acyltransferase 2 (lysophosphatidic acid acyltransferase, beta)
	AS3MT			X	X																	arsenic (+3 oxidation state) methyltransferase
	TTK					X	X				X		X	X				X	X	X		TTK protein kinase
	STMN1					X	X				X			X				X	X	X		stathmin 1/oncoprotein 18
	PRC1					X	X				X			X				X	X	X		protein regulator of cytokinesis 1
	NDE1					X	X											X				nudE nuclear distribution gene E homolog 1 (A. nidulans)
	CCNA2					X		X					X					X		X		cyclin A2
	CHEK2					X		X					X									CHK2 checkpoint homolog (S. pombe)
	KNTC1					X							X					X		X		kinetochore associated 1
	DTYMK					X																deoxythymidylate kinase (thymidylate kinase)
	MID1IP1						X												X			MID1 interacting protein 1 (gastrulation specific G12 homolog (zebrafish))
	GSN						X															gelsolin (amyloidosis, Finnish type)
	PEX13						X															peroxisome biogenesis factor 13
	NDUFS7						X															NADH dehydrogenase (ubiquinone) Fe-S protein 7, 20kDa (NADH-coenzyme Q reductase)
	CHAF1B						X															chromatin assembly factor 1, subunit B (p60)
	PEX16						X															peroxisomal biogenesis factor 16
	PEX3						X															peroxisomal biogenesis factor 3
	DYNLL1						X															dynein, light chain, LC8-type 1
	RBBP4						X															retinoblastoma binding protein 4
	GLRX2							X	X													glutaredoxin 2
	EIF2B3							X														eukaryotic translation initiation factor 2B, subunit 3 gamma, 58kDa
	GADD45B							X														growth arrest and DNA-damage-inducible, beta
	CIRBP							X														cold inducible RNA binding protein
	ALOX15							X														arachidonate 15-lipoxygenase
	ALOX5AP							X														arachidonate 5-lipoxygenase-activating protein
	CLDN3							X														claudin 3
	FBXO22								X	X					X							F-box protein 22
	UBE2G2								X	X					X							ubiquitin-conjugating enzyme E2G 2 (UBC7 homolog, yeast)
	HTATSF1								X												X	HIV-1 Tat specific factor 1
	SUB1								X												X	SUB1 homolog (S. cerevisiae)
	SNRPN								X												X	small nuclear ribonucleoprotein polypeptide N
	PIM1								X													pim-1 oncogene
	FUT4								X													fucosyltransferase 4 (alpha (1,3) fucosyltransferase, myeloid-specific)
	TPST2								X													tyrosylprotein sulfotransferase 2
	MAN2B1								X													mannosidase, alpha, class 2B, member 1
	PARP2								X													poly (ADP-ribose) polymerase family, member 2
	DCTD																				X	dCMP deaminase
	REXO2																				X	REX2, RNA exonuclease 2 homolog (S. cerevisiae)"Converted from "GENE_SYMBOL" to "GENE_SYMBOL"
original id	gene symbol	description
A2LD1	no mapping
AADAC	AADAC	arylacetamide deacetylase (esterase)
AADACL1	AADACL1	arylacetamide deacetylase-like 1
ABCC3	ABCC3	ATP-binding cassette, sub-family C (CFTR/MRP), member 3
ABCC8	ABCC8	ATP-binding cassette, sub-family C (CFTR/MRP), member 8
ABCG5	ABCG5	ATP-binding cassette, sub-family G (WHITE), member 5 (sterolin 1)
ABHD5	ABHD5	abhydrolase domain containing 5
ACOT7	ACOT7	acyl-CoA thioesterase 7
ACYP1	ACYP1	acylphosphatase 1, erythrocyte (common) type
ADAM2	ADAM2	ADAM metallopeptidase domain 2 (fertilin beta)
ADHFE1	ADHFE1	alcohol dehydrogenase, iron containing, 1
AGPAT2	AGPAT2	1-acylglycerol-3-phosphate O-acyltransferase 2 (lysophosphatidic acid acyltransferase, beta)
AKIP1	no mapping
AKR1C13	no mapping
ALKBH3	ALKBH3	alkB, alkylation repair homolog 3 (E. coli)
ALOX15	ALOX15	arachidonate 15-lipoxygenase
ALOX5AP	ALOX5AP	arachidonate 5-lipoxygenase-activating protein
ARG1	ARG1	arginase, liver
ARHGAP9	ARHGAP9	Rho GTPase activating protein 9
ARSA	ARSA	arylsulfatase A
AS3MT	AS3MT	arsenic (+3 oxidation state) methyltransferase
ASPM	ASPM	asp (abnormal spindle) homolog, microcephaly associated (Drosophila)
ATP1B2	ATP1B2	ATPase, Na+/K+ transporting, beta 2 polypeptide
AVPR1A	AVPR1A	arginine vasopressin receptor 1A
AZGP1	AZGP1	alpha-2-glycoprotein 1, zinc
B3GNT4	B3GNT4	UDP-GlcNAc:betaGal beta-1,3-N-acetylglucosaminyltransferase 4
BABAM1	no mapping
BARD1	BARD1	BRCA1 associated RING domain 1
BCKDHA	BCKDHA	branched chain keto acid dehydrogenase E1, alpha polypeptide
BCL2L14	BCL2L14	BCL2-like 14 (apoptosis facilitator)
BCMO1	BCMO1	beta-carotene 15,15'-monooxygenase 1
BTD	BTD	biotinidase
C1QC	C1QC	complement component 1, q subcomponent, C chain
C4BPA	C4BPA	complement component 4 binding protein, alpha
C6	C6	complement component 6
C9	C9	complement component 9
CAR2	no mapping
CBX5	CBX5	chromobox homolog 5 (HP1 alpha homolog, Drosophila)
CCDC61	no mapping
CCNA2	CCNA2	cyclin A2
CDC42EP1	CDC42EP1	CDC42 effector protein (Rho GTPase binding) 1
CDC6	CDC6	CDC6 cell division cycle 6 homolog (S. cerevisiae)
CDK1	no mapping
CDK5RAP2	CDK5RAP2	CDK5 regulatory subunit associated protein 2
CEP72	CEP72	centrosomal protein 72kDa
CHAF1B	CHAF1B	chromatin assembly factor 1, subunit B (p60)
CHCHD10	no mapping
CHEK2	CHEK2	CHK2 checkpoint homolog (S. pombe)
CHKB	CHKB	choline kinase beta
CHORDC1	CHORDC1	cysteine and histidine-rich domain (CHORD)-containing 1
CIRBP	CIRBP	cold inducible RNA binding protein
CISD3	no mapping
CLCNKB	CLCNKB	chloride channel Kb
CLDN3	CLDN3	claudin 3
CMBL	CMBL	carboxymethylenebutenolidase homolog (Pseudomonas)
COMT	COMT	catechol-O-methyltransferase
COQ10B	COQ10B	coenzyme Q10 homolog B (S. cerevisiae)
CPPED1	no mapping
CROT	CROT	carnitine O-octanoyltransferase
CSE1L	CSE1L	CSE1 chromosome segregation 1-like (yeast)
CYP3A23/3A1	no mapping
CYP3A9	no mapping
CYP4A8	no mapping
DBIL5	no mapping
DCTD	DCTD	dCMP deaminase
DDAH1	DDAH1	dimethylarginine dimethylaminohydrolase 1
DECR2	DECR2	2,4-dienoyl CoA reductase 2, peroxisomal
DEFB1	DEFB1	defensin, beta 1
DGAT1	DGAT1	diacylglycerol O-acyltransferase homolog 1 (mouse)
DNAJC9	DNAJC9	DnaJ (Hsp40) homolog, subfamily C, member 9
DNHD1-PS1	no mapping
DNMT1	DNMT1	DNA (cytosine-5-)-methyltransferase 1
DNMT3B	DNMT3B	DNA (cytosine-5-)-methyltransferase 3 beta
DONSON	DONSON	downstream neighbor of SON
DPT	DPT	dermatopontin
DTYMK	DTYMK	deoxythymidylate kinase (thymidylate kinase)
DUT	DUT	dUTP pyrophosphatase
DYM	DYM	dymeclin
DYNLL1	DYNLL1	dynein, light chain, LC8-type 1
E2F8	E2F8	E2F transcription factor 8
EIF2B3	EIF2B3	eukaryotic translation initiation factor 2B, subunit 3 gamma, 58kDa
ELAVL1	ELAVL1	ELAV (embryonic lethal, abnormal vision, Drosophila)-like 1 (Hu antigen R)
ELOVL7	ELOVL7	ELOVL family member 7, elongation of long chain fatty acids (yeast)
ERAF	ERAF	erythroid associated factor
ETHE1	ETHE1	ethylmalonic encephalopathy 1
EXO1	EXO1	exonuclease 1
FABP2	FABP2	fatty acid binding protein 2, intestinal
FADS1	FADS1	fatty acid desaturase 1
FAM20A	FAM20A	family with sequence similarity 20, member A
FAM46A	FAM46A	family with sequence similarity 46, member A
FAM50A	FAM50A	family with sequence similarity 50, member A
FAM54B	FAM54B	family with sequence similarity 54, member B
FANCB	FANCB	Fanconi anemia, complementation group B
FBXO22	FBXO22	F-box protein 22
FBXO33	FBXO33	F-box protein 33
FCGRT	FCGRT	Fc fragment of IgG, receptor, transporter, alpha
FDX1L	no mapping
FEM1B	FEM1B	fem-1 homolog b (C. elegans)
FGL1	FGL1	fibrinogen-like 1
FKBP5	FKBP5	FK506 binding protein 5
FOXRED1	FOXRED1	FAD-dependent oxidoreductase domain containing 1
FUCA2	FUCA2	fucosidase, alpha-L- 2, plasma
FUT4	FUT4	fucosyltransferase 4 (alpha (1,3) fucosyltransferase, myeloid-specific)
FXYD1	FXYD1	FXYD domain containing ion transport regulator 1 (phospholemman)
GABARAP	GABARAP	GABA(A) receptor-associated protein
GADD45B	GADD45B	growth arrest and DNA-damage-inducible, beta
GCHFR	GCHFR	GTP cyclohydrolase I feedback regulator
GINS1	GINS1	GINS complex subunit 1 (Psf1 homolog)
GLRX2	GLRX2	glutaredoxin 2
GNMT	GNMT	glycine N-methyltransferase
GOLSYN	no mapping
GOT1	GOT1	glutamic-oxaloacetic transaminase 1, soluble (aspartate aminotransferase 1)
GOT2	GOT2	glutamic-oxaloacetic transaminase 2, mitochondrial (aspartate aminotransferase 2)
GPR56	GPR56	G protein-coupled receptor 56
GPT	GPT	glutamic-pyruvate transaminase (alanine aminotransferase)
GRTP1	GRTP1	growth hormone regulated TBC protein 1
GSN	GSN	gelsolin (amyloidosis, Finnish type)
H2AFZ	H2AFZ	H2A histone family, member Z
HACL1	HACL1	2-hydroxyacyl-CoA lyase 1
HAO1	HAO1	hydroxyacid oxidase (glycolate oxidase) 1
HBE1	HBE1	hemoglobin, epsilon 1
HNF1A	no mapping
HP1BP3	HP1BP3	heterochromatin protein 1, binding protein 3
HRK	HRK	harakiri, BCL2 interacting protein (contains only BH3 domain)
HSD17B10	no mapping
HSPA14	HSPA14	heat shock 70kDa protein 14
HTATSF1	HTATSF1	HIV-1 Tat specific factor 1
IFI27	IFI27	interferon, alpha-inducible protein 27
IFIT1LB	no mapping
IFITM1	IFITM1	interferon induced transmembrane protein 1 (9-27)
IFNGR1	IFNGR1	interferon gamma receptor 1
IL1R2	IL1R2	interleukin 1 receptor, type II
IMPDH1	IMPDH1	IMP (inosine monophosphate) dehydrogenase 1
ISYNA1	ISYNA1	-
ITGB5	ITGB5	integrin, beta 5
KIF20A	KIF20A	kinesin family member 20A
KLF15	KLF15	Kruppel-like factor 15
KNTC1	KNTC1	kinetochore associated 1
KRT23	KRT23	keratin 23 (histone deacetylase inducible)
LANCL1	LANCL1	LanC lantibiotic synthetase component C-like 1 (bacterial)
LGALS2	LGALS2	lectin, galactoside-binding, soluble, 2 (galectin 2)
LOC100361710	no mapping
LOC497899	no mapping
LOC606294	no mapping
LOC679748	no mapping
LOC680711	no mapping
LOC685909	no mapping
LPIN1	LPIN1	lipin 1
LRRC40	LRRC40	leucine rich repeat containing 40
LRRC42	LRRC42	leucine rich repeat containing 42
LYAR	LYAR	-
MACROD1	no mapping
MAD2L1BP	MAD2L1BP	MAD2L1 binding protein
MAN2B1	MAN2B1	mannosidase, alpha, class 2B, member 1
MAU2	no mapping
MCM10	MCM10	MCM10 minichromosome maintenance deficient 10 (S. cerevisiae)
MCM2	MCM2	MCM2 minichromosome maintenance deficient 2, mitotin (S. cerevisiae)
MCM6	MCM6	MCM6 minichromosome maintenance deficient 6 (MIS5 homolog, S. pombe) (S. cerevisiae)
MCM7	MCM7	MCM7 minichromosome maintenance deficient 7 (S. cerevisiae)
MDM1	MDM1	Mdm4, transformed 3T3 cell double minute 1, p53 binding protein (mouse)
MGC112830	no mapping
MGC94207	no mapping
MID1IP1	MID1IP1	MID1 interacting protein 1 (gastrulation specific G12 homolog (zebrafish))
MIF	MIF	macrophage migration inhibitory factor (glycosylation-inhibiting factor)
MINA	MINA	MYC induced nuclear antigen
MLC1	MLC1	megalencephalic leukoencephalopathy with subcortical cysts 1
MMADHC	no mapping
MRPL21	MRPL21	mitochondrial ribosomal protein L21
MRPL3	MRPL3	mitochondrial ribosomal protein L3
MTCH2	MTCH2	mitochondrial carrier homolog 2 (C. elegans)
MTPAP	no mapping
MTUS1	MTUS1	mitochondrial tumor suppressor 1
MYO1B	MYO1B	myosin IB
NASP	NASP	nuclear autoantigenic sperm protein (histone-binding)
NAT12	NAT12	N-acetyltransferase 12
NDE1	NDE1	nudE nuclear distribution gene E homolog 1 (A. nidulans)
NDUFS7	NDUFS7	NADH dehydrogenase (ubiquinone) Fe-S protein 7, 20kDa (NADH-coenzyme Q reductase)
NDUFV3	NDUFV3	NADH dehydrogenase (ubiquinone) flavoprotein 3, 10kDa
NIPSNAP1	NIPSNAP1	nipsnap homolog 1 (C. elegans)
NISCH	NISCH	nischarin
NMRAL1	NMRAL1	NmrA-like family domain containing 1
NRP1	NRP1	neuropilin 1
NSF	NSF	N-ethylmaleimide-sensitive factor
NTPCR	no mapping
NUDT15	NUDT15	nudix (nucleoside diphosphate linked moiety X)-type motif 15
NUF2	no mapping
NUP155	NUP155	nucleoporin 155kDa
NUP35	NUP35	nucleoporin 35kDa
NUP54	NUP54	nucleoporin 54kDa
ORC1L	ORC1L	origin recognition complex, subunit 1-like (yeast)
OXNAD1	OXNAD1	oxidoreductase NAD-binding domain containing 1
PAPSS2	PAPSS2	3'-phosphoadenosine 5'-phosphosulfate synthase 2
PARP2	PARP2	poly (ADP-ribose) polymerase family, member 2
PDIA6	PDIA6	protein disulfide isomerase family A, member 6
PDK1	PDK1	pyruvate dehydrogenase kinase, isozyme 1
PEX13	PEX13	peroxisome biogenesis factor 13
PEX16	PEX16	peroxisomal biogenesis factor 16
PEX3	PEX3	peroxisomal biogenesis factor 3
PFDN6	PFDN6	prefoldin subunit 6
PFTK1	PFTK1	PFTAIRE protein kinase 1
PIM1	PIM1	pim-1 oncogene
PLA1A	PLA1A	phospholipase A1 member A
PLEKHA1	PLEKHA1	pleckstrin homology domain containing, family A (phosphoinositide binding specific) member 1
PLEKHB2	PLEKHB2	pleckstrin homology domain containing, family B (evectins) member 2
PLIN5	no mapping
POLE	POLE	polymerase (DNA directed), epsilon
POLE2	POLE2	polymerase (DNA directed), epsilon 2 (p59 subunit)
POT1A	no mapping
PRC1	PRC1	protein regulator of cytokinesis 1
PREP	PREP	prolyl endopeptidase
RAB17	RAB17	RAB17, member RAS oncogene family
RAN	RAN	RAN, member RAS oncogene family
RASSF3	RASSF3	Ras association (RalGDS/AF-6) domain family 3
RBBP4	RBBP4	retinoblastoma binding protein 4
RBBP8	RBBP8	retinoblastoma binding protein 8
RBP2	RBP2	retinol binding protein 2, cellular
REXO2	REXO2	REX2, RNA exonuclease 2 homolog (S. cerevisiae)
RFC4	RFC4	replication factor C (activator 1) 4, 37kDa
RGD1306151	no mapping
RGD1307315	no mapping
RGD1307357	no mapping
RGD1560513	no mapping
RGD1561694	no mapping
RGD1562502	no mapping
RGD1562658	no mapping
RGD1562747	no mapping
RGD1562905	no mapping
RGD1564163	no mapping
RGD1564941	no mapping
RGS10	RGS10	regulator of G-protein signalling 10
RNASEH2A	RNASEH2A	ribonuclease H2, subunit A
RND2	RND2	Rho family GTPase 2
RNF141	RNF141	ring finger protein 141
RPA2	RPA2	replication protein A2, 32kDa
RSPH9	no mapping
RT1-DMA	no mapping
SAT2	SAT2	spermidine/spermine N1-acetyltransferase 2
SDC4	SDC4	syndecan 4 (amphiglycan, ryudocan)
SERPINA11	SERPINA11	serpin peptidase inhibitor, clade A (alpha-1 antiproteinase, antitrypsin), member 11
SERPINA12	SERPINA12	serpin peptidase inhibitor, clade A (alpha-1 antiproteinase, antitrypsin), member 12
SERPINE2	SERPINE2	serpin peptidase inhibitor, clade E (nexin, plasminogen activator inhibitor type 1), member 2
SGPL1	SGPL1	sphingosine-1-phosphate lyase 1
SIVA1	no mapping
SLC16A13	SLC16A13	solute carrier family 16, member 13 (monocarboxylic acid transporter 13)
SLC22A8	SLC22A8	solute carrier family 22 (organic anion transporter), member 8
SLC29A3	SLC29A3	solute carrier family 29 (nucleoside transporters), member 3
SLC39A8	SLC39A8	solute carrier family 39 (zinc transporter), member 8
SLC9A3R1	SLC9A3R1	solute carrier family 9 (sodium/hydrogen exchanger), member 3 regulator 1
SLITRK5	SLITRK5	SLIT and NTRK-like family, member 5
SMOC2	SMOC2	SPARC related modular calcium binding 2
SNRPA	SNRPA	small nuclear ribonucleoprotein polypeptide A
SNRPN	SNRPN	small nuclear ribonucleoprotein polypeptide N
SNX10	SNX10	sorting nexin 10
SPAG5	SPAG5	sperm associated antigen 5
SPINK1	SPINK1	serine peptidase inhibitor, Kazal type 1
SQLE	SQLE	squalene epoxidase
ST5	ST5	suppression of tumorigenicity 5
STMN1	STMN1	stathmin 1/oncoprotein 18
SUB1	SUB1	SUB1 homolog (S. cerevisiae)
SULT2AL1	no mapping
TAF13	TAF13	TAF13 RNA polymerase II, TATA box binding protein (TBP)-associated factor, 18kDa
TES	TES	testis derived transcript (3 LIM domains)
TFR2	TFR2	transferrin receptor 2
TPCN2	TPCN2	two pore segment channel 2
TPST2	TPST2	tyrosylprotein sulfotransferase 2
TRAF4AF1	no mapping
TRIM47L	no mapping
TSKU	no mapping
TSN	TSN	translin
TSPAN18	TSPAN18	tetraspanin 18
TTK	TTK	TTK protein kinase
TUBA1A	no mapping
TXN1	no mapping
TXNDC12	TXNDC12	thioredoxin domain containing 12 (endoplasmic reticulum)
UBE2G2	UBE2G2	ubiquitin-conjugating enzyme E2G 2 (UBC7 homolog, yeast)
UBXN6	no mapping
UGT1A6	UGT1A6	UDP glucuronosyltransferase 1 family, polypeptide A6
USP2	USP2	ubiquitin specific peptidase 2
WDR67	WDR67	WD repeat domain 67
YME1L1	YME1L1	YME1-like 1 (S. cerevisiae)
YPEL5	YPEL5	yippee-like 5 (Drosophila)
ZEB2	no mapping
ZFP143	no mapping
ZFP324	no mapping
