# Supplementary material for: Genome-Wide Methylation and Gene Expression Changes in Newborn Rats following Maternal Protein Restriction and Reversal by Folic Acid
Source: PLoS One. 2013 Dec 31;8(12):e82989. doi: 10.1371/journal.pone.0082989 (PMC3877003; doi:10.1371/journal.pone.0082989)
Supplement: Dataset S6 — PvC MBD differential methylation- annotated , FDR 5%. Differentially methylated regions-associated gene set in maternal low protein compared to control. (TXT) [file pone.0082989.s006.txt]

crom	start	end	evalue	fold.e.	FDR	genes#	repeats#	stable_id	external_name	distance	genic	repeat_names
18	80243760	80246225	3071.63	12.7	0	1	1	ENSRNOG00000033917	NA	2072	downstream	"trf,"
2	251899516	251902669	3100	26.59	0	8	3	ENSRNOG00000009845	Acadm	8787	downstream	"7SLRNA,B3,trf,"
9	90088630	90091720	3100	25.79	0	4	14	ENSRNOG00000019763	Mlph	24678	downstream	"trf,(GAGTG)n,(GAGTG)n,dust,(GAGTG)n,dust,dust,dust,(GAGTG)n,(GAGTG)n,dust,(GAGTG)n,dust,(GAGTG)n,"
1	15324363	15329424	3100	117.59	0	1	20	ENSRNOG00000031700	RGD1306565	119002	intronic	"trf,trf,trf,(CACTG)n,(CACTG)n,(CACTG)n,(CACTG)n,(CACTG)n,(CACTG)n,(CACTG)n,(CACTG)n,dust,(CACTG)n,dust,(CACTG)n,(CACTG)n,(CACTG)n,(CACTG)n,(CACTG)n,(CACTG)n,"
16	6176260	6178343	2904.75	21.31	0	1	6	ENSRNOG00000016645	Sfmbt1	52105	intronic	"ORR1D2,MTD,trf,trf,B4,dust,"
3	133040310	133041705	3100	78.12	0	1	2	ENSRNOG00000007440	RGD1311344	33745	intronic	"B3,trf,"
19	44740071	44741085	3013.31	32.24	0	1	1	ENSRNOG00000042375	NA	34709	upstream	"trf,"
4	174838425	174840403	3100	39.83	0	2	1	ENSRNOG00000007134	Strap	25077	upstream	"trf,"
3	133138572	133140689	1675.58	9.59	3.33	1	2	ENSRNOG00000008411	Sec23b	33689	intronic	"trf,ID_Rn2,"
1	262882420	262884806	1691.79	32.25	3.45	1	2	ENSRNOG00000016948	Nhlrc2	40417	intronic	"B4A,trf,"
19	30939971	30940592	1695.85	21.57	3.57	2	8	ENSRNOG00000031880	Lsm6	46044	upstream	"dust,(TG)n,trf,trf,dust,(TG)n,B3A,dust,"
15	56531744	56533232	1729.86	9.62	3.7	3	4	ENSRNOG00000022444	NA	18650	downstream	"dust,L2,trf,B3A,"
16	847728	849460	1226.56	12.07	3.77	2	1	ENSRNOG00000010488	Zmiz1	190154	upstream	"trf,"
18	1741264	1742055	1742.38	20.21	3.85	1	2	ENSRNOG00000040149	NA	54556	upstream	"trf,PB1D10,"
7	18788222	18789139	1247.59	43.03	3.92	4	4	ENSRNOG00000039117	NA	2120	upstream	"(TTG)n,dust,trf,trf,"
9	75901786	75902769	1260.72	39.06	4	1	4	ENSRNOG00000013185	NA	392783	upstream	"dust,trf,(CAG)n,(CAA)n,"
9	89753082	89753829	1769.18	58.35	4	1	5	ENSRNOG00000019635	Cops8	49375	upstream	"dust,(CAA)n,trf,dust,trf,"
5	169691349	169693707	1267.96	11.57	4.08	1	18	ENSRNOG00000011550	Kcnab2	19376	intronic	"trf,L2,dust,trf,trf,(CA)n,C-rich,trf,(CCA)n,(CCA)n,trf,trf,trf,(CACCAT)n,(CCA)n,trf,(CCA)n,trf,"
7	1044779	1045719	1268.78	47.61	4.17	2	2	ENSRNOG00000031922	LOC681940	12295	downstream	"RNLTR8B,RNERVK8c,"
20	44635633	44636591	1773.97	24.91	4.17	1	10	ENSRNOG00000000583	Cdc2l6	108170	intronic	"B3A,trf,dust,(CA)n,(CA)n,dust,B1F,(GGAA)n,dust,trf,"
20	5829764	5830719	1269.32	35.4	4.26	1	2	ENSRNOG00000000489	Nudt3	11869	intronic	"trf,trf,"
6	65210048	65210800	1275.96	37.43	4.35	1	5	ENSRNOG00000040723	SNORA17	6841	downstream	"L1_Mur3,RLTR15,trf,trf,RLTR15,"
7	19551279	19552234	1780.05	14.65	4.35	1	2	ENSRNOG00000026866	Syn3	6686	intronic	"L2,trf,"
8	10264014	10265696	1314.88	24.39	4.44	3	7	ENSRNOG00000005879	Maml2	125457	upstream	"(TTG)n,dust,trf,trf,(TTG)n,(TTG)n,(TTG)n,"
7	120538526	120540073	1342.89	5.87	4.55	1	2	ENSRNOG00000007400	Srebf2	16015	intronic	"trf,trf,"
12	19090322	19091241	1788.98	45.38	4.55	1	4	ENSRNOG00000043063	LOC681196	41733	upstream	"NICER_Rn-int,trf,trf,NICER_Rn,"
12	27636878	27637605	1354.73	25.32	4.65	1	7	ENSRNOG00000000900	Tpst1	11707	intronic	"B3,dust,trf,trf,(CAT)n,trf,RSINE1,"
19	53637752	53638686	1030.54	19.26	4.76	1	4	ENSRNOG00000016706	Fanca	10028	intronic	"trf,(TTGG)n,dust,dust,"
4	25877797	25878610	1895.53	56.15	4.76	1	8	ENSRNOG00000007151	Pftk1	525517	intronic	"dust,trf,trf,trf,(TG)n,(TG)n,(TG)n,AT_rich,"
6	79667358	79668973	1380.91	11.1	4.76	1	17	ENSRNOG00000004657	Sec23a	39540	intronic	"trf,trf,trf,trf,trf,trf,trf,trf,trf,trf,trf,trf,trf,trf,trf,trf,trf,"
6	61711655	61712934	1040.64	19.53	4.84	2	10	ENSRNOG00000006634	NA	560983	downstream	"(CGTG)n,trf,trf,dust,(TG)n,trf,(CGTG)n,(TG)n,(CGTG)n,(TG)n,"
2	112767897	112770011	126.31	3.4	4.88	1	2	ENSRNOG00000024521	Spata16	276978	intronic	"RNHAL1,L1_Rn,"
2	175967944	175968984	126.29	9.18	4.88	1	2	ENSRNOG00000010124	Trim2	6765	intronic	"dust,MLT1A,"
6	10457344	10458186	126.29	10.99	4.88	1	9	ENSRNOG00000015325	Pigf	15981	intronic	"RSINE1,trf,trf,trf,dust,trf,(CA)n,trf,B4A,"
6	135272898	135275160	1439.21	10.71	4.88	1	3	ENSRNOG00000004973	Ppp2r5c	109466	intronic	"trf,dust,trf,"
17	24674171	24675013	126.29	12.61	4.88	1	0	ENSRNOG00000016998	Atxn1	45212	upstream	NA
1	162496914	162497515	126.37	7.18	4.89	9	1	ENSRNOG00000029647	Olr168	10110	downstream	"L1_Rn,"
1	182672386	182673403	126.31	5.57	4.89	1	1	ENSRNOG00000015130	NA	168135	downstream	"L1_Rn,"
10	102076604	102077305	126.37	12.61	4.89	1	2	ENSRNOG00000036734	NA	232300	downstream	"B4,trf,"
10	102247012	102247646	126.4	9.03	4.89	1	3	ENSRNOG00000036734	NA	61892	downstream	"(GA)n,dust,trf,"
12	9640141	9641084	126.4	5.28	4.89	2	2	ENSRNOG00000039806	NA	4678	downstream	"trf,trf,"
17	16545699	16546412	126.37	8.39	4.89	3	0	ENSRNOG00000033625	NA	46617	downstream	NA
6	98529527	98530138	126.37	10.28	4.89	1	1	ENSRNOG00000005220	Syne2	72380	downstream	"trf,"
8	46508722	46510030	126.43	5.99	4.89	2	3	ENSRNOG00000041456	NA	117507	downstream	"L3,L1MEd,dust,"
1	255821120	255821620	126.37	10.16	4.89	1	1	ENSRNOG00000011313	Sorcs1	140586	intronic	"L3_Mars,"
1	96827431	96828155	126.43	5.15	4.89	1	0	ENSRNOG00000010983	Otog	56216	intronic	NA
12	16089819	16090567	126.41	10.78	4.89	1	1	ENSRNOG00000028733	Prkar1b	63952	intronic	"MLT1J,"
2	94336354	94337291	126.4	5.47	4.89	1	1	ENSRNOG00000011267	Znf704	128198	intronic	"MIRb,"
X	30244352	30245085	126.36	6.35	4.89	1	1	ENSRNOG00000000620	NA	6932	intronic	"trf,"
17	5671380	5672303	126.42	9.98	4.89	6	1	ENSRNOG00000040114	NA	1456	upstream	"L1_Rn,"
9	108738191	108739456	126.38	8.13	4.89	1	1	ENSRNOG00000044361	7SK	59513	upstream	"RNHAL1,"
18	30568836	30569440	126.13	6.48	4.9	1	0	ENSRNOG00000039463	Pcdhga1	31	contained_in_exon_ENSRNOE00000194687_exon_number_1	NA
11	23914097	23914901	126.13	5.19	4.9	1	3	ENSRNOG00000041954	7SK	179218	downstream	"L1_Mur3,dust,RNHAL1,"
13	47416538	47417126	126.16	4.35	4.9	2	4	ENSRNOG00000027593	NDUV3_RAT	417	downstream	"(T)n,trf,dust,PB1D10,"
7	115913327	115914144	124.79	5.84	4.9	1	7	ENSRNOG00000006226	Cacng2	124564	downstream	"L1MC4,dust,trf,trf,trf,trf,trf,"
8	86499216	86500134	126.16	4.66	4.9	1	4	ENSRNOG00000013042	Htr1b	202032	downstream	"B4A,RNLTR4c,RNERVK8,RNLTR4-int,"
X	123621191	123621906	124.79	5.59	4.9	7	4	ENSRNOG00000035238	5S_rRNA	28231	downstream	"RNLTR4-int,trf,RNLTR4b-int,RNLTR4b,"
1	8592724	8593763	126.13	7.11	4.9	1	1	ENSRNOG00000010753	Aig1	95970	intronic	"B2_Rat4,"
10	13491790	13492343	126.13	4.65	4.9	1	6	ENSRNOG00000007483	Ccnf	9189	intronic	"dust,trf,BC1_Rn,trf,trf,trf,"
10	16829263	16829793	126.49	5.25	4.9	1	6	ENSRNOG00000003508	Ergic1	10402	intronic	"MER2,dust,(CAAAA)n,trf,MER2,trf,"
10	17242294	17243011	126.8	9.74	4.9	1	1	ENSRNOG00000004063	RGD1309926	57992	intronic	"MLT1J,"
10	17472309	17473053	126.47	5.56	4.9	2	2	ENSRNOG00000029838	NA	14316	intronic	"Tigger5,RSINE1,"
10	92172068	92172911	126.13	6.75	4.9	1	2	ENSRNOG00000021682	Dcakd	15775	intronic	"RSINE1,RCHARR1,"
12	14484335	14485862	126.51	7.33	4.9	1	6	ENSRNOG00000024244	Ttyh3	20794	intronic	"dust,trf,(TGG)n,trf,(ATGGTG)n,B3A,"
15	69049549	69050337	124.79	6.74	4.9	1	5	ENSRNOG00000008986	Diaph3	78210	intronic	"(CA)n,trf,trf,trf,dust,"
2	102221570	102222319	126.13	7.45	4.9	1	1	ENSRNOG00000038753	NA	1898	intronic	"L1_Rn,"
6	126642220	126642958	126.47	10.73	4.9	1	0	ENSRNOG00000007062	Rin3	86833	intronic	NA
7	136411666	136412181	124.79	7.02	4.9	1	2	ENSRNOG00000007065	RPAP3_RAT	3988	intronic	"B3,trf,"
7	137392849	137393917	126.54	7.35	4.9	1	0	ENSRNOG00000012489	Cacnb3	10675	intronic	NA
8	60857181	60857766	126.44	10.42	4.9	1	3	ENSRNOG00000032254	Sin3a	13541	intronic	"(TCG)n,dust,trf,"
9	85939608	85940285	126.13	5.86	4.9	1	5	ENSRNOG00000019447	Ecel1	6432	intronic	"dust,(TGGA)n,trf,trf,trf,"
1	64841379	64841853	126.49	10.99	4.9	4	2	ENSRNOG00000015110	O35270_RAT	14050	upstream	"RNHAL1,L1_Rn,"
11	34265031	34265984	126.44	8.13	4.9	1	1	ENSRNOG00000001688	Sim2	70614	upstream	"B3,"
14	58058974	58059818	126.57	7.37	4.9	1	2	ENSRNOG00000044475	SNORA17	11825	upstream	"Lx5,L1_Rn,"
16	83295651	83296179	126.48	9.46	4.9	2	3	ENSRNOG00000042481	LOC290902	82993	upstream	"L1MEc,L1MC4a,dust,"
18	61797819	61798754	126.13	8.09	4.9	4	4	ENSRNOG00000017177	RGD1560815	37093	upstream	"RMER17B,dust,trf,MIR,"
19	15689814	15690458	126.78	8.08	4.9	2	2	ENSRNOG00000011180	Irx5	60600	upstream	"dust,dust,"
2	253529841	253530723	126.49	8.02	4.9	2	1	ENSRNOG00000009701	NA	409151	upstream	"L1_Rat1,"
6	103480893	103481550	126.13	5.35	4.9	9	2	ENSRNOG00000004582	RGD1562299	4997	upstream	"RNLTR4-int,RNERVK9,"
8	102864363	102865063	126.56	10.58	4.9	2	1	ENSRNOG00000034869	U6	102438	upstream	"L1_Rat1,"
10	45880513	45880970	124.93	5.92	4.91	1	0	ENSRNOG00000022244	Olr1462	562	contained_in_exon_ENSRNOE00000257039_exon_number_1	NA
1	202064578	202065283	126.17	7.38	4.91	4	8	ENSRNOG00000020021	Q4A1P4_RAT	18443	downstream	"ID_B1,dust,trf,trf,trf,trf,GA-rich,trf,"
10	37849737	37850526	126.83	8.21	4.91	3	3	ENSRNOG00000038658	NA	20093	downstream	"dust,ID_Rn1,B3A,"
11	13017589	13018012	128.71	8.04	4.91	2	1	ENSRNOG00000041442	NA	11695	downstream	"Lx2A1,"
11	29711378	29711837	126.61	9.35	4.91	4	0	ENSRNOG00000044608	U6	34141	downstream	NA
11	70686640	70687141	125.81	4.63	4.91	7	2	ENSRNOG00000038610	LOC302351	5729	downstream	"B3,B1_Mur2,"
12	35610869	35611491	128.7	11.39	4.91	6	3	ENSRNOG00000001269	PP1G_RAT	12530	downstream	"ID2,dust,ID_Rn2,"
14	17337676	17338406	126.81	9.3	4.91	10	5	ENSRNOG00000002273	Naaa	1083	downstream	"ORR1A_Rn,trf,MTC,trf,RLTR18B,"
14	24971151	24971549	126.61	8.92	4.91	1	4	ENSRNOG00000039222	NA	170344	downstream	"(A)n,dust,trf,Lx5,"
14	33790698	33791616	126.83	10.59	4.91	2	3	ENSRNOG00000002153	Cep135	70559	downstream	"L1MB7,B4A,B2_Rat4,"
16	19037717	19038188	126.61	8.95	4.91	8	2	ENSRNOG00000018795	Rpl18a	4337	downstream	"NICER19A-int,dust,"
17	12938189	12938829	126.83	7.96	4.91	1	5	ENSRNOG00000039855	NA	170000	downstream	"L4,MTD,ORR1A4,trf,dust,"
17	93798139	93798666	127.07	6.3	4.91	1	1	ENSRNOG00000016950	Otud1	90640	downstream	"MIRb,"
19	19538592	19539103	128.54	9.12	4.91	2	4	ENSRNOG00000043008	Q6TXJ6_RAT	77405	downstream	"B4,trf,B4,L1MEc,"
2	114721378	114722053	124.86	11.8	4.91	1	3	ENSRNOG00000012645	Mecom	161298	downstream	"(CATATA)n,(CA)n,dust,"
2	242844121	242845324	126.17	8.05	4.91	5	6	ENSRNOG00000012957	Sh3glb1	59346	downstream	"RLTR20A2,(CA)n,dust,trf,RLTR20C,RMER15,"
2	69762069	69762656	126.61	11.55	4.91	1	1	ENSRNOG00000009771	Cdh10	200398	downstream	"L1_Rn,"
2	77672561	77673355	127.07	11.85	4.91	4	1	ENSRNOG00000010943	LOC365713	21854	downstream	"L1_Rat1,"
3	160890686	160891612	126.18	9.66	4.91	2	5	ENSRNOG00000021787	Zfp217	270492	downstream	"B3A,(CA)n,dust,trf,B3A,"
3	42122700	42123116	128.71	7.72	4.91	1	0	ENSRNOG00000008129	Pla2r1	110383	downstream	NA
3	98966480	98967021	128.71	7.83	4.91	3	0	ENSRNOG00000037377	NA	82696	downstream	NA
4	6916379	6917186	124.93	6.23	4.91	3	3	ENSRNOG00000010601	Srpk2	2142	downstream	"B1_Mur3,B4,MIRb,"
5	150486806	150487249	126.61	9.63	4.91	1	3	ENSRNOG00000013515	P70643_RAT	208383	downstream	"RMER19B,RMER19B,trf,"
5	167087040	167087672	128.54	10.29	4.91	2	6	ENSRNOG00000017212	Spsb1	13473	downstream	"(CA)n,dust,trf,PB1D9,L1_Mur3,RLTR18B,"
8	110703400	110703938	126.03	10.99	4.91	3	2	ENSRNOG00000034938	5S_rRNA	20339	downstream	"L1MA4,PB1D9,"
8	49702633	49703140	128.54	7.47	4.91	1	4	ENSRNOG00000045238	SNORA17	135477	downstream	"RLTR31_Rn2,BC1_Rn,dust,B4A,"
9	27277005	27277913	124.93	5.87	4.91	2	3	ENSRNOG00000044191	SNORA17	11683	downstream	"dust,RNHAL1,RatSatRep2,"
X	118091204	118091672	128.54	7.63	4.91	1	2	ENSRNOG00000043656	U7	72661	downstream	"RLTR1_Rat2,L1_Rn,"
X	129798363	129799483	124.87	8	4.91	2	2	ENSRNOG00000042512	NA	1007636	downstream	"RNLTR5-int,RNLTR5-int,"
1	154239021	154239461	126.61	9.26	4.91	1	0	ENSRNOG00000011476	Nars2	22887	intronic	NA
1	234594216	234594617	126.61	8.72	4.91	1	1	ENSRNOG00000033641	A9LNM8_RAT	265600	intronic	"B4A,"
10	54964068	54964593	128.71	9.98	4.91	1	0	ENSRNOG00000003947	Ntn1	169468	intronic	NA
10	55452836	55453260	126.61	9.22	4.91	1	0	ENSRNOG00000002886	Myh10	7548	intronic	NA
10	92648820	92649353	125.86	9.36	4.91	1	1	ENSRNOG00000042025	NA	28763	intronic	"ID,"
11	44258917	44259488	128.71	6.98	4.91	1	6	ENSRNOG00000001642	Tbc1d23	32174	intronic	"L1_Rod,dust,(TG)n,trf,trf,L1_Rod,"
11	72283962	72284506	125.89	6.18	4.91	1	8	ENSRNOG00000001724	Atp13a3	20878	intronic	"B2_Rat1,RNLTR2a,dust,trf,(GGGA)n,trf,trf,dust,"
12	33089204	33090145	126.17	9.57	4.91	1	5	ENSRNOG00000001019	Tect2	30717	intronic	"ID_B1,dust,PB1D10,dust,B1_Rn,"
12	3564177	3565280	127.07	8.98	4.91	1	2	ENSRNOG00000001090	Stard13	61775	intronic	"MLT1H1,dust,"
14	59672987	59673438	126.61	10.11	4.91	1	1	ENSRNOG00000038656	1110059M19Rik	100785	intronic	"Lx,"
17	61919907	61920533	125.89	6.72	4.91	1	0	ENSRNOG00000016378	Map3k8	9728	intronic	NA
18	46419212	46419917	128.71	10.84	4.91	1	1	ENSRNOG00000019744	Prr16	96818	intronic	"L1_Rn,"
20	1577095	1578001	125.81	7.37	4.91	1	2	ENSRNOG00000000774	Gabbr1	5303	intronic	"dust,G-rich,"
20	6497650	6498366	126.83	5.51	4.91	1	7	ENSRNOG00000000503	Ppard	18558	intronic	"PB1D10,B3A,T-rich,dust,trf,trf,PB1D10,"
3	50354851	50355690	126.83	8.92	4.91	1	4	ENSRNOG00000024808	Stk39	162234	intronic	"(CATA)n,dust,trf,dust,"
3	87500079	87501943	126.9	3.74	4.91	1	6	ENSRNOG00000005191	Trim44	94250	intronic	"L1_Rn2,RNLTR12-int,RNLTR12-int,dust,dust,trf,"
4	149464065	149464621	126.61	8.68	4.91	1	3	ENSRNOG00000024475	Fancd2	39507	intronic	"L1MB4,L1MB4,L1MB4,"
4	181081555	181082148	126.61	10.87	4.91	1	5	ENSRNOG00000014856	Etnk1	20955	intronic	"(CACAT)n,trf,trf,trf,dust,"
4	69329202	69329598	124.89	6.23	4.91	1	0	ENSRNOG00000014367	Ephb6	12602	intronic	NA
4	81154347	81155182	126.83	11.71	4.91	1	2	ENSRNOG00000027026	Jazf1	148155	intronic	"ID_B1,trf,"
5	129126489	129127392	126.04	4.54	4.91	1	1	ENSRNOG00000011413	Scp2	103940	intronic	"dust,"
5	137392009	137392479	128.54	7.66	4.91	1	0	ENSRNOG00000018375	Eif2b3	68255	intronic	NA
5	157390320	157391057	128.71	12	4.91	1	2	ENSRNOG00000016553	Vwa5b1	38619	intronic	"L1MC4a,RSINE1,"
5	8813003	8813379	126.61	8.69	4.91	1	1	ENSRNOG00000006804	LOC683514	39630	intronic	"B3,"
6	128040534	128040999	124.93	6.12	4.91	1	0	ENSRNOG00000011141	Serpina11	2056	intronic	NA
7	133098098	133098574	126.61	10.34	4.91	1	4	ENSRNOG00000022507	Twf1	3052	intronic	"dust,(CA)n,trf,dust,"
7	133904524	133905014	126.61	9.98	4.91	1	1	ENSRNOG00000006235	LOC681834	175580	intronic	"MER20,"
7	20926717	20927302	127.07	8.42	4.91	1	2	ENSRNOG00000007323	Ric8b	38336	intronic	"B4A,dust,"
8	103539358	103539994	124.93	7.97	4.91	1	3	ENSRNOG00000013585	Nmnat3	66932	intronic	"L1MD2,RMER3B,L1MD2,"
8	108464871	108465545	126.83	7.93	4.91	1	1	ENSRNOG00000010899	LOC501046	57564	intronic	"B3,"
8	118827769	118828411	124.93	8.45	4.91	1	3	ENSRNOG00000010196	Glb1	36219	intronic	"trf,B2_Rat1,B1_Mur3,"
8	82930056	82930488	128.71	8.21	4.91	1	2	ENSRNOG00000006331	Elovl5	7505	intronic	"L1_Rat1,dust,"
8	85465554	85466109	126.61	10.93	4.91	1	4	ENSRNOG00000012479	Impg1	57630	intronic	"(TTCC)n,dust,trf,dust,"
9	84858015	84858719	125.82	8.95	4.91	1	6	ENSRNOG00000017730	Psmd1	50196	intronic	"dust,B3,(TG)n,dust,trf,RSINE1,"
6	136594303	136595114	124.85	7.92	4.91	2	0	ENSRNOG00000012141	Xrcc3	7766	overlap_3prime_ENSRNOE00000115621_exon_number_3	NA
4	106957416	106958592	125.88	6.78	4.91	1	0	ENSRNOG00000005835	NA	451	overlap_3prime_ENSRNOE00000311864_exon_number_1	NA
1	79200549	79200895	124.87	9.49	4.91	1	0	ENSRNOG00000043088	Ceacam19	1977	overlap_5prime_ENSRNOE00000336077_exon_number_8	NA
1	15763612	15764111	128.71	8.58	4.91	1	0	ENSRNOG00000013436	Pde7b	609	upstream	NA
1	20565677	20566323	128.71	11.11	4.91	4	4	ENSRNOG00000013202	Akap7	7456	upstream	"dust,trf,ID_Rn2,dust,"
1	220376856	220377212	126.8	8.47	4.91	2	8	ENSRNOG00000043865	NA	6014	upstream	"trf,RNLTR2a,(TG)n,dust,trf,RNLTR2a,RNLTR2a-int,RNLTR3-int,"
1	45425938	45426494	126.61	8.68	4.91	1	0	ENSRNOG00000017367	Pabpc3	164488	upstream	NA
1	8805869	8806527	128.71	7.14	4.91	2	0	ENSRNOG00000010753	Aig1	117175	upstream	NA
10	107311114	107311957	124.82	9.71	4.91	4	1	ENSRNOG00000002807	Sep-09	32558	upstream	"dust,"
10	13508204	13508560	124.87	9.82	4.91	10	4	ENSRNOG00000007483	Ccnf	7225	upstream	"ID_Rn1,dust,ORR1D1,B1_Rn,"
11	32954388	32954797	126.83	5.56	4.91	1	3	ENSRNOG00000001704	Runx1	228979	upstream	"(CA)n,dust,MLT1C,"
11	36152876	36153464	128.71	8.51	4.91	5	4	ENSRNOG00000042959	Ets2	122838	upstream	"MLT1B,dust,Lx8,dust,"
11	65880198	65880919	128.71	10.11	4.91	4	2	ENSRNOG00000038845	NA	18041	upstream	"RLTR31_Rn2,L1_Rn,"
12	24942063	24942862	128.71	7.23	4.91	1	4	ENSRNOG00000045209	7SK	6467	upstream	"dust,trf,RSINE1,dust,"
12	28312666	28313466	126.83	10.49	4.91	1	3	ENSRNOG00000000931	Sfrs8	63241	upstream	"dust,trf,(TG)n,"
12	5900277	5901223	124.93	6.91	4.91	2	1	ENSRNOG00000000904	RGD1561029	32789	upstream	"AT_rich,"
14	41028598	41029937	124.91	6.68	4.91	4	2	ENSRNOG00000002177	Gnpda2	20241	upstream	"dust,L1_Rn,"
14	63011938	63012599	128.71	10.77	4.91	2	8	ENSRNOG00000003924	Pi4k2b	9224	upstream	"RMER3C,dust,(CA)n,dust,trf,(TG)n,trf,dust,"
15	11693308	11693729	124.85	10.58	4.91	3	4	ENSRNOG00000005857	Lrrc3b	169252	upstream	"RMER16-int,LSU-rRNA_Hsa,LSU-rRNA_Hsa,RNLTR10-int,"
16	42709800	42710609	125.81	13.43	4.91	2	1	ENSRNOG00000041876	U6	652126	upstream	"L1_Rn,"
16	7360490	7361492	126.59	6.35	4.91	1	8	ENSRNOG00000044726	SNORA48	54928	upstream	"RSINE1,(CA)n,dust,trf,trf,trf,RLTR20A,dust,"
17	18530587	18530986	126.61	8.94	4.91	2	3	ENSRNOG00000012160	Syk	32581	upstream	"(TG)n,dust,trf,"
17	23034601	23035194	124.93	4.83	4.91	1	1	ENSRNOG00000016115	Q9QX07_RAT	328986	upstream	"dust,"
17	96661533	96662056	125.89	5.75	4.91	4	2	ENSRNOG00000031325	Abi1	12781	upstream	"RLTR31_Mur,ORR1C2,"
2	121412224	121412763	125.81	10.99	4.91	1	1	ENSRNOG00000021566	NA	218027	upstream	"L1M5,"
2	136891870	136892397	126.61	10.38	4.91	1	2	ENSRNOG00000029493	RGD1561841	24278	upstream	"RatSatRep2,L1_Rn,"
2	205053772	205055018	127.07	7.77	4.91	1	4	ENSRNOG00000020485	Vav3	82104	upstream	"B3A,L4,B4A,RSINE1,"
2	91600165	91600746	126.61	11.83	4.91	2	4	ENSRNOG00000043809	U7	493535	upstream	"L1_Rn,L1_Rn,L1M4c,AT_rich,"
3	155536385	155537085	126.83	7.6	4.91	13	1	ENSRNOG00000014690	Pigt	17375	upstream	"MTEb,"
3	84147887	84148650	126.17	7.47	4.91	1	2	ENSRNOG00000041839	U4	156255	upstream	"RMER1C,L1_Rat1,"
4	94856150	94856887	126.09	12.61	4.91	1	1	ENSRNOG00000006782	RGD1560028	82161	upstream	"L1_Rn,"
7	113462119	113462547	126.9	7.33	4.91	8	1	ENSRNOG00000037374	Ly6al	23933	upstream	"RNLTR7b-int,"
7	119412694	119413079	128.54	7.02	4.91	3	2	ENSRNOG00000044259	SNORA31	2298	upstream	"trf,B1_Rn,"
7	139080450	139080873	126.57	7.17	4.91	6	3	ENSRNOG00000001376	Mettl7a	18230	upstream	"ERVL-E,RSINE1,ERVL-E,"
7	47005180	47005968	124.93	10.53	4.91	2	5	ENSRNOG00000005917	Pawr	34982	upstream	"dust,dust,dust,RSINE1,dust,"
8	114212550	114213200	125.89	6.82	4.91	7	1	ENSRNOG00000020733	Camp	4178	upstream	"B1F2,"
8	81498516	81499172	128.52	14.24	4.91	1	6	ENSRNOG00000011925	Fam83b	38892	upstream	"dust,(CAT)n,dust,trf,(ATG)n,trf,"
8	82573001	82573677	126.17	4.06	4.91	2	7	ENSRNOG00000006224	Klhl31	36179	upstream	"Lx,RNLTR4c,Lx,dust,(TTTTG)n,trf,L1VL4,"
9	107359885	107360520	126.1	12.21	4.91	3	4	ENSRNOG00000036540	NA	227085	upstream	"L1M3,(CGA)n,trf,dust,"
X	51899624	51899901	124.85	6.53	4.91	1	3	ENSRNOG00000041422	U6atac	31493	upstream	"BC1_Rn,dust,4.5SRNA,"
1	185630626	185631014	125.92	10.99	4.92	9	1	ENSRNOG00000018604	NA	707	downstream	"B1_Mur2,"
1	231614030	231614859	125.25	9.56	4.92	3	2	ENSRNOG00000014486	Rfx3	12706	downstream	"RMER20B,Lx7,"
1	23458794	23459422	128.71	11.65	4.92	3	1	ENSRNOG00000011787	NA	17822	downstream	"RNIAP1b,"
11	12134046	12134746	125.25	7.01	4.92	1	2	ENSRNOG00000035947	U1	63129	downstream	"Lx9,PB1,"
12	12409974	12410439	128.66	9.77	4.92	5	6	ENSRNOG00000024456	Radil	10903	downstream	"B4A,dust,RSINE1,RMER3D2,dust,ID2,"
12	21703689	21704252	127.07	6.73	4.92	10	4	ENSRNOG00000001431	RGD1565457	8178	downstream	"L1MB2,RSINE1,B1F2,B4,"
13	24642563	24643192	127.12	3.76	4.92	1	2	ENSRNOG00000030425	NA	44138	downstream	"RNIAP1a,dust,"
13	31914123	31914725	128.71	6.26	4.92	1	0	ENSRNOG00000002439	Inhbb	262566	downstream	NA
14	109963670	109964480	125.95	7.25	4.92	1	1	ENSRNOG00000037511	NA	70882	downstream	"L1_Rn,"
17	93458966	93459525	125.71	4.98	4.92	4	0	ENSRNOG00000016902	Ptf1a	35723	downstream	NA
2	150190416	150191530	126.94	7.43	4.92	1	2	ENSRNOG00000022072	NA	82864	downstream	"L1_Rn,L1_Rn2,"
2	42625954	42626310	126.65	9.68	4.92	1	8	ENSRNOG00000043292	Actbl2	40237	downstream	"L1_Rat1,dust,dust,(CGA)n,dust,trf,dust,(TTA)n,"
2	98480864	98481660	127.07	9.72	4.92	1	1	ENSRNOG00000008765	Zfhx4	231195	downstream	"L1_Rat1,"
20	12374294	12374951	125.8	6.58	4.92	5	6	ENSRNOG00000044911	7SK	3153	downstream	"(CA)n,dust,trf,trf,dust,B3,"
3	20668385	20669571	128.48	6.68	4.92	2	1	ENSRNOG00000036449	SNORA70	51833	downstream	"L1_Rn,"
4	163087071	163087768	126.93	9.71	4.92	2	0	ENSRNOG00000019753	Kcna6	36603	downstream	NA
5	98376892	98377269	127.07	5.94	4.92	1	1	ENSRNOG00000033469	NA	95347	downstream	"L1_Rn,"
6	74804591	74805010	128.71	7.97	4.92	2	1	ENSRNOG00000034175	NA	34383	downstream	"dust,"
7	1072701	1073866	128.61	8.95	4.92	2	2	ENSRNOG00000031922	LOC681940	15627	downstream	"RMER10A,RLTR19-int,"
7	128112745	128113859	126.64	9.49	4.92	1	1	ENSRNOG00000014296	Syt10	61743	downstream	"trf,"
7	2983152	2983911	125.25	6.05	4.92	4	2	ENSRNOG00000008352	NA	118849	downstream	"RNERVK8c,RNLTR8B,"
8	11665613	11666460	125.95	8.34	4.92	5	2	ENSRNOG00000030318	Gpr83	16858	downstream	"RMER3D1,RLTR31_Rn2,"
X	156253171	156254096	125.23	6.31	4.92	2	1	ENSRNOG00000043591	NA	111502	downstream	"L1_Rn,"
X	20091219	20092222	128.57	10.35	4.92	1	1	ENSRNOG00000030819	NA	313798	downstream	"L1_Rn,"
1	79072241	79072819	126.97	6.19	4.92	1	10	ENSRNOG00000029399	Bcam	9498	intronic	"ID_B1,PB1D10,(CTA)n,dust,trf,(CGA)n,trf,trf,B1_Mur4,RSINE1,"
1	79819277	79821159	125.06	2.96	4.92	1	1	ENSRNOG00000019844	Irgq	2451	intronic	"dust,"
10	21144985	21145908	125.04	8.45	4.92	1	0	ENSRNOG00000027341	Odz2	167720	intronic	NA
12	4336556	4337255	126.67	9.49	4.92	1	0	ENSRNOG00000039970	Zar1l	9338	intronic	NA
12	9244269	9244630	129	7.19	4.92	1	1	ENSRNOG00000039819	Cdk8	28305	intronic	"B4,"
15	103554543	103555647	125.05	5.85	4.92	1	6	ENSRNOG00000043078	NA	14395	intronic	"trf,trf,trf,trf,trf,trf,"
15	21507505	21508113	125.8	6.03	4.92	1	0	ENSRNOG00000009481	Ddhd1	61791	intronic	NA
15	50151700	50152756	128.44	6.58	4.92	1	3	ENSRNOG00000038483	B8YBG7_RAT	13018	intronic	"L1_Rat1,dust,B2_Rat1,"
17	63682674	63683530	127.07	10.22	4.92	1	5	ENSRNOG00000018938	Mkx	27425	intronic	"trf,(GA)n,dust,dust,L1_Rn,"
17	68832778	68833250	128.71	8.55	4.92	1	1	ENSRNOG00000017593	Mtr	50070	intronic	"MER58A,"
17	96848003	96848656	127.09	6.06	4.92	1	2	ENSRNOG00000016992	RGD1308454	31362	intronic	"L1_Rn,L1_Mur2,"
18	32086936	32087389	125.99	11.23	4.92	2	1	ENSRNOG00000013920	Arhgap26	152183	intronic	"RLTR31_Rn2,"
18	64252209	64252616	128.48	10.58	4.92	1	4	ENSRNOG00000017453	Ptpn2	19118	intronic	"(TG)n,dust,trf,dust,"
18	71907489	71908124	126.97	6.62	4.92	1	2	ENSRNOG00000018425	Dym	18436	intronic	"dust,B3,"
19	36013346	36014156	125.09	6.08	4.92	1	0	ENSRNOG00000019859	Pla2g15	15588	intronic	NA
19	36791670	36792591	1090.94	37.43	4.92	1	1	ENSRNOG00000020344	Sntb2	9646	intronic	"trf,"
2	198818979	198819862	126.94	5.83	4.92	1	1	ENSRNOG00000019163	Syt6	11641	intronic	"MIR,"
2	21233527	21234504	125.25	7.46	4.92	1	0	ENSRNOG00000016342	Atg10	141100	intronic	NA
20	43158095	43158807	126.94	6.69	4.92	1	0	ENSRNOG00000042125	Lama4	80483	intronic	NA
3	116729646	116730767	125.24	4.23	4.92	1	1	ENSRNOG00000018349	Polr1b	23163	intronic	"PB1D9,"
3	165016240	165016897	126.97	7.79	4.92	1	2	ENSRNOG00000005281	Stx16	21051	intronic	"(CA)n,trf,"
3	2876777	2878056	128.62	6.78	4.92	1	5	ENSRNOG00000004560	Cacna1b	162888	intronic	"ID_Rn1,dust,(TG)n,dust,trf,"
3	60109997	60110696	125.23	5.25	4.92	1	5	ENSRNOG00000019065	Zfp385b	262251	intronic	"B1_Mur4,(CA)n,dust,trf,MER34C_,"
4	133806839	133807824	127.09	8.19	4.92	1	2	ENSRNOG00000009184	Foxp1	200179	intronic	"B1_Mur1,B3,"
4	154716529	154717240	124.93	8.46	4.92	1	0	ENSRNOG00000006576	B2GV18_RAT	5254	intronic	NA
4	165568530	165569194	125.09	11.11	4.92	1	1	ENSRNOG00000007247	RGD1565709	35068	intronic	"L1_Rat4,"
5	106254973	106255591	126.97	6.09	4.92	1	2	ENSRNOG00000008169	Slc24a2	282741	intronic	"dust,trf,"
5	139036423	139037511	126.77	7.94	4.92	1	2	ENSRNOG00000007037	LOC679641	58939	intronic	"(CAGGG)n,trf,"
5	144984941	144986187	128.69	8.89	4.92	1	1	ENSRNOG00000008992	GRIK3_RAT	142567	intronic	"MIR,"
5	160306950	160307703	125.68	7.32	4.92	1	7	ENSRNOG00000037062	NA	69557	intronic	"(TG)n,dust,trf,dust,(TG)n,MIRm,ID_B1,"
5	48775332	48775958	128.71	10.76	4.92	1	6	ENSRNOG00000006170	Bach2	163527	intronic	"L1M2,trf,trf,dust,MTE2a,dust,"
5	5497843	5498456	127.07	7.82	4.92	1	0	ENSRNOG00000008966	Slco5a1	51246	intronic	NA
5	63874548	63875584	124.93	8.43	4.92	1	1	ENSRNOG00000039197	Q4G024_RAT	10980	intronic	"MIRb,"
5	76501951	76502707	128.71	9.23	4.92	1	1	ENSRNOG00000013656	Lpar1	69507	intronic	"B4,"
6	20336380	20337053	126.97	7.21	4.92	1	2	ENSRNOG00000033090	LTBP1_RAT	18378	intronic	"PB1D7,Lx8,"
6	7156774	7157340	125.71	4.98	4.92	1	0	ENSRNOG00000004685	Mta3	93750	intronic	NA
6	96194495	96195504	126.64	9.44	4.92	1	1	ENSRNOG00000004873	Prkch	125141	intronic	"Arthur1,"
7	118132135	118132970	125.25	8.21	4.92	1	2	ENSRNOG00000016852	Apobec3f	10555	intronic	"B1_Rn,PB1D9,"
7	135712962	135713847	126.94	6.3	4.92	1	0	ENSRNOG00000006653	Slc38a4	37741	intronic	NA
7	1803019	1803722	125.95	7.21	4.92	1	2	ENSRNOG00000003909	Esyt1	5041	intronic	"B1F,dust,"
7	21119961	21120581	128.71	7.01	4.92	1	3	ENSRNOG00000007360	Rfx4	17442	intronic	"B1_Rn,dust,MIR,"
7	60910332	60911247	128.57	8.55	4.92	1	2	ENSRNOG00000007088	Xpot	27536	intronic	"ORR1D1,B3,"
8	106964195	106965125	125.23	6.53	4.92	1	1	ENSRNOG00000007865	Ephb1	363961	intronic	"MIR,"
8	118622038	118622525	125.25	6.37	4.92	1	0	ENSRNOG00000027099	Fbxl2	37029	intronic	NA
9	10935210	10937847	126.91	8.46	4.92	2	1	ENSRNOG00000019743	Tmem63b	15922	intronic	"dust,"
9	109986808	109987409	126.97	4.72	4.92	1	0	ENSRNOG00000016196	Dlgap1	530904	intronic	NA
9	57258202	57258558	126.65	9.68	4.92	1	1	ENSRNOG00000011825	Ndufb3	5433	intronic	"dust,"
9	9241155	9241590	125.68	4.73	4.92	1	2	ENSRNOG00000015813	LOC363188	75663	intronic	"dust,B3A,"
2	193165863	193166810	127.07	9.51	4.92	1	0	ENSRNOG00000019328	Phgdh	11096	NA	NA
1	162399125	162399748	126.97	5.16	4.92	11	3	ENSRNOG00000033899	Olr164	6639	upstream	"L1_Rat4,RLTR10_Rat,RNERVK9,"
1	213054613	213055314	127.07	6.09	4.92	11	2	ENSRNOG00000020702	Cybasc3	3016	upstream	"ID_B1,RSINE1,"
1	90099537	90100141	125.68	6.97	4.92	1	3	ENSRNOG00000014163	Znf536	62661	upstream	"trf,PB1D10,PB1D10,"
1	96063989	96064671	126.01	9.2	4.92	14	3	ENSRNOG00000020990	Fgf21	19729	upstream	"B2_Rat2,dust,ZP3AR,"
11	7929132	7929962	126.97	7.23	4.92	1	2	ENSRNOG00000040248	NA	414435	upstream	"RNHAL1,L1_Mur1,"
13	50145877	50146909	125.8	7.97	4.92	3	3	ENSRNOG00000007190	RGD1562134	32935	upstream	"BC1_Rn,dust,trf,"
13	93159984	93161121	124.78	6.17	4.92	1	1	ENSRNOG00000032809	RGD1562397	20183	upstream	"L1_Rn,"
14	90877870	90878967	128.47	4.2	4.92	1	7	ENSRNOG00000027827	NA	33476	upstream	"L1_Rn,dust,dust,SATI_RN,trf,ISAT_RN,SATI_RN,"
15	23167376	23168978	125.8	5.35	4.92	6	2	ENSRNOG00000043524	NA	13463	upstream	"ID_B1,trf,"
15	4926574	4928877	126.73	4.27	4.92	1	0	ENSRNOG00000026350	LOC501946	824	upstream	NA
17	85821844	85822757	125.95	6.24	4.92	6	1	ENSRNOG00000026493	Cdnf	26443	upstream	"B3A,"
18	56386117	56386968	125.68	6.45	4.92	4	2	ENSRNOG00000038955	MGC105567	23092	upstream	"L1_Mur2,RNHAL1,"
2	1192335	1192876	125.25	6.24	4.92	1	6	ENSRNOG00000030836	NA	96082	upstream	"URR1B,dust,L1MDb,dust,dust,URR1B,"
2	220443235	220443871	125.9	11.8	4.92	1	0	ENSRNOG00000015781	Ndst3	15697	upstream	NA
2	231931261	231932782	128.55	2.88	4.92	2	4	ENSRNOG00000041792	NA	225267	upstream	"L1_Rn,(TG)n,dust,trf,"
2	236259961	236260494	128.64	8.69	4.92	1	0	ENSRNOG00000015913	Tspan5	54776	upstream	NA
2	34424004	34424382	128.65	10.99	4.92	1	0	ENSRNOG00000044060	7SK	80786	upstream	NA
20	15467696	15468734	128.68	8.94	4.92	1	4	ENSRNOG00000000606	Pcdh15	477569	upstream	"(CA)n,dust,trf,trf,"
20	47631321	47632150	126.94	5.17	4.92	4	9	ENSRNOG00000000321	Cd24	128967	upstream	"dust,RMER12,RLTR16,B1F1,polypurine,dust,GA-rich,trf,dust,"
3	67778145	67778761	126.01	9.99	4.92	3	2	ENSRNOG00000005039	Tfpi	80949	upstream	"dust,B1_Mur2,"
3	98006396	98007347	125.23	6.55	4.92	5	4	ENSRNOG00000028811	Olr796	7807	upstream	"L1_Rat4,RatSatRep2,L1_Rn,L1_Rn,"
4	13047497	13049569	128.45	5.34	4.92	1	2	ENSRNOG00000044933	SNORA17	24557	upstream	"L1_Rn,RatSatRep2,"
5	142419029	142419509	125.08	10.99	4.92	6	2	ENSRNOG00000033209	LOC679119	2911	upstream	"RMER19B,trf,"
5	159354933	159355418	128.71	8.34	4.92	2	0	ENSRNOG00000006327	Rcc2	185998	upstream	NA
5	28637390	28638142	127.07	10.2	4.92	2	2	ENSRNOG00000045483	SNORA17	28333	upstream	"MIRm,RMER13B,"
6	32540967	32541591	125.69	12.75	4.92	3	2	ENSRNOG00000030250	NA	6093	upstream	"Lx9,MLT1C,"
6	92276148	92276617	126.77	8.45	4.92	1	5	ENSRNOG00000026855	Abhd12b	7	upstream	"(TG)n,dust,trf,trf,B4A,"
6	99580778	99581516	125.91	11.39	4.92	2	4	ENSRNOG00000008049	LOC362131	26765	upstream	"MTD,trf,ORR1E,B3,"
7	64689545	64690017	128.62	5.86	4.92	3	1	ENSRNOG00000007904	NA	305911	upstream	"RNLTR19B-int,"
7	93319781	93320892	125.95	5.8	4.92	1	1	ENSRNOG00000004854	Has2	63642	upstream	"L1_Rn,"
8	12430405	12430865	126.67	4.25	4.92	3	2	ENSRNOG00000011172	Ccdc67	3380	upstream	"RNLTR7-int,RLTR1_Rat1-int,"
9	39346768	39347631	125.91	6.65	4.92	3	3	ENSRNOG00000032108	NA	42685	upstream	"B3,RLTR10_Rat,trf,"
1	124607019	124607621	125.27	7.99	4.93	1	2	ENSRNOG00000044552	SNORA17	282640	downstream	"RLTR31_Rn1,RLTR17,"
1	14625760	14626455	129.88	6.65	4.93	1	0	ENSRNOG00000012057	Olig3	57298	downstream	NA
1	253723627	253724761	129.01	6.17	4.93	3	2	ENSRNOG00000040600	SNORA17	207651	downstream	"(TCTA)n,trf,"
1	6402062	6402608	130.63	7.02	4.93	1	2	ENSRNOG00000040838	SNORA17	66243	downstream	"RNHAL1,L1_Rn,"
1	98797117	98797567	128.72	9.72	4.93	2	1	ENSRNOG00000045020	SNORD22	37016	downstream	"MIRb,"
10	79870711	79872690	130.66	6.68	4.93	1	2	ENSRNOG00000031579	LOC680393	16932	downstream	"L1_Rn,L1_Rn,"
11	84792208	84792915	128.38	6.77	4.93	8	0	ENSRNOG00000042711	B2GNF1_RAT	25780	downstream	NA
12	13930981	13931671	130.82	7.67	4.93	1	1	ENSRNOG00000024295	LOC679750	64452	downstream	"B1F,"
14	90297096	90297642	124.29	11.8	4.93	1	2	ENSRNOG00000025645	Abca13	582967	downstream	"dust,RNHAL1,"
15	24600063	24600544	123.66	5.08	4.93	2	2	ENSRNOG00000044178	U6	17770	downstream	"dust,dust,"
16	24112885	24113856	125.29	4.49	4.93	1	4	ENSRNOG00000040659	SNORA17	48089	downstream	"RNLTR4c-int,RNERVK8,RNLTR4c,NICER3B_Rn-int,"
16	46583164	46584092	130.88	8.61	4.93	1	0	ENSRNOG00000040709	SNORA17	226528	downstream	NA
16	57830599	57831543	125.19	6.36	4.93	1	1	ENSRNOG00000035589	rno-mir-383	166758	downstream	"L1_Rn,"
16	80407038	80407549	125.76	7.97	4.93	3	3	ENSRNOG00000027245	LOC498662	54657	downstream	"B1_Mur3,dust,B3,"
17	16277004	16277488	125.27	6.72	4.93	4	2	ENSRNOG00000041979	7SK	6776	downstream	"MLT1A1,RMER3D1,"
17	22683183	22683501	130.82	9.03	4.93	1	0	ENSRNOG00000016115	Q9QX07_RAT	22432	downstream	NA
17	60176144	60176756	125.74	6.57	4.93	1	1	ENSRNOG00000017863	Zeb1	58329	downstream	"dust,"
19	19576577	19577622	124.59	4.7	4.93	3	4	ENSRNOG00000043008	Q6TXJ6_RAT	39420	downstream	"L1ME1,MLT1A,trf,L1MA4,"
19	43655932	43656926	124.67	6.44	4.93	5	2	ENSRNOG00000031097	Syce1l	18060	downstream	"MTE2a,MIR,"
2	139973208	139973776	125.29	4.94	4.93	2	0	ENSRNOG00000010799	Ccrn4l	147102	downstream	NA
2	182064507	182065221	124.72	9.43	4.93	6	1	ENSRNOG00000020797	She	21838	downstream	"B1_Mur3,"
2	208166647	208167613	127.26	7.36	4.93	1	1	ENSRNOG00000044908	SNORA17	73088	downstream	"L1_Rn,"
2	235599475	235599931	123.66	5.57	4.93	5	1	ENSRNOG00000036927	NA	14310	downstream	"AT_rich,"
2	98230121	98231200	125.52	8.43	4.93	1	2	ENSRNOG00000038768	NA	59954	downstream	"AT_rich,L1_Rn,"
20	32134122	32134544	124.59	10.58	4.93	2	0	ENSRNOG00000000414	B1H279_RAT	87136	downstream	NA
20	46267726	46268454	130.63	5.93	4.93	4	2	ENSRNOG00000000299	Foxo3	4908	downstream	"B4A,PB1D10,"
3	15145705	15148027	128.87	9.17	4.93	1	1	ENSRNOG00000005668	Ndufa8	16329	downstream	"trf,"
3	41994264	41995274	125.55	7.98	4.93	4	5	ENSRNOG00000006623	Cd302	2559	downstream	"L1MC,RLTR20B2,(TG)n,dust,trf,"
4	153593127	153593500	129.03	8.09	4.93	1	0	ENSRNOG00000013589	Q80YV8_RAT	89551	downstream	NA
4	155831613	155832570	129.03	8.7	4.93	3	1	ENSRNOG00000000021	Fbxl14	6627	downstream	"ID4_,"
4	180476298	180477880	125.78	6.44	4.93	2	1	ENSRNOG00000027869	Q5U1X4_RAT	8463	downstream	"B3,"
4	24021399	24022350	128.38	6.68	4.93	1	5	ENSRNOG00000031306	LOC499994	257911	downstream	"L1_Rn,trf,trf,dust,RAL_Rn-int,"
4	510330	511836	127.29	7.41	4.93	2	2	ENSRNOG00000040338	Gm10469	14441	downstream	"L1_Rn,L1_Rat1,"
4	87600097	87600980	129.14	2.96	4.93	3	1	ENSRNOG00000036211	U6	14613	downstream	"RNHAL1,"
5	122897205	122898414	125.09	7.19	4.93	1	1	ENSRNOG00000037937	NA	100199	downstream	"RatSatRep2,"
6	103093281	103093791	125.28	10.58	4.93	3	0	ENSRNOG00000030024	TISB_RAT	31310	downstream	NA
6	111745014	111745737	123.66	4.8	4.93	10	0	ENSRNOG00000032679	RGD1563496	10109	downstream	NA
6	45486229	45487260	125.53	5.96	4.93	1	1	ENSRNOG00000045375	SNORA17	3525	downstream	"L1_Rat1,"
6	71670673	71671555	129.88	6.5	4.93	2	2	ENSRNOG00000005286	B1H259_RAT	22302	downstream	"ORR1C1,RatSatRep2,"
7	104618639	104619855	126.75	4.34	4.93	1	1	ENSRNOG00000032937	Gm10764	95777	downstream	"L1_Rat1,"
7	66396970	66398075	125.64	8.31	4.93	2	2	ENSRNOG00000032335	RGD1559995	344243	downstream	"Lx8,dust,"
8	112969234	112969945	130.89	10.99	4.93	6	1	ENSRNOG00000017704	Sema3f	6901	downstream	"dust,"
9	113212705	113213233	127.21	9.12	4.93	1	6	ENSRNOG00000037220	RGD1564051	21352	downstream	"RMER3-int,trf,trf,RNLTR8B-int,RNLTR8B,trf,"
X	116304747	116305720	123.62	5.52	4.93	1	1	ENSRNOG00000043282	NA	38552	downstream	"L1_Rat1,"
X	135450092	135451096	127.3	7.01	4.93	1	2	ENSRNOG00000030622	Enox2	122124	downstream	"RatSatRep2,dust,"
1	158358159	158358880	125.27	6.52	4.93	1	2	ENSRNOG00000019192	Arhgef17	17578	intronic	"RSINE1,PB1D7,"
1	167978903	167979286	129.15	5.77	4.93	1	0	ENSRNOG00000009812	LOC691036	61297	intronic	NA
1	187953302	187953949	125.16	10.84	4.93	1	4	ENSRNOG00000020394	RGD1306730	42248	intronic	"trf,trf,RSINE1,ID_B1,"
1	21253352	21254024	125.74	7.3	4.93	1	4	ENSRNOG00000013994	Enpp1	29674	intronic	"(TG)n,dust,trf,trf,"
1	22861097	22861605	124.33	5.3	4.93	1	0	ENSRNOG00000016627	Eya4	15155	intronic	NA
1	261775705	261776166	124.59	4.35	4.93	1	1	ENSRNOG00000042786	Vti1a	111702	intronic	"trf,"
1	85263827	85264536	128.41	8.83	4.93	1	1	ENSRNOG00000020830	RGD1304580	2679	intronic	"L2,"
1	87430100	87430736	126.74	6.04	4.93	1	0	ENSRNOG00000021142	Pepd	149	intronic	NA
1	88253806	88254367	123.64	9.43	4.93	1	1	ENSRNOG00000021573	Dpy19l3	57798	intronic	"B2_Rat4,"
10	53895937	53896648	128.41	8.06	4.93	1	0	ENSRNOG00000002987	Myh1	119079	intronic	NA
10	74163771	74164688	128.72	6.13	4.93	1	0	ENSRNOG00000003544	Tbx4	27355	intronic	NA
10	75234678	75235377	126.75	10.17	4.93	1	1	ENSRNOG00000005447	RGD1311564	29265	intronic	"ORR1A_Rn,"
10	97966216	97966505	124.28	8.52	4.93	1	1	ENSRNOG00000024557	Ccdc46	217202	intronic	"L2,"
11	35683999	35684442	126.73	10.17	4.93	1	1	ENSRNOG00000001652	Erg	76056	intronic	"(TG)n,"
12	46233278	46234129	125.29	7.54	4.93	1	3	ENSRNOG00000037476	Galnt9	40532	intronic	"dust,(TCCA)n,trf,"
12	6107955	6109055	124.59	8.01	4.93	1	2	ENSRNOG00000000906	RGD1307396	18376	intronic	"L3,RLTR11A,"
13	57575543	57576274	127.18	12.21	4.93	1	2	ENSRNOG00000003385	GLRX2_RAT	7697	intronic	"MIRb,trf,"
14	102816681	102817400	123.66	4.99	4.93	1	1	ENSRNOG00000008917	Ehbp1	134565	intronic	"B3,"
14	89603662	89604455	130.88	8.38	4.93	1	0	ENSRNOG00000037632	LOC688553	15898	intronic	NA
15	3117610	3118841	126.75	11.58	4.93	1	1	ENSRNOG00000012325	Adk	341281	intronic	"L1MEb,"
16	38899609	38900249	129.15	8.37	4.93	1	3	ENSRNOG00000032604	NA	416242	intronic	"dust,(TTCC)n,trf,"
16	9586328	9587180	125.29	6.66	4.93	1	0	ENSRNOG00000020265	Rbp3	7707	intronic	NA
17	23510520	23511650	124.33	5.94	4.93	1	3	ENSRNOG00000016123	Rnf144b	104923	intronic	"A-rich,dust,B2_Rat1,"
18	26279644	26280189	125.55	10.68	4.93	1	5	ENSRNOG00000026050	Epb4.1l4a	83687	intronic	"(GA)n,dust,trf,RSINE1,dust,"
19	16602030	16602537	124.66	10.5	4.93	1	4	ENSRNOG00000011728	Fto	256785	intronic	"dust,(CAAAC)n,trf,dust,"
19	30595943	30596427	123.61	10.84	4.93	1	3	ENSRNOG00000011697	RGD1560620	95360	intronic	"MTB_Rn,dust,trf,"
19	50117817	50118827	125.13	10.84	4.93	1	2	ENSRNOG00000016257	Cotl1	12436	intronic	"ID_B1,ID_B1,"
2	180875639	180876330	125.27	10.84	4.93	1	2	ENSRNOG00000020279	Syt11	22145	intronic	"ID4_,B2_Rn1,"
2	181255296	181255812	125.53	8.94	4.93	1	1	ENSRNOG00000020500	Clk2	5752	intronic	"PB1D10,"
2	181631085	181631924	128.77	6.87	4.93	1	0	ENSRNOG00000020663	Pygo2	2518	intronic	NA
2	191513983	191514422	129.09	7.77	4.93	1	0	ENSRNOG00000033560	Polr3c	13866	intronic	NA
2	49571710	49572527	130.88	5.72	4.93	1	1	ENSRNOG00000011522	Hcn1	45761	intronic	"L1_Rn,"
20	10817493	10818446	128.77	5.48	4.93	1	3	ENSRNOG00000023210	Trappc10	42401	intronic	"(TTGG)n,dust,trf,"
20	12810608	12811286	126.74	6.14	4.93	2	7	ENSRNOG00000001297	Prmt2	10209	intronic	"ORR1D2-int,ORR1D1,trf,ORR1B2,ORR1B2,ORR1B1,ORR1C2,"
20	13526139	13526897	127.25	6.99	4.93	1	0	ENSRNOG00000001237	Cabin1	43316	intronic	NA
20	19348008	19349127	126.98	8.52	4.93	1	7	ENSRNOG00000024011	Ank3	231762	intronic	"B4,PB1D9,ID_B1,dust,(TAAA)n,trf,L1_Rn,"
20	27171448	27172338	127.22	6.46	4.93	1	2	ENSRNOG00000043436	Cbara1	28058	intronic	"dust,B1_Mur1,"
20	29868043	29868532	123.66	5.9	4.93	1	1	ENSRNOG00000000396	Ddx50	29210	intronic	"trf,"
20	3643163	3644346	127.26	7.59	4.93	2	0	ENSRNOG00000000839	Nfkbil1	13922	intronic	NA
20	9724503	9725387	123.66	9.46	4.93	1	5	ENSRNOG00000001169	Slc37a1	34842	intronic	"(CGTG)n,trf,dust,trf,Lx4A,"
3	10760278	10760653	123.62	8.45	4.93	1	0	ENSRNOG00000009218	Prdm12	7567	intronic	NA
3	155869263	155870922	125.77	6.57	4.93	1	2	ENSRNOG00000015857	Ctsa	2986	intronic	"MER20B,PB1D7,"
3	159667727	159668312	125.74	5.39	4.93	1	1	ENSRNOG00000012175	Nfatc2	105916	intronic	"MLT1B,"
4	117511147	117511834	125.27	9.74	4.93	1	1	ENSRNOG00000010378	Slc4a5	78762	intronic	"U6,"
4	119998577	119999224	124.33	5.6	4.93	2	9	ENSRNOG00000015768	Cml5	8217	intronic	"(TG)n,dust,(CATA)n,dust,trf,trf,(TC)n,dust,trf,"
4	173060358	173061194	125.29	6.81	4.93	1	3	ENSRNOG00000008766	Grin2b	122829	intronic	"B1_Mur2,Lx7,Lx8,"
5	107069485	107070189	129.88	8.28	4.93	1	0	ENSRNOG00000011280	Mllt3	18893	intronic	NA
5	147687317	147688202	123.66	9.21	4.93	1	2	ENSRNOG00000007057	Csmd2	68892	intronic	"PB1D10,ID_B1,"
5	156371555	156372266	124.29	12.2	4.93	1	2	ENSRNOG00000013602	Usp48	20438	intronic	"B1F1,B1F,"
5	169716851	169718275	127.18	6.82	4.93	1	0	ENSRNOG00000011967	Nphp4	5813	intronic	NA
6	110081348	110081808	129.88	11.8	4.93	1	0	ENSRNOG00000009318	Ttll5	135382	intronic	NA
6	132844436	132845455	129.08	4.6	4.93	1	8	ENSRNOG00000043143	Eml1	18846	intronic	"dust,trf,trf,(TG)n,trf,(TG)n,B3A,MER2,"
6	137978824	137979235	125.27	6.45	4.93	1	0	ENSRNOG00000014595	Brf1	28817	intronic	NA
6	20745727	20746178	124.77	11.39	4.93	1	0	ENSRNOG00000027191	Birc6	21361	intronic	NA
7	111022378	111022813	128.74	10.58	4.93	1	0	ENSRNOG00000007916	Ptk2	62176	intronic	NA
7	114638575	114639537	125.78	14.28	4.93	1	8	ENSRNOG00000030334	Adck5	8404	intronic	"B3,B1_Mur1,trf,dust,(TG)n,trf,(TG)n,Lx8,"
7	123242749	123243285	125.74	5.89	4.93	1	0	ENSRNOG00000014137	Fbln1	34595	intronic	NA
7	24831017	24832028	124.33	7.46	4.93	1	1	ENSRNOG00000004682	LOC100310874	16066	intronic	"L1_Rat1,"
7	47676346	47676733	125.16	10.52	4.93	1	0	ENSRNOG00000006426	Syt1	119150	intronic	NA
8	11858617	11859370	124.59	7.1	4.93	1	4	ENSRNOG00000022515	Hephl1	66835	intronic	"dust,(TTTTG)n,trf,MLT1F1,"
8	126075805	126076619	129.04	7.53	4.93	1	3	ENSRNOG00000019271	RGD1565726	208458	intronic	"Lx5,trf,MT2B,"
8	26341198	26341639	130.84	8.69	4.93	1	0	ENSRNOG00000007142	B3gat1	7980	intronic	NA
8	58181643	58182422	130.88	8.23	4.93	1	0	ENSRNOG00000011381	Acsbg1	30842	intronic	NA
8	64150531	64150947	129.15	6.27	4.93	1	1	ENSRNOG00000031777	RGD1566296	200438	intronic	"B3A,"
9	14222853	14223961	130.79	5.01	4.93	1	4	ENSRNOG00000012708	3110082D06Rik	201376	intronic	"B3A,RNHAL1,trf,L1_Rat1,"
9	57888277	57888919	129.15	8.4	4.93	1	3	ENSRNOG00000022899	Als2cr7	47652	intronic	"L1MB4,dust,MIRb,"
X	12972385	12972849	125.74	9.46	4.93	1	2	ENSRNOG00000008472	Rbm10	322	intronic	"B2_Rat1,dust,"
1	137237355	137238517	126.76	8.31	4.93	1	1	ENSRNOG00000011458	Znf592	49019	NA	"trf,"
18	74342298	74343072	124.33	7.09	4.93	1	0	ENSRNOG00000042957	Loxhd1	6005	NA	NA
1	16022030	16022461	124.28	10.84	4.93	2	0	ENSRNOG00000034602	SNORA41	221466	upstream	NA
1	19102734	19103647	130.63	8.26	4.93	1	4	ENSRNOG00000011245	Arhgap18	59869	upstream	"Lx7,RLTR15,ORR1E,B1F,"
1	263830981	263831747	123.66	5.08	4.93	3	2	ENSRNOG00000017364	NA	36019	upstream	"dust,trf,"
1	54497533	54498648	128.78	5.34	4.93	5	1	ENSRNOG00000031411	NA	38647	upstream	"L1_Rn,"
1	72518574	72519672	124.71	6.41	4.93	3	2	ENSRNOG00000043196	Vom2r-ps59	25339	upstream	"L1_Rn,L1_Rn,"
1	77213532	77214059	129.15	6.63	4.93	11	2	ENSRNOG00000016701	Gng8	7846	upstream	"B4,B1_Mur1,"
10	21860719	21861819	123.24	7.3	4.93	1	3	ENSRNOG00000045395	7SK	377994	upstream	"dust,A-rich,dust,"
10	29234020	29234539	128.39	9.82	4.93	1	0	ENSRNOG00000038969	NA	64513	upstream	NA
11	35433615	35434830	130.84	7.23	4.93	1	3	ENSRNOG00000001656	Kcnj15	143468	upstream	"RMER15-int,RMER15-int,Lx8,"
14	101308033	101308762	127.24	8.23	4.93	1	0	ENSRNOG00000005393	Sertad2	64780	upstream	NA
14	104926212	104926809	127.13	11.8	4.93	4	1	ENSRNOG00000030658	A830031A19Rik	48881	upstream	"dust,"
15	22758242	22759198	123.66	7.93	4.93	4	0	ENSRNOG00000029267	RL39_RAT	44363	upstream	NA
16	61860586	61861614	127.25	5.56	4.93	6	1	ENSRNOG00000013310	LOC364609	1845	upstream	"URR1A,"
16	7391808	7392765	128.87	7.72	4.93	2	1	ENSRNOG00000044726	SNORA48	23610	upstream	"RMER19B,"
16	84756559	84757279	126.74	6.25	4.93	3	0	ENSRNOG00000037789	NA	76926	upstream	NA
17	86948724	86949471	125.72	8.36	4.93	2	0	ENSRNOG00000022917	NA	161557	upstream	NA
17	87547993	87548811	128.41	9.01	4.93	1	0	ENSRNOG00000017595	Rsu1	9704	upstream	NA
18	75372041	75372560	128.76	9.36	4.93	2	3	ENSRNOG00000016393	Slc14a2	119684	upstream	"(TG)n,dust,trf,"
19	53917866	53918705	129.88	7.37	4.93	6	2	ENSRNOG00000035902	Y_RNA	68107	upstream	"MIR_Mars,MIR,"
19	54662920	54663840	124.71	6.35	4.93	4	1	ENSRNOG00000018228	LOC678914	40332	upstream	"MER77,"
2	142330789	142332146	125.19	5.05	4.93	2	1	ENSRNOG00000010843	Nhlrc3	72802	upstream	"L1_Rat1,"
2	231115036	231115424	128.37	9.82	4.93	4	1	ENSRNOG00000044795	SNORA70	19045	upstream	"RMER17C,"
2	244403924	244404596	125.74	6.9	4.93	3	1	ENSRNOG00000015260	Lpar3	27845	upstream	"trf,"
2	62711931	62712878	130.63	9.08	4.93	2	2	ENSRNOG00000039074	NA	8966	upstream	"dust,dust,"
2	93787035	93787792	128.75	11.39	4.93	1	6	ENSRNOG00000044213	U1	129530	upstream	"MLT1J2,dust,B4,Lx5,trf,dust,"
20	18676715	18677355	125.11	10.99	4.93	1	0	ENSRNOG00000044852	RNaseP_nuc	32915	upstream	NA
20	48975577	48976961	123.62	7.09	4.93	1	4	ENSRNOG00000000325	Prep	49340	upstream	"ID4,dust,MIRb,B3,"
3	100962714	100963496	124.31	5.41	4.93	1	1	ENSRNOG00000040833	SNORA17	265912	upstream	"L1_Rn,"
3	153493564	153494598	125.28	9.36	4.93	3	4	ENSRNOG00000027554	NA	7633	upstream	"B3,dust,(CA)n,LTR33A,"
3	35953678	35954901	128.83	7.36	4.93	1	2	ENSRNOG00000036020	Y_RNA	18534	upstream	"L1_Rn,dust,"
3	66803239	66804247	126.75	7.03	4.93	2	3	ENSRNOG00000005256	Zc3h15	17846	upstream	"URR1A,RatSatRep2,L1_Rn,"
4	177585687	177586124	127.24	6.19	4.93	3	1	ENSRNOG00000036997	NA	1283	upstream	"RSINE1,"
4	24561556	24561931	125.16	9.85	4.93	3	2	ENSRNOG00000007996	NA	12114	upstream	"RNLTR9,Lx8,"
4	58433110	58433488	125.16	9.93	4.93	1	0	ENSRNOG00000011524	Mkln1	42592	upstream	NA
4	80338694	80339099	129.15	5.8	4.93	2	0	ENSRNOG00000012228	Skap2	38583	upstream	NA
5	13550339	13551953	125.1	4.81	4.93	1	2	ENSRNOG00000007640	Npbwr1	86755	upstream	"L1_Mur1,RNHAL1,"
6	87304968	87305878	130.63	9.71	4.93	1	7	ENSRNOG00000041084	SNORA17	288194	upstream	"L1_Rat1,Lx,L1_Rn,dust,(CAAAA)n,trf,L1_Rn,"
7	6771518	6772364	125.25	5.6	4.93	2	4	ENSRNOG00000039965	Olr1012	9965	upstream	"RNLTR9,dust,RNERVK9,dust,"
8	110933476	110934314	129.88	8.01	4.93	2	1	ENSRNOG00000023007	Col6a6	40898	upstream	"LTR16C,"
9	9504997	9506049	125.54	6.74	4.93	3	9	ENSRNOG00000045091	U6	18905	upstream	"(A)n,dust,trf,trf,trf,dust,trf,trf,B4,"
X	10285836	10286735	127.26	6.97	4.93	1	2	ENSRNOG00000014029	Klhl13	58405	upstream	"L1_Rn,dust,"
X	112640721	112641667	125.11	8.81	4.93	1	2	ENSRNOG00000035866	U3	255152	upstream	"RNIAP1b,dust,"
1	173096189	173096618	130.4	7.12	4.94	1	3	ENSRNOG00000043958	7SK	93998	downstream	"MTE2a,trf,L1MEc,"
1	25569642	25570187	131.07	5.47	4.94	2	2	ENSRNOG00000036165	U6	223895	downstream	"L1_Rn,L1VL4,"
1	261054078	261054595	130.75	11.8	4.94	1	1	ENSRNOG00000015124	Gpam	347490	downstream	"MIRb,"
1	47095210	47096209	129.18	6.78	4.94	6	4	ENSRNOG00000012415	Brp44l	5850	downstream	"MIRb,(CAAA)n,dust,trf,"
1	47557959	47558958	128.42	8.47	4.94	5	1	ENSRNOG00000039255	Gpr31	24861	downstream	"trf,"
1	51850332	51851600	123.24	5.03	4.94	4	1	ENSRNOG00000042892	RGD1561667	8504	downstream	"L1_Mur1,"
1	76052688	76053549	131.07	6.37	4.94	4	2	ENSRNOG00000038281	NA	22235	downstream	"L1_Rat1,L1_Rn,"
10	102703113	102704495	124.15	4.44	4.94	1	3	ENSRNOG00000036251	rno-mir-297	98237	downstream	"dust,(CAAA)n,trf,"
10	106072887	106074054	127.31	6.01	4.94	12	5	ENSRNOG00000033152	RS18_RAT	5763	downstream	"B1F1,trf,dust,B3,B1_Rn,"
10	15805900	15806544	124.33	13.02	4.94	1	2	ENSRNOG00000020644	Nsg2	103129	downstream	"MIRb,RMER30,"
10	7806438	7806846	130.54	8.67	4.94	1	1	ENSRNOG00000025471	NA	68971	downstream	"B1F,"
11	35905889	35906640	124.36	8.03	4.94	1	2	ENSRNOG00000034308	U4	41696	downstream	"MTB_Rn,MTEa,"
11	9006440	9007154	123.98	9.36	4.94	2	0	ENSRNOG00000041100	SNORD22	66800	downstream	NA
12	7074653	7075201	129.18	6.88	4.94	3	3	ENSRNOG00000039873	NA	38181	downstream	"RLTR19C,RMER1B,PB1D9,"
13	100452370	100453095	128.28	7.73	4.94	3	1	ENSRNOG00000026688	RGD1561315	215759	downstream	"B3A,"
13	3939228	3940390	124.42	2.92	4.94	1	1	ENSRNOG00000030028	LOC682491	439946	downstream	"RNHAL1,"
13	46726853	46727197	129.94	9.35	4.94	2	2	ENSRNOG00000003031	Atp2b4	29806	downstream	"dust,dust,"
13	79053132	79053565	130.08	8.94	4.94	2	2	ENSRNOG00000003720	Prrx1	24265	downstream	"L1_Rat1,AT_rich,"
13	94641322	94643386	129.91	5.94	4.94	2	5	ENSRNOG00000028924	Smyd3	154373	downstream	"L1MA4,L1MA4,(TA)n,dust,trf,"
15	105255965	105256377	130.4	6.47	4.94	4	0	ENSRNOG00000010737	Mbnl2	100491	downstream	NA
16	73910598	73911454	128.9	8.28	4.94	5	6	ENSRNOG00000019277	Vdac3	12352	downstream	"ORR1D2,BC1_Rn,trf,trf,trf,dust,"
17	33666212	33667298	130.77	4.91	4.94	2	2	ENSRNOG00000035318	U1	78642	downstream	"L1_Rat1,B2_Rat3,"
17	76939986	76940644	131.02	9.32	4.94	6	1	ENSRNOG00000042328	Akr1c12l1	29849	downstream	"L1_Rn,"
18	79071341	79072221	124.36	10.53	4.94	1	0	ENSRNOG00000016303	Zfp236	79525	downstream	NA
19	28462857	28463665	123.75	10.84	4.94	1	0	ENSRNOG00000026960	RGD1565102	3611	downstream	NA
19	34534226	34535102	128.33	5.87	4.94	1	1	ENSRNOG00000044976	U3	123069	downstream	"L1_Rn,"
2	119896493	119897220	124.4	8.25	4.94	2	3	ENSRNOG00000011261	Ttc14	208946	downstream	"L1_Mur3,dust,L1_Rn,"
2	166715302	166716057	123.36	3.67	4.94	2	5	ENSRNOG00000044831	SNORA17	87311	downstream	"RNERVK8c,RNERVK8c,RNLTR8A,trf,L1_Rat4,"
2	235158191	235159017	129.18	9.25	4.94	2	4	ENSRNOG00000010047	Ddit4l	27435	downstream	"L1_Rn,dust,trf,RNHAL1,"
2	237843037	237843838	129.18	10.87	4.94	2	1	ENSRNOG00000036420	NA	411111	downstream	"MER63C,"
2	28213678	28214182	129.18	7.53	4.94	1	1	ENSRNOG00000039913	NA	192860	downstream	"B4,"
2	30641996	30642904	129.77	5	4.94	1	1	ENSRNOG00000044039	SNORA17	48008	downstream	"L1ME1,"
20	41264303	41264898	131.06	10.16	4.94	3	3	ENSRNOG00000025078	LOC294447	26770	downstream	"RMER2,trf,PB1,"
20	4588955	4589973	124.24	7.81	4.94	9	10	ENSRNOG00000039398	Tesb	9546	downstream	"RMER21A,trf,dust,(TTTG)n,trf,trf,RMER21A,(TG)n,trf,RMER21A,"
3	159782733	159783577	130.72	12.2	4.94	2	5	ENSRNOG00000012175	Nfatc2	9090	downstream	"ID4_,PB1D10,trf,dust,ID_B1,"
3	160568182	160569054	130.94	5.79	4.94	2	0	ENSRNOG00000036767	NA	56900	downstream	NA
3	166603868	166604809	131.07	7.97	4.94	1	2	ENSRNOG00000007477	Edn3	112500	downstream	"dust,trf,"
3	25909514	25910124	129.18	8.9	4.94	1	2	ENSRNOG00000039018	NA	14405	downstream	"L1MA4,MTD,"
3	35040911	35041575	130.4	9.81	4.94	1	4	ENSRNOG00000029898	NA	20351	downstream	"RMER13B,RLTR26,trf,RLTR26,"
3	35148126	35149136	130.52	7.88	4.94	2	1	ENSRNOG00000044399	SNORA40	51617	downstream	"L1_Rn,"
3	53196936	53197676	124.4	9.49	4.94	2	7	ENSRNOG00000023181	RGD1565767	71369	downstream	"trf,trf,trf,trf,dust,dust,B3,"
3	94596218	94597818	130.49	4.48	4.94	2	10	ENSRNOG00000022000	NA	27933	downstream	"(CA)n,dust,trf,trf,L1_Mur2,dust,A-rich,dust,RatSatRep2,RNHAL1,"
4	183136165	183136543	124.46	8.75	4.94	2	2	ENSRNOG00000044395	SNORA17	19384	downstream	"Lx8,L1_Mur3,"
4	8608933	8609437	125.39	9.49	4.94	4	2	ENSRNOG00000029686	NA	36438	downstream	"dust,trf,"
5	121324019	121324722	124.4	8.33	4.94	1	1	ENSRNOG00000023879	NA	63035	downstream	"L1_Rn,"
5	130861945	130862799	123.68	7.79	4.94	1	10	ENSRNOG00000036474	U4	412	downstream	"trf,AT_rich,dust,U4,B1_Mur4,ID_B1,trf,ID_Rn2,ID_B1,(CAAAG)n,"
5	150964845	150965942	129.95	4.5	4.94	2	5	ENSRNOG00000010531	Oprd1	49221	downstream	"RAL_Rn,RAL_Rn-int,trf,trf,trf,"
5	22775112	22776130	124.33	9.29	4.94	2	7	ENSRNOG00000040091	NA	68479	downstream	"MTD,RNLTR8C,RNLTR8B,dust,(TTTC)n,trf,L1ME1,"
5	36946547	36947580	128.88	6.55	4.94	1	2	ENSRNOG00000043251	LOC366334	26000	downstream	"Lx7,L1_Rat1,"
5	48349334	48350012	130.75	11.39	4.94	1	2	ENSRNOG00000005724	Map3k7	96697	downstream	"L1MB7,B3,"
5	79827992	79828440	125.5	10.99	4.94	1	1	ENSRNOG00000024501	Rgs3	220045	downstream	"RSINE1,"
7	16274786	16275587	123.72	7.1	4.94	1	5	ENSRNOG00000035023	7SK	376	downstream	"ID_B1,B3,7SK,B3,B3,"
7	88197046	88198082	123.27	8.66	4.94	3	3	ENSRNOG00000004387	Utp23	27625	downstream	"MLT1B,L1M3,L1M3,"
8	123947411	123949183	130.33	4.73	4.94	5	9	ENSRNOG00000032945	Ctdspl	13167	downstream	"(TAGA)n,dust,trf,(TG)n,dust,trf,trf,ORR1D2,MTE2a,"
8	129001272	129002128	123.72	7.7	4.94	4	4	ENSRNOG00000033908	NA	16824	downstream	"L1_Rat3,RNLTR8B,RNERVK8,RNERVK8,"
8	44953639	44954347	129.18	9.13	4.94	2	1	ENSRNOG00000042704	Q9R0N2_RAT	23635	downstream	"MIR,"
9	102895071	102895752	129.18	9.24	4.94	1	2	ENSRNOG00000015898	Fert2	298898	downstream	"L1M3,L1MC,"
9	52531147	52532919	124.16	3.57	4.94	3	5	ENSRNOG00000012223	Dnah7	10449	downstream	"L1_Rn,L1MA6,dust,trf,trf,"
X	14422252	14423446	124.62	4.52	4.94	1	2	ENSRNOG00000044262	U6	263093	downstream	"L1_Rn,RNHAL1,"
X	64958535	64959212	124.48	11.8	4.94	1	1	ENSRNOG00000038384	LOC680813	113695	downstream	"RNERVK9,"
1	110332081	110332705	128.3	12.61	4.94	1	0	ENSRNOG00000022581	Atp10a	156527	intronic	NA
1	155375656	155376409	125.46	9.2	4.94	1	6	ENSRNOG00000014251	Capn5	45527	intronic	"MIRm,dust,trf,(CAAAC)n,trf,trf,"
1	205715185	205716177	130.68	6.31	4.94	1	1	ENSRNOG00000013387	Tpcn2	17479	intronic	"ID_Rn2,"
1	207524816	207525438	130.01	6.19	4.94	1	0	ENSRNOG00000031485	NA	18399	intronic	NA
1	220192607	220193426	124.36	5.49	4.94	1	2	ENSRNOG00000025539	Vps13a	28887	intronic	"L1_Rn,L1_Rn,"
1	241150484	241150987	123.4	6.44	4.94	1	0	ENSRNOG00000018392	Tnks2	38343	intronic	NA
1	263549563	263550044	124.36	7.79	4.94	1	2	ENSRNOG00000013687	Ablim1	16509	intronic	"MIRb,MER63,"
1	264338801	264340651	128.25	6.55	4.94	1	4	ENSRNOG00000017406	Atrnl1	407506	intronic	"trf,trf,trf,L1M5,"
10	109550363	109551323	130.01	5.9	4.94	1	2	ENSRNOG00000004604	Q4G035_RAT	19441	intronic	"trf,(CTG)n,"
10	29301593	29302156	124.62	9.99	4.94	1	1	ENSRNOG00000038969	NA	3060	intronic	"MLT1A0,"
10	40574496	40575168	123.4	7.95	4.94	1	1	ENSRNOG00000011892	Slc36a2	16462	intronic	"B4A,"
10	75047964	75048421	123.32	10.58	4.94	1	0	ENSRNOG00000004549	Dhx40	32669	intronic	NA
10	99874866	99875545	130.56	11.8	4.94	1	8	ENSRNOG00000004437	Map2k6	15282	intronic	"ID4,(TG)n,dust,trf,dust,trf,(CCAA)n,trf,"
11	30182938	30183994	127.3	9.78	4.94	1	0	ENSRNOG00000021569	Tiam1	49301	intronic	NA
11	31859609	31860858	124.36	9.77	4.94	1	4	ENSRNOG00000002001	Itsn1	138081	intronic	"B4A,dust,dust,B1_Mur1,"
11	63549650	63550516	129.96	10.5	4.94	1	2	ENSRNOG00000001525	Igsf11	90791	intronic	"ORR1B2,AT_rich,"
12	36360173	36361060	127.34	3.62	4.94	1	2	ENSRNOG00000001352	RGD1309762	22677	intronic	"B4A,B1F,"
13	67471580	67472199	127.39	8.61	4.94	1	0	ENSRNOG00000002347	Rgl1	283367	intronic	NA
13	70200763	70201452	123.79	9.35	4.94	1	0	ENSRNOG00000000040	BC034090	12228	intronic	NA
14	16670149	16671173	124.51	4.09	4.94	1	0	ENSRNOG00000002208	Shroom3	34705	intronic	NA
14	99787161	99787530	124.23	5.92	4.94	1	0	ENSRNOG00000004606	Meis1	45112	intronic	NA
15	107116760	107117460	128.25	8.76	4.94	1	0	ENSRNOG00000012710	Phgdhl1	111409	intronic	NA
15	3130235	3131253	123.75	8.4	4.94	1	6	ENSRNOG00000012325	Adk	328656	intronic	"L1MC5,dust,trf,(CAAAAA)n,trf,trf,"
15	33080404	33081397	130.89	5.95	4.94	1	1	ENSRNOG00000016983	Myh7	14632	intronic	"trf,"
16	5737626	5737999	124.38	6.19	4.94	1	1	ENSRNOG00000009738	Q7TPK4_RAT	5070	intronic	"B4A,"
16	81534756	81535490	131.07	6.16	4.94	1	1	ENSRNOG00000017154	Atp11a	90105	intronic	"RMER4B,"
17	11738704	11739184	129.78	9.2	4.94	1	1	ENSRNOG00000018839	NTRK2_RAT	72950	intronic	"URR1B,"
17	51936165	51936725	129.18	9.5	4.94	1	1	ENSRNOG00000025891	NA	400	intronic	"L1_Rat2,"
17	67143753	67144336	130.07	10.99	4.94	1	0	ENSRNOG00000002624	Edaradd	28716	intronic	NA
17	86001444	86002029	130.57	10.06	4.94	1	1	ENSRNOG00000016403	Olah	5106	intronic	"L1MA4,"
17	86480303	86481379	128.31	4.82	4.94	1	3	ENSRNOG00000016538	RGD1564327	168971	intronic	"dust,B4A,L1MD1,"
18	11961694	11962615	124.47	7.11	4.94	1	1	ENSRNOG00000017031	Dsc1	17217	intronic	"Lx7,"
19	17156394	17157057	129.18	11.7	4.94	1	2	ENSRNOG00000013307	Chd9	80988	intronic	"AT_rich,dust,"
19	30392626	30393345	127.4	10.75	4.94	2	5	ENSRNOG00000018483	Smad1	43740	intronic	"PB1D10,B4,RSINE1,dust,trf,"
19	35604734	35605487	130.68	7.41	4.94	1	0	ENSRNOG00000018000	Ranbp10	56977	intronic	NA
19	47306313	47307219	124.36	9.69	4.94	1	1	ENSRNOG00000012671	Gan	42781	intronic	"ID_B1,"
2	140678612	140679254	123.4	7.72	4.94	1	4	ENSRNOG00000013333	Maml3	61858	intronic	"(TG)n,dust,trf,RSINE1,"
2	198982078	198982699	128.91	11.39	4.94	1	2	ENSRNOG00000019333	Hipk1	32632	intronic	"B1_Mur4,ID_B1,"
2	235647971	235648606	124.16	4.63	4.94	1	0	ENSRNOG00000010655	Mttp	6877	intronic	NA
2	249801830	249802321	123.66	5.7	4.94	1	1	ENSRNOG00000033940	Eltd1	37230	intronic	"Lx5,"
2	72586134	72587523	124.44	6.37	4.94	1	1	ENSRNOG00000026392	Cdh12	146237	intronic	"L1_Rat1,"
2	77591827	77592372	123.4	7.08	4.94	1	1	ENSRNOG00000024645	NA	427	intronic	"B3,"
20	23019585	23020564	127.44	5.75	4.94	1	0	ENSRNOG00000000651	M6prbp1	1000	intronic	NA
20	5654170	5655057	124.51	5.47	4.94	1	1	ENSRNOG00000000487	Grm4	1068	intronic	"trf,"
3	10028848	10029889	127.4	4.79	4.94	1	1	ENSRNOG00000006894	Dyt1	4277	intronic	"RLTR15,"
3	117237245	117238038	123.66	5.26	4.94	1	2	ENSRNOG00000004763	Sirpa	27129	intronic	"B4A,dust,"
3	44322188	44322548	128.9	10.54	4.94	1	0	ENSRNOG00000030763	Dpp4	38032	intronic	NA
3	53217338	53217699	128.9	10.54	4.94	1	1	ENSRNOG00000009382	Mettl8	92801	intronic	"B3A,"
3	75485510	75486242	131.07	6.74	4.94	1	0	ENSRNOG00000012307	Mybpc3	6931	intronic	NA
3	8909854	8910619	130.51	4.21	4.94	1	0	ENSRNOG00000014584	Odf2	32916	intronic	NA
3	90276030	90277457	129.82	7.75	4.94	1	2	ENSRNOG00000022660	Ccdc73	16953	intronic	"L1_Rn,AT_rich,"
4	150263998	150264658	130.4	8.36	4.94	1	0	ENSRNOG00000006527	Slc6a1	14133	intronic	NA
4	160794610	160795416	130.39	12.67	4.94	2	5	ENSRNOG00000012269	Lpcat3	8261	intronic	"B1F,dust,PB1D9,B3A,trf,"
4	164111800	164112699	130.4	10.3	4.94	1	1	ENSRNOG00000025751	NA	14261	intronic	"L4,"
4	79685230	79686133	129.18	11.64	4.94	1	1	ENSRNOG00000010886	Nfe2l3	16971	intronic	"ORR1A_Rn,"
5	152060605	152061021	124.4	5.75	4.94	2	0	ENSRNOG00000042855	Ahdc1	41361	intronic	NA
5	156484020	156484442	129.18	6.88	4.94	1	1	ENSRNOG00000013825	Rap1gap	59347	intronic	"CT-rich,"
5	160014522	160015174	130.4	9.24	4.94	1	5	ENSRNOG00000014305	Fbxo42	9026	intronic	"ID4,ID_B1,PB1D10,trf,B1_Mur4,"
5	168290574	168292823	124.17	4.81	4.94	1	4	ENSRNOG00000018602	Camta1	42746	intronic	"dust,(CCG)n,dust,trf,"
5	23275129	23276027	123.77	5.38	4.94	1	2	ENSRNOG00000006919	RGD1564200	127091	intronic	"L1_Rn,L1M2,"
5	57663633	57664867	130.92	5	4.94	1	3	ENSRNOG00000006485	Topors	12986	intronic	"trf,(TTC)n,dust,"
5	63321052	63321748	127.31	10.58	4.94	1	2	ENSRNOG00000008431	Gabbr2	290855	intronic	"(CCCA)n,trf,"
5	77088908	77089724	130.51	7.34	4.94	1	0	ENSRNOG00000025040	Gng10	5573	intronic	NA
6	112786078	112787351	130.59	4.71	4.94	1	1	ENSRNOG00000024722	NRX3A_RAT	440036	intronic	"L1_Rn,"
6	123539762	123540478	123.31	6.78	4.94	1	1	ENSRNOG00000004709	Foxn3	222560	intronic	"B3,"
6	49656514	49657082	123.4	7.05	4.94	2	0	ENSRNOG00000008423	Gpr22	4826	intronic	NA
7	131950242	131951000	129.18	8.23	4.94	1	2	ENSRNOG00000022778	Pphln1	83388	intronic	"L1MC,ID_B1,"
7	140228073	140228934	129.9	8.06	4.94	1	0	ENSRNOG00000008367	Krt86	5518	intronic	NA
8	112932994	112933585	131.07	5.69	4.94	1	0	ENSRNOG00000017704	Sema3f	29339	intronic	NA
8	119677829	119678524	127.47	9.82	4.94	1	1	ENSRNOG00000011922	Q7TQ74_RAT	69921	intronic	"B1F1,"
8	59479393	59481314	125.31	2.46	4.94	1	1	ENSRNOG00000006864	Znf291	21335	intronic	"L1_Rn,"
9	101774497	101775088	124.52	10.02	4.94	1	1	ENSRNOG00000013875	Fbxl17	410139	intronic	"MER33,"
9	81811839	81812502	130.98	10.36	4.94	1	0	ENSRNOG00000014851	Col4a4	98249	intronic	NA
X	58536290	58537287	129.9	8.03	4.94	1	2	ENSRNOG00000007495	Smpx	44780	intronic	"L1_Rn,RatSatRep2,"
15	107095531	107096171	130.9	8.32	4.94	1	0	ENSRNOG00000012710	Phgdhl1	90180	NA	NA
4	121757238	121758220	123.3	5.27	4.94	1	0	ENSRNOG00000009556	Prokr1	878	NA	NA
5	128306951	128307937	130.02	8.99	4.94	1	1	ENSRNOG00000037795	LOC689088	7322	NA	"L3,"
5	158142409	158143020	130.96	11.39	4.94	1	4	ENSRNOG00000017899	Akr7a3	2423	NA	"(TG)n,dust,trf,ID_B1,"
8	14633072	14633404	130.94	7.67	4.94	1	0	ENSRNOG00000031660	LOC500948	13718	NA	NA
1	65774713	65776424	129.79	5.72	4.94	1	2	ENSRNOG00000015263	Olr5	758	overlap_3prime_ENSRNOE00000146130_exon_number_1	"dust,L1_Rn,"
14	45138403	45139176	124.47	7.15	4.94	1	0	ENSRNOG00000027152	N4bp2	610	overlap_3prime_ENSRNOE00000401789_exon_number_15	NA
1	180616006	180616649	130.4	9.31	4.94	4	2	ENSRNOG00000017842	Scnn1g	60346	upstream	"RNLTR2a-int,RNLTR2a,"
1	260165434	260166210	125.38	8.95	4.94	6	5	ENSRNOG00000014779	Pdcd4	14069	upstream	"(TTTTTG)n,dust,trf,trf,dust,"
1	33576546	33578864	123.37	9.83	4.94	1	8	ENSRNOG00000039655	NA	60119	upstream	"trf,91ES8_RN,SATI_RN,trf,trf,ISAT_RN,SATI_RN,trf,"
1	41475901	41477388	130.54	3.56	4.94	3	2	ENSRNOG00000018935	NA	8059	upstream	"L1_Rn,ORR1A2,"
1	44237656	44238312	124.4	8.74	4.94	2	1	ENSRNOG00000030165	LOC502232	25479	upstream	"B3A,"
10	10133201	10133811	129.18	9.11	4.94	2	1	ENSRNOG00000041962	5S_rRNA	203325	upstream	"dust,"
10	16494622	16495734	127.49	6.13	4.94	1	1	ENSRNOG00000020729	Stc2	19981	upstream	"MIR,"
11	11893546	11894328	124.34	8.95	4.94	1	0	ENSRNOG00000040962	SNORA17	29736	upstream	NA
12	7749352	7749867	124.15	10.99	4.94	2	0	ENSRNOG00000000939	Pomp	16765	upstream	NA
13	105983775	105984146	124.6	8.36	4.94	2	0	ENSRNOG00000003407	Ptpn14	21160	upstream	NA
13	107232983	107234048	124.43	9.64	4.94	6	1	ENSRNOG00000041858	7SK	5181	upstream	"trf,"
13	60360522	60361553	124.64	8.47	4.94	2	1	ENSRNOG00000002811	Fam5c	223826	upstream	"L1_Rn,"
13	86025536	86025976	130.4	6.64	4.94	2	0	ENSRNOG00000038434	4930500M09Rik	221	upstream	NA
13	99969080	99969425	127.4	8.67	4.94	2	0	ENSRNOG00000004066	1700056E22Rik	52401	upstream	NA
14	100821718	100822661	131.02	6.53	4.94	3	3	ENSRNOG00000004959	Actr2	62115	upstream	"B2_Rat4,ID_B1,PB1D7,"
14	12863148	12863750	129.18	8.58	4.94	1	1	ENSRNOG00000002004	Prdm8	62876	upstream	"Lx4B,"
14	32905500	32906105	124.36	6.57	4.94	1	4	ENSRNOG00000035351	U6	85833	upstream	"L4,(TCG)n,dust,trf,"
14	44238957	44239728	124.51	7.79	4.94	4	9	ENSRNOG00000035424	U6	112288	upstream	"Lx7,L1_Mur3,MTE2a,(CACG)n,trf,MTE2a,B1_Mur1,MT2B,MTE2a,"
14	86433263	86433763	123.33	10.91	4.94	7	1	ENSRNOG00000012378	Dbnl	17145	upstream	"RMER3C,"
14	87548987	87549858	123.4	10.64	4.94	2	3	ENSRNOG00000008241	Eif6-ps1	83244	upstream	"RMER1B,L1MA5,RMER15,"
14	8821524	8822213	123.72	10.24	4.94	1	5	ENSRNOG00000002099	Wdfy3	94888	upstream	"ORR1B2,B1_Mur3,(GA)n,dust,trf,"
14	88570413	88570773	130.72	7.83	4.94	1	1	ENSRNOG00000008840	LOC686087	343201	upstream	"MIRb,"
15	31140778	31142020	123.34	7.47	4.94	8	1	ENSRNOG00000039338	NA	2048	upstream	"L1_Rn,"
15	34912389	34913735	127.45	7.44	4.94	5	4	ENSRNOG00000031868	Q63224_RAT	8989	upstream	"Lx,trf,RNHAL1,RatSatRep2,"
15	49873393	49873795	124.46	11.23	4.94	1	0	ENSRNOG00000042510	LOC367277	150	upstream	NA
15	66295094	66296091	124.6	5.84	4.94	1	2	ENSRNOG00000008970	Pcdh17	97078	upstream	"L1_Rn,L1_Rn,"
16	85026909	85027700	130.68	7.98	4.94	2	1	ENSRNOG00000024169	RGD1565902	10764	upstream	"trf,"
17	11219088	11220016	130.39	11.82	4.94	2	3	ENSRNOG00000036402	NA	94150	upstream	"MTC,L1MD2,B3,"
17	13118626	13119708	125.36	4.34	4.94	1	1	ENSRNOG00000012747	Spock1	79690	upstream	"dust,"
17	94568803	94569377	124.36	7.15	4.94	3	1	ENSRNOG00000033951	NA	41156	upstream	"B3,"
18	13901741	13902788	130	6.37	4.94	1	1	ENSRNOG00000022156	RGD1308160	84785	upstream	"L1_Rn,"
2	113159400	113160432	125.49	5.36	4.94	2	2	ENSRNOG00000013269	Tnfsf10	44904	upstream	"L1_Rn,L1VL4a,"
2	186590401	186591538	125.5	8.47	4.94	4	1	ENSRNOG00000010105	S100a11	29959	upstream	"L1_Mur2,"
2	209742028	209743490	123.25	6.07	4.94	1	3	ENSRNOG00000043497	RGD1561877	15836	upstream	"RatSatRep2,L1_Rn,RatSatRep2,"
2	236240952	236241768	130.71	7.73	4.94	1	3	ENSRNOG00000015913	Tspan5	73785	upstream	"trf,L1M4c,URR1B,"
2	25233570	25234338	123.72	11.94	4.94	2	0	ENSRNOG00000010560	Q811U9_RAT	56977	upstream	NA
3	14658519	14659185	123.4	6.71	4.94	3	4	ENSRNOG00000013219	NA	7102	upstream	"B4A,RMER20B,trf,RLTR26,"
3	164171943	164172543	127.49	6.16	4.94	3	1	ENSRNOG00000041507	NA	26326	upstream	"MLT1E,"
3	168664972	168665637	124.4	7.55	4.94	1	0	ENSRNOG00000034720	5S_rRNA	16497	upstream	NA
3	55049127	55049495	124.6	8.58	4.94	2	1	ENSRNOG00000029423	RGD1562409	87755	upstream	"B3A,"
3	6799921	6800882	124.41	5.21	4.94	1	11	ENSRNOG00000008749	Col5a1	26246	upstream	"MLT-int,dust,dust,dust,trf,trf,trf,(TG)n,trf,trf,MLT1A0-int,"
4	177634513	177635307	123.4	5.85	4.94	4	3	ENSRNOG00000045285	SNORA52	11642	upstream	"B1_Mur3,trf,Lx2B,"
4	177677307	177678008	131.06	10.99	4.94	4	0	ENSRNOG00000008747	Plekha5	25362	upstream	NA
4	180231297	180232204	128.23	9.26	4.94	3	1	ENSRNOG00000043892	U6	23817	upstream	"RSINE1,"
4	181824203	181824880	130.6	5.55	4.94	1	0	ENSRNOG00000042587	Sox5	18015	upstream	NA
4	71682876	71683417	125.37	10.99	4.94	1	2	ENSRNOG00000041125	SNORA17	75828	upstream	"L1_Rn,RatSatRep2,"
5	169887290	169889223	130.01	8.21	4.94	2	3	ENSRNOG00000036899	NA	63429	upstream	"MLT1K,dust,B3,"
6	109467857	109468280	130.08	8.73	4.94	3	1	ENSRNOG00000007901	Tmed10	55928	upstream	"L1_Mur3,"
6	147491406	147492666	130.56	7	4.94	3	1	ENSRNOG00000041738	U6	48943	upstream	"L1_Rn,"
6	70834814	70835672	129.8	4.99	4.94	1	3	ENSRNOG00000004165	Prkd1	382177	upstream	"RNLTR4b,RNLTR4b-int,RNLTR2-int,"
7	49252936	49253583	123.75	12.21	4.94	1	2	ENSRNOG00000006682	Nav3	390846	upstream	"dust,ORR1B1,"
7	70823144	70824053	123.4	9.51	4.94	2	3	ENSRNOG00000010865	Cohh1	16472	upstream	"RSINE1,AT_rich,AT_rich,"
8	18847516	18848328	130.4	7.59	4.94	4	1	ENSRNOG00000039894	NA	10964	upstream	"L1_Rn,"
8	5096162	5097291	124.65	8.62	4.94	2	2	ENSRNOG00000040163	NA	137421	upstream	"SRV_RN-int,RNHAL1,"
9	10600170	10600628	130.35	10.09	4.94	2	1	ENSRNOG00000041531	NA	10549	upstream	"RSINE1,"
9	56206383	56207508	130.38	6.36	4.94	4	1	ENSRNOG00000010185	RGD1306941	66274	upstream	"L1_Rn,"
9	85902850	85903462	130.75	13.02	4.94	10	1	ENSRNOG00000030020	Alpi	6497	upstream	"B1_Mur2,"
9	91973674	91974182	124.42	11.18	4.94	8	1	ENSRNOG00000016567	Otos	106892	upstream	"trf,"
X	66806286	66806915	124.4	7.76	4.94	1	1	ENSRNOG00000032416	NA	35710	upstream	"L1_Rn,"
X	77218993	77220096	125.34	8.41	4.94	1	1	ENSRNOG00000042198	NA	114466	upstream	"L1_Rn,"
16	70268350	70268675	128.14	7.29	4.95	1	0	ENSRNOG00000014213	Thap1	4445	contained_in_exon_ENSRNOE00000135684_exon_number_3	NA
1	233651491	233651929	128.19	9.93	4.95	3	1	ENSRNOG00000016456	Il33	19310	downstream	"URR1A,"
1	75388108	75389445	123.92	6.92	4.95	3	3	ENSRNOG00000034879	U6	137554	downstream	"ORR1E,RLTR25B,L1_Rn,"
1	90652121	90652735	123.87	9.79	4.95	8	8	ENSRNOG00000044446	U7	2065	downstream	"ORR1A4,(CA)n,dust,trf,trf,(GA)n,B3,dust,"
10	13013241	13014800	130.43	7.68	4.95	1	5	ENSRNOG00000004333	A1L1L4_RAT	16260	downstream	"dust,(TTC)n,trf,trf,CT-rich,"
10	4822346	4823279	124.04	11.38	4.95	7	8	ENSRNOG00000002568	Socs1	2375	downstream	"dust,(CACG)n,trf,trf,MT2B,dust,B1_Rn,MIRb,"
11	64861688	64862219	130.12	4.53	4.95	4	1	ENSRNOG00000027116	NA	1270	downstream	"ERVL-E,"
12	12712119	12712597	130.4	6.78	4.95	2	2	ENSRNOG00000024418	NA	9293	downstream	"L2,B4A,"
12	18622637	18623922	130.29	8.26	4.95	3	5	ENSRNOG00000043372	NA	15230	downstream	"RNLTR8B,RNERVK8,trf,RNERVK8,RAL_Rn-int,"
12	45277339	45278054	123.52	6.97	4.95	1	1	ENSRNOG00000027489	Mn1	77776	downstream	"dust,"
12	5610489	5611303	130.32	10.45	4.95	1	1	ENSRNOG00000000899	B3galtl	139592	downstream	"trf,"
13	101592672	101593304	123.84	9.95	4.95	1	4	ENSRNOG00000002402	LOC305046	39238	downstream	"MTE2b,(CA)n,dust,trf,"
13	63824781	63825446	130.08	10.83	4.95	3	1	ENSRNOG00000043871	SNORA17	133746	downstream	"L1_Rn,"
14	56492572	56493691	124.05	5.17	4.95	1	1	ENSRNOG00000012367	Pcdh7	831320	downstream	"L1_Rn,"
15	23987594	23988099	123.84	8.23	4.95	1	0	ENSRNOG00000034626	U1	25504	downstream	NA
17	71418012	71418499	130.32	4.91	4.95	2	0	ENSRNOG00000014670	Q75QC5_RAT	87114	downstream	NA
19	26560285	26560863	127.73	6.61	4.95	5	11	ENSRNOG00000003580	Ucp1	24664	downstream	"dust,(CCA)n,dust,(CCA)n,RNLTR4a,(CCA)n,trf,trf,dust,trf,(CCA)n,"
2	133031165	133032428	128.21	5.32	4.95	1	2	ENSRNOG00000030057	NA	52149	downstream	"L1_Rn,L1_Rn2,"
2	224993247	224993926	124.11	9.77	4.95	4	1	ENSRNOG00000022636	Alpk1	3428	downstream	"dust,"
2	31096051	31096790	123.51	7.35	4.95	6	4	ENSRNOG00000017864	Bdp1	5976	downstream	"RLTR31_Rn2,RMER3D1,RMER3D1,dust,"
2	7533322	7534176	127.49	5.87	4.95	1	2	ENSRNOG00000033404	NA	1226170	downstream	"RNHAL1,L1VL4a,"
2	83968142	83969212	131.18	9.36	4.95	2	3	ENSRNOG00000041039	SNORA17	75791	downstream	"RatSatRep2,L1_Rn,L1_Rat2,"
20	10188024	10189339	129.23	9.32	4.95	2	10	ENSRNOG00000041610	NA	16104	downstream	"ID_B1,ID_B1,ID_B1,dust,(CCA)n,trf,B1_Mur3,dust,trf,(TAAA)n,"
4	169459111	169459709	123.92	5.56	4.95	5	8	ENSRNOG00000005692	Tas2r114	61145	downstream	"RNLTR3-int,RNLTR2a-int,RNLTR2a,dust,dust,trf,trf,(GA)n,"
4	172611530	172612196	130.08	12.29	4.95	1	1	ENSRNOG00000035389	SNORA36	48065	downstream	"Lx4B,"
4	52666495	52667543	130.4	4.99	4.95	1	2	ENSRNOG00000017799	LOC685895	145649	downstream	"dust,L1_Rat1,"
5	111083350	111084165	131.1	6.46	4.95	2	2	ENSRNOG00000022643	LOC366414	37458	downstream	"L1_Rod,L1_Rn,"
5	172527044	172527747	124.13	8.03	4.95	11	4	ENSRNOG00000042062	LOC680656	19686	downstream	"RNLTR3-int,RNLTR8B,RNERVK8,RNLTR4-int,"
6	2709518	2709911	130.08	8.12	4.95	1	3	ENSRNOG00000006523	Arl6ip2	61564	downstream	"dust,(CCG)n,trf,"
6	51972407	51973169	123.51	7.03	4.95	2	3	ENSRNOG00000040505	SNORA17	45155	downstream	"BC1_Rn,dust,MLT1B,"
6	66774338	66775441	130.12	7.55	4.95	1	1	ENSRNOG00000044732	U2	192713	downstream	"L1_Rn,"
6	9729815	9730724	130.28	12.84	4.95	1	0	ENSRNOG00000042306	NA	98387	downstream	NA
7	136358381	136359315	130.12	4.22	4.95	3	2	ENSRNOG00000007065	RPAP3_RAT	57273	downstream	"L1MD2,dust,"
8	57623277	57624066	129.24	10.48	4.95	1	2	ENSRNOG00000000196	Cyp19a1	48778	downstream	"L1M5,PB1D10,"
9	45485356	45485811	131.13	11.8	4.95	4	0	ENSRNOG00000021294	Mstn	53698	downstream	NA
9	72290054	72290483	131.11	10.5	4.95	1	7	ENSRNOG00000017611	Tnp1	108305	downstream	"L1_Rn2,RNLTR2b-int,RNLTR2b,(CA)n,dust,trf,RNLTR2b,"
9	73024523	73025546	123.92	6.72	4.95	3	2	ENSRNOG00000044843	SNORA48	17260	downstream	"L1VL4,L1_Rn,"
X	123904131	123904809	123.84	12.51	4.95	8	3	ENSRNOG00000035238	5S_rRNA	311171	downstream	"ID4,tRNA-Ala-GCA,dust,"
X	18064770	18065331	127.49	4.71	4.95	2	3	ENSRNOG00000039781	NA	44633	downstream	"Lx8,RNLTR4c,ID4,"
1	118222856	118223584	129.18	8.64	4.95	1	0	ENSRNOG00000015503	Otud7a	116167	intronic	NA
1	212346865	212347884	123.98	6.76	4.95	1	4	ENSRNOG00000032929	Incenp	5994	intronic	"(CTG)n,dust,trf,MIRb,"
1	230157221	230157874	123.87	8.2	4.95	1	1	ENSRNOG00000011931	Smarca2	142164	intronic	"dust,"
1	253334197	253334910	127.49	5.32	4.95	1	0	ENSRNOG00000012922	Ccdc147	8910	intronic	NA
1	261805996	261806394	129.18	6.76	4.95	1	2	ENSRNOG00000042786	Vti1a	141993	intronic	"trf,trf,"
1	43780643	43781312	123.87	10.44	4.95	1	4	ENSRNOG00000018013	PRKN2_RAT	365765	intronic	"L1_Rat1,dust,dust,5S,"
1	86607722	86608621	127.73	8.89	4.95	1	2	ENSRNOG00000021113	B1WC32_RAT	26094	intronic	"B3,RSINE1,"
10	48481481	48482151	129.2	7.49	4.95	1	1	ENSRNOG00000002277	NCOR1_RAT	147062	intronic	"dust,"
10	85822779	85823723	123.53	5.87	4.95	1	4	ENSRNOG00000009427	Tbx21	11399	intronic	"(CACCAT)n,(CCA)n,dust,(CCA)n,"
11	32660441	32661057	127.49	5.43	4.95	1	1	ENSRNOG00000001704	Runx1	64968	intronic	"dust,"
13	67523169	67523432	123.43	7.51	4.95	1	0	ENSRNOG00000002347	Rgl1	231778	intronic	NA
13	68091543	68092203	123.87	10.08	4.95	1	1	ENSRNOG00000027697	Nmnat2	122036	intronic	"B1F1,"
13	70993559	70993874	130.41	7.07	4.95	1	7	ENSRNOG00000003882	Cep350	613	intronic	"PB1D10,(TG)n,dust,trf,trf,trf,B3A,"
13	81335057	81335705	127.73	7.92	4.95	1	4	ENSRNOG00000003248	Mpzl1	22872	intronic	"(CAAAA)n,dust,trf,(TTTG)n,"
14	102771071	102771746	130.08	9.16	4.95	1	0	ENSRNOG00000008917	Ehbp1	180175	intronic	NA
14	38046436	38047419	130.32	7.31	4.95	1	4	ENSRNOG00000038961	NA	45651	intronic	"RNHAL1,RatSatRep2,trf,dust,"
14	7280851	7281528	130.08	11.76	4.95	1	1	ENSRNOG00000002057	Slc10a6	10156	intronic	"PB1D9,"
14	84395176	84395956	127.72	10.3	4.95	1	2	ENSRNOG00000019645	Osbp2	116551	intronic	"URR1A,L1MB8,"
16	19665990	19666606	130.08	12.71	4.95	1	1	ENSRNOG00000020269	Sfrs14	7751	intronic	"dust,"
17	12583889	12584241	127.6	7.46	4.95	1	1	ENSRNOG00000019533	RGD1565218	57811	intronic	"dust,"
17	59341829	59342258	127.73	5.66	4.95	1	7	ENSRNOG00000016391	Arid4b	75513	intronic	"dust,dust,trf,trf,(TAAG)n,trf,trf,"
2	142570801	142571531	123.87	9.16	4.95	1	3	ENSRNOG00000021670	Frem2	33258	intronic	"B4A,dust,dust,"
2	179599350	179600168	129.22	7.43	4.95	1	6	ENSRNOG00000043511	Etv3l	7634	intronic	"ID_Rn2,Tigger5,trf,Tigger5,AT_rich,B3A,"
2	222979584	222980341	127.73	9.24	4.95	1	0	ENSRNOG00000009345	Ugt8	68693	intronic	NA
2	41304832	41306105	124.11	6.98	4.95	1	1	ENSRNOG00000042536	Pde4d	29578	intronic	"Lx8,"
20	43570254	43570678	123.84	8.29	4.95	1	0	ENSRNOG00000000596	Fyn	68401	intronic	NA
20	44605886	44606450	124.4	8.92	4.95	1	1	ENSRNOG00000000583	Cdc2l6	78423	intronic	"trf,"
3	87202245	87202996	129.83	10.17	4.95	1	3	ENSRNOG00000005136	Ldlrad3	67196	intronic	"dust,(GGAA)n,trf,"
4	107788100	107788663	127.5	10.58	4.95	1	8	ENSRNOG00000038064	NA	18420	intronic	"Lx9,dust,trf,(TG)n,trf,trf,(CGTG)n,Lx9,"
4	126188511	126189957	131.12	4.42	4.95	1	1	ENSRNOG00000010213	Fgd5	869	intronic	"MIRb,"
4	136191469	136192092	129.18	10.15	4.95	1	1	ENSRNOG00000005632	Pdzrn3	63498	intronic	"(CATATA)n,"
4	173957484	173957942	123.87	7.31	4.95	1	3	ENSRNOG00000005787	Erp27	9061	intronic	"dust,trf,RNLTR15A2,"
4	69720039	69721019	130.61	7.11	4.95	1	2	ENSRNOG00000025519	Sval1	15344	intronic	"RatSatRep2,RNHAL1,"
5	138870728	138871638	127.53	7.54	4.95	1	1	ENSRNOG00000028659	RGD1563016	19513	intronic	"dust,"
5	169031975	169032469	123.84	9.39	4.95	1	0	ENSRNOG00000042627	Q3KQW8_RAT	40076	intronic	NA
5	51627763	51628681	131.1	8.17	4.95	1	1	ENSRNOG00000009453	Mobkl2b	182093	intronic	"dust,"
6	135944523	135946389	128.21	4.91	4.95	1	8	ENSRNOG00000008145	Traf3	19148	intronic	"Lx4B,MER46C,MTD,trf,trf,MTD,dust,MTD,"
7	141242150	141242744	127.73	7.49	4.95	1	3	ENSRNOG00000036852	NA	9307	intronic	"dust,dust,dust,"
7	46932664	46933061	131.17	10.99	4.95	1	3	ENSRNOG00000004925	MYPT1_RAT	56112	intronic	"MIRb,trf,B3A,"
7	9404606	9404995	123.87	6.61	4.95	1	1	ENSRNOG00000025091	NA	166267	intronic	"RNLTR20,"
8	101618640	101619389	122.82	4.58	4.95	1	3	ENSRNOG00000011909	Rasa2	116129	intronic	"RNHAL1,B2_Rat4,dust,"
8	22266569	22267684	123.4	8.5	4.95	1	3	ENSRNOG00000015189	Bbs9	26802	intronic	"PB1,dust,RSINE1,"
8	22384623	22385696	129.2	6.4	4.95	1	2	ENSRNOG00000015189	Bbs9	144856	intronic	"trf,trf,"
1	136022825	136023897	123.43	7.86	4.95	1	3	ENSRNOG00000025167	Sema4b	21590	NA	"PB1D10,ID_B1,trf,"
1	145200635	145201427	127.61	6.93	4.95	1	1	ENSRNOG00000031869	NA	231691	upstream	"RatSatRep2,"
1	161196437	161197101	123.87	7.21	4.95	16	3	ENSRNOG00000030169	Olr103	8476	upstream	"B1_Rn,RNLTR4a,RNERVK8,"
1	184563818	184564426	130.31	6.11	4.95	3	2	ENSRNOG00000015218	Nsmce1	9195	upstream	"RLTR14,dust,"
10	102563264	102564126	123.24	9.18	4.95	2	0	ENSRNOG00000036733	NA	155784	upstream	NA
10	103761932	103762584	129.2	6.51	4.95	2	2	ENSRNOG00000024711	Sdk2	61965	upstream	"dust,CT-rich,"
10	34145753	34146418	130.41	9.07	4.95	14	8	ENSRNOG00000031138	Irgm	5303	upstream	"dust,dust,Lx7,dust,trf,(TG)n,trf,Lx7,"
13	102716353	102717031	130.31	6.53	4.95	2	3	ENSRNOG00000044237	SNORA70	71573	upstream	"dust,(TTTC)n,trf,"
13	49413662	49414345	129.18	11.12	4.95	4	2	ENSRNOG00000008741	RGD1310950	25155	upstream	"dust,RMER15,"
13	63093990	63094927	123.5	6.25	4.95	1	1	ENSRNOG00000044417	U3	219997	upstream	"L1_Rn,"
13	81814409	81815124	123.8	11.39	4.95	5	0	ENSRNOG00000040915	SNORD24	18211	upstream	NA
14	111575789	111576876	131.22	5.63	4.95	2	7	ENSRNOG00000006356	RGD1562229	39903	upstream	"NICER_Rn,NICER_Rn-int,trf,trf,ID_Rn2,dust,NICER_Rn-int,"
15	81725645	81726532	123.87	11.13	4.95	1	6	ENSRNOG00000038041	RGD1560069	41214	upstream	"(TG)n,dust,trf,RSINE1,RLTR31_Rn2,dust,"
15	82650432	82650961	123.87	7.72	4.95	2	4	ENSRNOG00000024813	LOC692032	178514	upstream	"RSINE1,trf,ID4,LTR40a,"
16	50083909	50085217	128.18	7.51	4.95	2	4	ENSRNOG00000021726	Q7TNI8_RAT	29001	upstream	"trf,L2,trf,dust,"
17	79955734	79956314	128.33	10.16	4.95	2	8	ENSRNOG00000019336	Gata3	35853	upstream	"RSINE1,dust,trf,trf,trf,trf,(CA)n,dust,"
18	56091019	56091673	130.31	7.99	4.95	2	3	ENSRNOG00000043592	NA	63532	upstream	"RNHAL1,RNHAL1,RatSatRep2,"
18	62786450	62787447	127.73	9.08	4.95	2	1	ENSRNOG00000030242	NA	58542	upstream	"HAL1,"
19	15595658	15596306	130.1	12.61	4.95	3	1	ENSRNOG00000011180	Irx5	154756	upstream	"dust,"
19	36928066	36928690	127.73	7.5	4.95	10	6	ENSRNOG00000020406	Tmed6	2147	upstream	"MIRb,(TG)n,dust,trf,RNLTR9,ORR1D2,"
2	31990990	31991602	123.87	9.76	4.95	1	3	ENSRNOG00000033461	RGD1565370	230296	upstream	"RatSatRep2,L1_Rn,Lx5,"
3	169543194	169544182	130.62	5.36	4.95	2	3	ENSRNOG00000021870	Slco4a1	22606	upstream	"RNLTR8C,trf,RNLTR22,"
4	29070183	29071371	127.64	4.75	4.95	1	1	ENSRNOG00000011008	Bet1	118808	upstream	"L1_Rn,"
4	29341420	29341972	123.87	8.81	4.95	1	1	ENSRNOG00000029780	RGD1561836	103	upstream	"dust,"
5	147527947	147528330	128.2	10.34	4.95	2	1	ENSRNOG00000032889	Hmgb4	40886	upstream	"MIRb,"
5	47910615	47911016	130.08	11.39	4.95	1	0	ENSRNOG00000005724	Map3k7	342022	upstream	NA
5	4979425	4979887	130.4	7.11	4.95	2	0	ENSRNOG00000044302	SNORA40	62221	upstream	NA
5	51935997	51936958	127.73	9.13	4.95	1	2	ENSRNOG00000009478	RGD1359108	70792	upstream	"RLTR10_Rat,dust,"
5	9556605	9557421	123.92	6.5	4.95	2	1	ENSRNOG00000007240	Rrs1	250613	upstream	"L1_Rat1,"
6	60782647	60783257	131.17	13.02	4.95	1	1	ENSRNOG00000006368	Lrrn3	6386	upstream	"B4,"
6	9813536	9813914	127.73	5.28	4.95	2	1	ENSRNOG00000015603	Prkce	100945	upstream	"B4A,"
7	135021118	135021882	127.49	14.65	4.95	1	3	ENSRNOG00000004831	Arid2	639	upstream	"L1ME1,dust,L1VL4,"
7	23713998	23714568	127.53	3.95	4.95	1	1	ENSRNOG00000038944	NA	81969	upstream	"RNHAL1,"
8	44128349	44128745	123.87	6.46	4.95	1	1	ENSRNOG00000008187	Ubash3b	97810	upstream	"B1F1,"
8	78734230	78734746	127.61	6.38	4.95	1	0	ENSRNOG00000033996	RGD1565900	119	upstream	NA
9	101560129	101560568	127.73	11.8	4.95	1	8	ENSRNOG00000034177	Efna5	27471	upstream	"ID_Rn2,trf,trf,trf,dust,trf,trf,trf,"
9	19929613	19930202	130.08	11.51	4.95	5	3	ENSRNOG00000024755	RGD1562107	36184	upstream	"(A)n,dust,trf,"
9	4101183	4101958	129.18	9.2	4.95	2	1	ENSRNOG00000010637	Tbc1d5	11507	upstream	"L1_Rn,"
9	43438852	43439863	127.53	5.56	4.95	1	2	ENSRNOG00000043838	NA	4958	upstream	"L1_Mur2,NICER-int,"
X	126903994	126905355	123.46	3.36	4.95	2	1	ENSRNOG00000030475	Mum1l1	8092	upstream	"L1_Rn,"
X	51927606	51928188	130.28	10.58	4.95	1	2	ENSRNOG00000041422	U6atac	3511	upstream	"L1_Rn,dust,"
1	124567417	124568575	129.58	8.54	4.96	1	0	ENSRNOG00000044552	SNORA17	322242	downstream	NA
11	87475608	87476342	129.24	7.3	4.96	2	1	ENSRNOG00000001829	Ube2v2	259766	downstream	"RatSatRep2,"
14	57978252	57979131	127.64	3.88	4.96	1	2	ENSRNOG00000044475	SNORA17	68897	downstream	"RNLTR4b-int,RNLTR4b,"
14	72715019	72716143	127.64	6.76	4.96	2	1	ENSRNOG00000005094	C1qtnf7	69935	downstream	"L1_Rn,"
15	22432829	22434043	128.02	8.76	4.96	4	2	ENSRNOG00000009694	Bmp4	146072	downstream	"URR1A,MTEb,"
16	27860542	27861958	131.37	4.01	4.96	1	5	ENSRNOG00000042242	LOC690669	127934	downstream	"RNLTR19A,dust,NICER19A-int,trf,dust,"
17	33575492	33576374	123.96	5.56	4.96	2	5	ENSRNOG00000035318	U1	12078	downstream	"dust,trf,(TGG)n,PB1D10,dust,"
17	76956385	76957093	129.57	6.73	4.96	6	2	ENSRNOG00000042328	Akr1c12l1	13450	downstream	"L1_Rn,L1_Rn,"
18	70476904	70477329	131.32	11.8	4.96	4	4	ENSRNOG00000015634	SMAD4_RAT	15291	downstream	"BC1_Rn,ID_Rn1,dust,Lx8,"
2	22045261	22045639	129.32	7.85	4.96	4	1	ENSRNOG00000014927	Zcchc9	9216	downstream	"ID_Rn2,"
2	81053408	81054082	122.85	10.37	4.96	1	2	ENSRNOG00000010548	NA	336998	downstream	"L1_Rn,L1_Rn,"
3	59409225	59413573	127.84	3.1	4.96	3	3	ENSRNOG00000023227	NA	1845	downstream	"trf,trf,trf,"
4	150284625	150285644	128.01	9.1	4.96	2	1	ENSRNOG00000006527	Slc6a1	34760	downstream	"dust,"
5	105604853	105605628	129.52	5.86	4.96	4	0	ENSRNOG00000006977	NA	40493	downstream	NA
6	110455406	110456306	130.2	11.11	4.96	2	4	ENSRNOG00000041356	NA	54228	downstream	"MIRm,(TG)n,trf,dust,"
7	111671556	111671987	129.77	10.99	4.96	2	2	ENSRNOG00000037401	NA	58223	downstream	"dust,L1ME4a,"
7	32826416	32827122	129.24	7.03	4.96	3	3	ENSRNOG00000041718	7SK	16136	downstream	"trf,MER33,ID_B1,"
7	67086749	67087598	123.87	7.49	4.96	13	7	ENSRNOG00000025570	Os9	13394	downstream	"L1MA4,RLTR20B2,(CA)n,dust,trf,RLTR20B2,RLTR23,"
8	11212188	11212875	131.24	8.13	4.96	5	0	ENSRNOG00000024757	RGD1310444	31719	downstream	NA
8	125652537	125653448	128.11	13.01	4.96	3	0	ENSRNOG00000031127	Snrpe	60989	downstream	NA
9	103914320	103914700	128.1	10.99	4.96	2	0	ENSRNOG00000036542	5S_rRNA	33293	downstream	NA
9	106651534	106652647	131.26	7.11	4.96	1	1	ENSRNOG00000030389	Lrrc30	132210	downstream	"ORR1E,"
9	28988711	28989696	129.24	5.76	4.96	1	2	ENSRNOG00000011100	NA	149819	downstream	"L1_Rn,L1_Mur2,"
X	113600509	113601632	123.88	6.41	4.96	4	3	ENSRNOG00000031294	RGD1563104	33646	downstream	"Lx4A,dust,L1_Rn,"
1	155303809	155304318	129.24	4.73	4.96	1	0	ENSRNOG00000013641	Myo7a	58889	intronic	NA
1	164861263	164861538	123.97	6.48	4.96	1	7	ENSRNOG00000019613	Syt9	139095	intronic	"dust,(TG)n,trf,(TCG)n,trf,ID4_,B4A,"
1	187092973	187093708	130.17	8.98	4.96	1	3	ENSRNOG00000019193	Stx1b	15670	intronic	"RMER4B,ID_Rn2,RMER4A,"
1	231451113	231451504	129.52	7.74	4.96	1	1	ENSRNOG00000014486	Rfx3	150211	intronic	"Lx6,"
1	8686351	8687248	122.85	10.14	4.96	1	2	ENSRNOG00000010753	Aig1	2343	intronic	"dust,dust,"
10	18694786	18695432	123.95	12.21	4.96	1	1	ENSRNOG00000005365	Kcnip1	88664	intronic	"dust,"
10	55917942	55918657	123.94	10.79	4.96	1	0	ENSRNOG00000022210	Alox12b	569	intronic	NA
10	76268040	76268531	122.85	7.33	4.96	1	1	ENSRNOG00000008921	Dynll2	3868	intronic	"B1_Mur1,"
11	36472814	36473194	129.33	8.36	4.96	1	0	ENSRNOG00000028248	Q66H14_RAT	29835	intronic	NA
11	67195451	67196174	129.24	7.69	4.96	1	1	ENSRNOG00000032327	Pdia5	77702	intronic	"B2_Rat4,"
11	83034196	83034619	123.87	6.75	4.96	1	1	ENSRNOG00000023107	Yeats2	30527	intronic	"B3,"
12	40521689	40522816	127.78	6.42	4.96	1	3	ENSRNOG00000001138	Taok3	129904	intronic	"(CCCCG)n,dust,trf,"
14	102400139	102401133	127.78	6.78	4.96	1	5	ENSRNOG00000008735	RGD1309501	125995	intronic	"L1_Rn,ZP3AR,ID_Rn2,L1_Rat1,dust,"
16	23444514	23445386	130.18	5.3	4.96	1	0	ENSRNOG00000013884	Psd3	117759	intronic	NA
16	64057938	64058532	127.75	8.95	4.96	1	1	ENSRNOG00000010392	Nrg1	120142	intronic	"trf,"
16	74679859	74680624	122.84	8.24	4.96	1	4	ENSRNOG00000012878	Atp7b	71871	intronic	"MIRb,ID_Rn2,dust,MIRb,"
17	27395386	27395854	127.65	10.5	4.96	1	0	ENSRNOG00000014264	Phactr1	487637	intronic	NA
17	55872778	55873755	127.8	6.89	4.96	1	1	ENSRNOG00000014028	5033411D12Rik	384042	intronic	"L1_Rn,"
17	84920526	84920916	127.79	9.49	4.96	1	0	ENSRNOG00000018500	Frmd4a	147575	intronic	NA
19	13999645	13999924	128.02	4.93	4.96	1	2	ENSRNOG00000014336	B2GUX3_RAT	20721	intronic	"MIR,trf,"
2	144672767	144673181	122.85	6.94	4.96	1	4	ENSRNOG00000032922	Dclk1	6149	intronic	"dust,(TTTG)n,AT_rich,dust,"
2	193252536	193253052	122.85	8.17	4.96	1	4	ENSRNOG00000019417	Hsd3b5	8844	intronic	"PB1D10,(GA)n,dust,trf,"
2	212597816	212598287	122.85	8.1	4.96	1	0	ENSRNOG00000014515	Cdc14a	55079	intronic	NA
2	220318518	220319106	129.52	8.91	4.96	1	0	ENSRNOG00000015781	Ndst3	109020	intronic	NA
2	94361414	94362394	128.05	7.55	4.96	1	4	ENSRNOG00000011267	Znf704	153258	intronic	"trf,trf,dust,(TG)n,"
20	45554510	45554935	131.32	11.39	4.96	1	0	ENSRNOG00000037668	LOC685584	6131	intronic	NA
3	112694406	112695594	131.26	7.55	4.96	1	1	ENSRNOG00000007302	Fbn1	109712	intronic	"ORR1C1,"
3	116452855	116453639	130.15	13.83	4.96	1	2	ENSRNOG00000017443	Tmem87b	19373	intronic	"5S,B1_Rn,"
4	156109379	156110059	123.92	11.8	4.96	1	5	ENSRNOG00000009264	Erc1	111725	intronic	"Lx8,RNLTR9,dust,trf,Lx8,"
4	64581171	64581561	127.71	10.45	4.96	1	1	ENSRNOG00000026705	Dgki	82456	intronic	"MIRb,"
4	93572052	93573187	127.66	5.12	4.96	1	1	ENSRNOG00000006174	Grid2	929314	intronic	"L1_Rat1,"
5	161714115	161714853	122.85	7.68	4.96	1	3	ENSRNOG00000037048	NA	208384	intronic	"dust,MTEb,dust,"
5	23470845	23471458	123.88	12.61	4.96	1	5	ENSRNOG00000007445	Asph	86902	intronic	"MT2A,dust,trf,trf,ID_Rn1,"
7	138253379	138254255	129.24	8.72	4.96	1	2	ENSRNOG00000029015	Faim2	18811	intronic	"L2,(TGG)n,"
7	36779237	36779776	122.85	10	4.96	1	2	ENSRNOG00000024450	Wdr51b	95745	intronic	"dust,dust,"
7	54449840	54450218	131.33	10.16	4.96	1	0	ENSRNOG00000003889	Tbc1d15	54589	intronic	NA
7	75776217	75777056	122.82	8.47	4.96	1	2	ENSRNOG00000030924	NA	11603	intronic	"ID_Rn2,dust,"
8	114936275	114936960	127.81	10.16	4.96	1	0	ENSRNOG00000020915	Setd2	22424	intronic	NA
9	1588519	1589910	127.74	7.44	4.96	1	1	ENSRNOG00000012618	Efhb	25136	intronic	"L1_Rn,"
9	3376366	3376704	127.9	8.88	4.96	1	0	ENSRNOG00000012942	Satb1	68715	intronic	NA
1	250094762	250095649	127.7	8.75	4.96	1	3	ENSRNOG00000015247	NA	710	NA	"(CTG)n,trf,trf,"
18	62551646	62552390	122.85	9.42	4.96	1	0	ENSRNOG00000016928	Cplx4	15010	NA	NA
18	52295308	52296410	127.77	6.93	4.96	1	2	ENSRNOG00000015161	RGD1566161	647	overlap_3prime_ENSRNOE00000047321_exon_number_1	"(CGG)n,L1MD3,"
11	68869732	68870609	129.59	5.71	4.96	1	1	ENSRNOG00000001793	Heg1	19493	overlap_3prime_ENSRNOE00000354947_exon_number_20	"trf,"
1	10598857	10599967	129.31	7.16	4.96	2	2	ENSRNOG00000041747	U7	150927	upstream	"L1_Rn,RatSatRep2,"
1	121189273	121190304	127.9	6.65	4.96	4	1	ENSRNOG00000013823	Lass3	4720	upstream	"L1_Rat1,"
1	146967484	146968511	131.28	8.67	4.96	2	1	ENSRNOG00000030776	Sytl2	10475	upstream	"L1_Rn,"
1	205462409	205463215	123.9	5.15	4.96	1	0	ENSRNOG00000020918	Ccnd1	95599	upstream	NA
1	89265715	89266363	122.85	11.43	4.96	3	1	ENSRNOG00000044956	7SK	47025	upstream	"dust,"
11	12823443	12824056	129.52	5.76	4.96	1	2	ENSRNOG00000029598	Robo2	10276	upstream	"dust,AT_rich,"
12	28901592	28902325	129.57	7.32	4.96	2	0	ENSRNOG00000043623	NA	43396	upstream	NA
14	44598131	44598701	130.21	7.3	4.96	5	0	ENSRNOG00000045262	SNORA52	11797	upstream	NA
15	20142243	20142805	127.71	12.21	4.96	3	2	ENSRNOG00000041459	NA	40751	upstream	"RNERVK22,RNLTR22,"
16	10415052	10415849	131.35	4.63	4.96	1	2	ENSRNOG00000011993	NA	200	upstream	"dust,L1M2,"
17	20088698	20089102	122.85	7.5	4.96	3	2	ENSRNOG00000045215	Y_RNA	1055	upstream	"dust,MLT2C1,"
18	74572715	74573620	129.74	8.93	4.96	4	1	ENSRNOG00000022501	Rnf165	42396	upstream	"trf,"
2	147705551	147706256	122.85	11.8	4.96	2	1	ENSRNOG00000025738	NA	37973	upstream	"MIRb,"
2	169438206	169438880	122.85	9.45	4.96	1	8	ENSRNOG00000041685	7SK	693328	upstream	"RatSatRep2,RNLTR8B,RatSatRep2,L1_Rat3,L1_Rat3,(TA)n,dust,trf,"
2	201312567	201313511	127.71	5.87	4.96	5	1	ENSRNOG00000032282	Bclp2	40338	upstream	"NICER2_Rn-int,"
2	252367381	252367895	123.87	7.68	4.96	2	0	ENSRNOG00000028328	Tyw3	65985	upstream	NA
5	119265834	119266158	127.74	7.27	4.96	3	2	ENSRNOG00000007779	Kank4	32653	upstream	"B3,trf,"
5	159923909	159924663	129.25	7.91	4.96	10	3	ENSRNOG00000008334	Crocc	12856	upstream	"B3,B3A,PB1D7,"
5	17188333	17189343	130.24	8.47	4.96	7	5	ENSRNOG00000012088	NA	2650	upstream	"L1_Rat1,dust,AT_rich,dust,dust,"
5	22366904	22367254	131.25	8.32	4.96	3	1	ENSRNOG00000005963	Rab2a	22681	upstream	"MLT1A1,"
5	52258949	52260018	129.28	7.85	4.96	2	1	ENSRNOG00000005634	RGD1310773	220394	upstream	"L1_Rn,"
5	62824036	62824811	129.24	4.37	4.96	2	1	ENSRNOG00000009576	Xpa	73265	upstream	"ORR1A_Rn-int,"
5	64072555	64073330	123.87	8.68	4.96	3	3	ENSRNOG00000006369	Alg2	24021	upstream	"dust,Lx8,trf,"
6	32405452	32405799	130.14	8.25	4.96	3	7	ENSRNOG00000006865	Laptm4a	4690	upstream	"(TAGA)n,dust,trf,trf,trf,trf,dust,"
7	133479847	133480589	123.93	6.33	4.96	1	3	ENSRNOG00000006068	Tmem117	131966	upstream	"dust,(CA)n,dust,"
7	19208818	19209154	131.28	5.3	4.96	2	1	ENSRNOG00000031793	LOC300308	20082	upstream	"RNLTR19A-int,"
7	33932175	33933070	128.03	3.7	4.96	1	1	ENSRNOG00000004284	Btg1	97125	upstream	"L1_Rn,"
7	36887864	36888526	131.24	11.65	4.96	2	2	ENSRNOG00000023896	Dusp6	5400	upstream	"MTE2a,ID4_,"
7	39213982	39214782	129.24	6.06	4.96	1	1	ENSRNOG00000023762	NA	763273	upstream	"L1_Rat1,"
7	49473463	49474025	127.71	12.21	4.96	1	1	ENSRNOG00000026252	E2f7	216292	upstream	"dust,"
9	14090954	14092184	127.88	9.4	4.96	2	2	ENSRNOG00000012689	Q7TQN6_RAT	33647	upstream	"Lx,L1_Rn,"
9	21469764	21470398	122.85	11.19	4.96	2	1	ENSRNOG00000029917	NA	55909	upstream	"MLT1A0,"
X	91677732	91678570	123.9	6.23	4.96	1	3	ENSRNOG00000043115	RGD1561690	550	upstream	"B2_Rn2,B4,ID_B1,"
1	15047624	15048411	129.62	12.21	4.97	4	2	ENSRNOG00000043361	NA	20277	downstream	"Lx5,dust,"
11	37541210	37542151	131.46	6.6	4.97	5	4	ENSRNOG00000001963	Mx2	7623	downstream	"RAL_Rn-int,RLTR1_Rat1-int,trf,RLTR1_Rat1,"
12	12746611	12747134	122.85	9.7	4.97	2	5	ENSRNOG00000024418	NA	25199	downstream	"RMER15,RMER3,dust,dust,trf,"
12	27341805	27342448	127.92	9.1	4.97	2	6	ENSRNOG00000000886	Caln1	54302	downstream	"PB1D10,B4A,(CA)n,dust,trf,LTR37B,"
12	42492701	42493409	131.46	9.61	4.97	9	4	ENSRNOG00000001170	Cox6a1	37390	downstream	"dust,RSINE1,trf,ID_B1,"
13	69349191	69350120	129.36	5.37	4.97	1	5	ENSRNOG00000002863	Cacna1e	334752	downstream	"RNLTR4-int,RNERVK8,AT_rich,RNLTR4a,ID_B1,"
16	12210074	12210695	127.92	7.11	4.97	2	2	ENSRNOG00000043488	LOC687954	48430	downstream	"AT_rich,dust,"
16	2794012	2794955	127.93	5.25	4.97	3	7	ENSRNOG00000028380	Ccdc66	17462	downstream	"B2_Rat3,RNLTR4c,ID_Rn1,dust,RNLTR4c-int,RNLTR4c-int,trf,"
18	6365566	6366264	131.46	9.31	4.97	4	1	ENSRNOG00000029344	NA	14866	downstream	"ID4_,"
19	8067104	8067586	122.85	7.85	4.97	1	1	ENSRNOG00000040034	NA	51498	downstream	"ID_B1,"
2	203114204	203114665	129.64	11.39	4.97	4	0	ENSRNOG00000043501	LOC684560	6179	downstream	NA
2	74012936	74013682	122.85	11.14	4.97	2	1	ENSRNOG00000045022	U1	70087	downstream	"ORR1D1,"
3	117760542	117761215	129.36	7.55	4.97	6	1	ENSRNOG00000006961	Snrpb	17521	downstream	"L1M4,"
4	182350280	182351211	127.92	5.97	4.97	1	3	ENSRNOG00000044556	SNORA17	83089	downstream	"MIR3,CT-rich,B4,"
6	142514783	142515584	127.92	6.13	4.97	2	1	ENSRNOG00000029776	NA	12492	downstream	"L1_Rn,"
7	124526253	124526938	122.85	7.44	4.97	1	7	ENSRNOG00000017057	Tbc1d22a	320274	downstream	"B1_Mur4,4.5SRNA,MTEa,L3_Mars,dust,trf,CT-rich,"
X	72334821	72335384	122.85	9.43	4.97	2	4	ENSRNOG00000003643	Map3k7ip3	63907	downstream	"L1_Rat4,RNLTR8B,L1_Rat4,dust,"
X	89709910	89710388	131.46	6.6	4.97	4	3	ENSRNOG00000003359	Ogt	11459	downstream	"B1_Mur2,MTD,RNLTR7a,"
1	41050014	41051370	129.35	6.95	4.97	1	10	ENSRNOG00000018158	RGD1566403	17606	intronic	"trf,dust,B4A,(TG)n,dust,trf,trf,trf,B3A,B4A,"
10	107073504	107074167	129.64	6.19	4.97	1	0	ENSRNOG00000024954	Mgat5b	53635	intronic	NA
10	17445990	17447064	129.73	8.76	4.97	2	3	ENSRNOG00000029838	NA	40635	intronic	"dust,ID4_,B4,"
10	18640945	18641708	131.46	10.35	4.97	1	7	ENSRNOG00000005365	Kcnip1	142505	intronic	"dust,dust,L1M5,AT_rich,trf,dust,B3A,"
11	25112079	25112982	127.97	5.81	4.97	1	2	ENSRNOG00000001544	Cyyr1	45224	intronic	"L1M2,L1_Rn,"
14	102425450	102426067	129.72	11.39	4.97	1	1	ENSRNOG00000008735	RGD1309501	151306	intronic	"L1_Rn,"
14	20515333	20515881	122.85	8.18	4.97	1	4	ENSRNOG00000003134	Slc4a4	223883	intronic	"dust,GA-rich,trf,trf,"
14	87187502	87188368	127.98	9.6	4.97	1	3	ENSRNOG00000007026	H2afv	11676	intronic	"dust,B1_Rn,MT2B,"
15	18852973	18853565	131.46	8.04	4.97	1	2	ENSRNOG00000008167	Abhd6	41030	intronic	"ID_B1,MER58A,"
15	60229619	60230477	129.62	14.24	4.97	1	1	ENSRNOG00000010216	RGD1308772	235737	intronic	"B3,"
16	59354211	59354853	129.36	6.59	4.97	1	0	ENSRNOG00000010780	Dlc1	41281	intronic	NA
16	74571731	74572740	129.34	9.18	4.97	1	0	ENSRNOG00000012757	Nek5	46892	intronic	NA
2	235987034	235987818	131.46	7.98	4.97	1	0	ENSRNOG00000033854	Adh5	35972	intronic	NA
2	59674384	59675143	123.16	7.03	4.97	2	2	ENSRNOG00000039188	NA	2647	intronic	"RatSatRep2,RNHAL1,"
20	12715241	12715855	131.46	5.56	4.97	1	3	ENSRNOG00000043212	Dip2a	14910	intronic	"MER5A1,B3,MER5A,"
20	21136781	21137664	127.95	13.36	4.97	1	0	ENSRNOG00000000635	Arid5b	14047	intronic	NA
20	44589559	44590228	131.46	9.53	4.97	1	0	ENSRNOG00000000583	Cdc2l6	62096	intronic	NA
3	145100201	145100818	129.36	6.04	4.97	1	0	ENSRNOG00000017086	LOC296300	13362	intronic	NA
3	51319922	51320625	122.85	8.59	4.97	1	3	ENSRNOG00000006611	NOSTN_RAT	34381	intronic	"(TAAA)n,trf,MLT1A0,"
3	62519571	62520100	122.85	9.1	4.97	1	0	ENSRNOG00000024990	Ppp1r1c	145	intronic	NA
4	151334557	151335408	123.16	6.55	4.97	1	1	ENSRNOG00000008157	SYN2_RAT	79316	intronic	"L1_Rn,"
4	71127927	71128432	131.46	6.97	4.97	1	1	ENSRNOG00000029922	Tpk1	306300	intronic	"RMER5,"
5	102394974	102395600	122.85	9.06	4.97	1	1	ENSRNOG00000042123	RGD1560884	16586	intronic	"ID4_,"
5	61849187	61849815	131.46	7.39	4.97	1	0	ENSRNOG00000012546	Frmpd1	101135	intronic	NA
6	108873186	108873849	122.85	9.6	4.97	1	0	ENSRNOG00000012094	Ltbp2	51560	intronic	NA
7	51307452	51308143	122.85	8.13	4.97	1	2	ENSRNOG00000026634	Glipr1l1	18444	intronic	"L1_Rn,L1_Rat3,"
7	96283295	96284523	129.62	4.2	4.97	1	8	ENSRNOG00000003964	Nsmce2	115660	intronic	"trf,trf,trf,CT-rich,dust,dust,CT-rich,CT-rich,"
17	58335743	58336463	129.36	7.73	4.97	1	2	ENSRNOG00000014510	NA	91	NA	"dust,GA-rich,"
1	22818901	22819669	123.16	7.55	4.97	1	4	ENSRNOG00000016627	Eya4	27041	upstream	"dust,GA-rich,trf,trf,"
1	230537994	230538978	129.36	4.64	4.97	1	1	ENSRNOG00000027491	Vldlr	128742	upstream	"L1_Rn,"
1	258622777	258623509	123.16	7.47	4.97	1	2	ENSRNOG00000025884	NA	85818	upstream	"L1_Rn,L1_Rn,"
10	21887928	21888500	131.46	5.69	4.97	2	0	ENSRNOG00000045395	7SK	405203	upstream	NA
11	17313390	17314886	129.35	5.53	4.97	2	10	ENSRNOG00000001555	Btg3	55549	upstream	"dust,(TG)n,dust,trf,trf,trf,trf,RSINE1,(TG)n,RSINE1,"
11	19212181	19213418	131.43	7.56	4.97	1	1	ENSRNOG00000040575	SNORA17	134679	upstream	"L1_Rn,"
11	63804344	63805300	129.36	5.3	4.97	4	0	ENSRNOG00000003114	B4galt4	6427	upstream	NA
13	90275765	90276612	129.35	7.24	4.97	3	2	ENSRNOG00000003574	Fmn2	29496	upstream	"RNHAL1,PB1,"
13	94815643	94816275	131.46	7.29	4.97	2	1	ENSRNOG00000028924	Smyd3	19948	upstream	"B3,"
14	27833039	27833967	123.15	5.61	4.97	1	2	ENSRNOG00000036377	NA	153068	upstream	"Lx2,L1_Rn,"
14	59119884	59121315	127.96	6.36	4.97	1	3	ENSRNOG00000014430	NA	166367	upstream	"L1_Rn,dust,L1MA10,"
16	8803194	8804056	122.85	12.08	4.97	3	0	ENSRNOG00000024728	Arhgap22	7682	upstream	NA
17	88637119	88638052	127.93	5.66	4.97	2	4	ENSRNOG00000031519	NA	14148	upstream	"RNERVK9,RNERVK9,RNLTR4-int,RNLTR3-int,"
19	23572286	23573103	127.92	6.72	4.97	2	2	ENSRNOG00000042418	LOC363343	14233	upstream	"RSINE1,L1_Rn,"
2	169350115	169350942	123.16	6.96	4.97	1	2	ENSRNOG00000041685	7SK	605237	upstream	"Lx,L1_Rn,"
2	217963996	217964489	131.46	6.81	4.97	2	0	ENSRNOG00000024306	NA	299	upstream	NA
5	145184448	145185332	123.16	5.87	4.97	2	1	ENSRNOG00000008759	Csf3r	192966	upstream	"trf,"
5	563461	564395	127.92	7.83	4.97	2	3	ENSRNOG00000022709	NA	41657	upstream	"RNLTR4b-int,RNLTR4b,RatSatRep2,"
6	130913934	130914590	122.85	9.79	4.97	1	0	ENSRNOG00000045421	SNORA17	520566	upstream	NA
6	75740529	75741222	129.36	4.5	4.97	4	4	ENSRNOG00000041460	NA	6657	upstream	"ID_B1,trf,dust,dust,"
7	131071865	131072782	129.61	5.98	4.97	2	3	ENSRNOG00000041197	NA	14417	upstream	"Lx8,ORR1D2,dust,"
7	66932355	66933011	131.46	7.57	4.97	4	2	ENSRNOG00000040576	SNORA17	30096	upstream	"B4A,dust,"
9	28753059	28753595	129.36	4.87	4.97	1	2	ENSRNOG00000011100	NA	85833	upstream	"RatSatRep2,L1_Rat3,"
X	128510093	128510822	122.85	10.22	4.97	1	0	ENSRNOG00000014587	Mid2	68	upstream	NA
X	19702034	19702794	127.97	3.17	4.97	1	4	ENSRNOG00000030819	NA	75387	upstream	"L1_Rn,dust,RNHAL1,RatSatRep2,"
X	79579003	79579660	122.85	8.03	4.97	3	1	ENSRNOG00000038230	Mageb18	132003	upstream	"L1_Rn,"
1	266729782	266730304	122.18	6.38	4.98	2	1	ENSRNOG00000025242	NA	24261	downstream	"dust,"
1	76953484	76954098	122.17	6.11	4.98	2	4	ENSRNOG00000034247	NA	15473	downstream	"ID_Rn2,trf,dust,trf,"
1	77084812	77085529	131.53	3.31	4.98	1	3	ENSRNOG00000034106	LOC686548	483	downstream	"(T)n,dust,trf,"
10	77023224	77023843	122.18	8.91	4.98	1	0	ENSRNOG00000025338	NA	125677	downstream	NA
11	32128537	32129120	123.2	8.3	4.98	3	0	ENSRNOG00000041757	U2	12444	downstream	NA
12	37159462	37160297	122.18	10.88	4.98	7	1	ENSRNOG00000001378	IQCD_RAT	24886	downstream	"dust,"
12	44297	44790	131.6	6.1	4.98	1	7	ENSRNOG00000044431	NA	320	downstream	"B2_Rat2,dust,trf,BC1_Rn,5S,dust,L1_Rn2,"
13	101547771	101548985	129.37	8.47	4.98	3	6	ENSRNOG00000002397	Slc30a10	72904	downstream	"dust,(CAAAC)n,trf,trf,ID4,MIR,"
13	30119587	30120507	122.01	6.73	4.98	1	2	ENSRNOG00000029556	Cntnap5a	1409917	downstream	"L1_Mur1,L1_Rat1,"
14	6590476	6590908	122.09	10.17	4.98	4	0	ENSRNOG00000002158	Ibsp	29307	downstream	NA
14	8876442	8877426	122.17	8.01	4.98	2	1	ENSRNOG00000002099	Wdfy3	39970	downstream	"Lx8,"
14	93795683	93796408	122	11.39	4.98	2	0	ENSRNOG00000004090	NA	86655	downstream	NA
15	24723377	24724250	129.4	10.51	4.98	2	5	ENSRNOG00000044939	U6	17883	downstream	"B1_Rn,AT_rich,(CAA)n,dust,trf,"
16	75666730	75667424	122.18	6.59	4.98	5	1	ENSRNOG00000028636	Xkr5	11016	downstream	"L1_Rn,"
2	1320052	1321030	129.39	4.57	4.98	3	2	ENSRNOG00000009997	Erap1	133819	downstream	"Lx3C,RNHAL1,"
2	33595909	33596526	122.18	6.87	4.98	2	2	ENSRNOG00000010266	Cd180	13125	downstream	"RMER3C,RMER3D1,"
2	55377174	55378307	122.02	6.11	4.98	1	2	ENSRNOG00000045138	SNORA17	68944	downstream	"B3,L1_Rn,"
2	79593476	79594546	122.18	5.52	4.98	2	4	ENSRNOG00000012109	Fam105a	24344	downstream	"trf,trf,(CTGTG)n,dust,"
3	100604717	100605719	122.08	7.79	4.98	2	1	ENSRNOG00000029705	NA	12228	downstream	"L1_Rn,"
3	161805961	161806689	122.17	8.25	4.98	1	3	ENSRNOG00000043766	NA	64034	downstream	"trf,dust,CT-rich,"
3	54337327	54337900	129.4	5.74	4.98	6	3	ENSRNOG00000001517	Pdk1	45251	downstream	"RMER17B,dust,MTEa,"
4	104110807	104111503	129.4	8.97	4.98	4	5	ENSRNOG00000006476	RGD1562720	6531	downstream	"dust,B1_Mur4,BC1_Rn,dust,trf,"
5	135035718	135036204	121.86	9.79	4.98	1	0	ENSRNOG00000029141	RGD1564942	257557	downstream	NA
6	131895797	131896377	122.98	7.42	4.98	1	0	ENSRNOG00000005776	Bcl11b	488775	downstream	NA
6	80522692	80523827	122.94	8.13	4.98	4	1	ENSRNOG00000042024	LOC503024	11323	downstream	"L1_Rn,"
7	48613	49388	122.18	5.89	4.98	1	2	ENSRNOG00000002495	NA	81089	downstream	"L1M4,L1_Rn,"
7	60624105	60624643	122.18	6.87	4.98	4	0	ENSRNOG00000023951	Tbc1d30	12529	downstream	NA
9	100996364	100997115	123.11	8.26	4.98	1	1	ENSRNOG00000034177	Efna5	536294	downstream	"dust,"
9	59789993	59790449	122.18	6.81	4.98	1	3	ENSRNOG00000010336	Ctla4	294220	downstream	"(CAAG)n,trf,dust,"
X	117097439	117098739	122.89	4.93	4.98	1	1	ENSRNOG00000033312	RGD1563232	13431	downstream	"L1_Rn,"
X	90976764	90977527	131.6	6.67	4.98	2	2	ENSRNOG00000022267	Pabpc1l2b	30611	downstream	"L1_Rn,RLTR22_Mur,"
1	194212430	194213120	122.06	10.17	4.98	1	3	ENSRNOG00000018683	Dock1	39516	intronic	"(TGG)n,(TGG)n,(ATGGTG)n,"
1	198878443	198879257	122.12	12.09	4.98	1	1	ENSRNOG00000027582	Dpysl4	12409	intronic	"dust,"
1	241561397	241562183	122.85	5.03	4.98	1	3	ENSRNOG00000016833	Ide	84655	intronic	"(CA)n,dust,trf,"
1	264370054	264370760	123.11	7.66	4.98	1	0	ENSRNOG00000017406	Atrnl1	438759	intronic	NA
1	265812845	265813598	122.18	8.99	4.98	1	1	ENSRNOG00000008890	Slc18a2	22928	intronic	"dust,"
1	3332655	3333004	122.12	5.06	4.98	1	1	ENSRNOG00000013160	RGD1566017	115428	intronic	"dust,"
1	73468948	73469624	122.11	7.3	4.98	1	1	ENSRNOG00000038348	NA	378910	intronic	"L1_Rn,"
10	109394265	109395580	131.6	7.93	4.98	1	1	ENSRNOG00000004049	Baiap2	43098	intronic	"L1MB8,"
11	35675471	35675913	122.18	6.24	4.98	1	0	ENSRNOG00000001652	Erg	84584	intronic	NA
11	59334541	59335580	121.85	6.34	4.98	1	1	ENSRNOG00000001966	Zbtb20	64672	intronic	"L1_Rn,"
12	34140851	34141507	122.18	9.44	4.98	1	3	ENSRNOG00000001247	Clip1	91078	intronic	"B3,B3,PB1D10,"
14	37067206	37068140	129.4	10.93	4.98	1	5	ENSRNOG00000002152	Dcun1d4	61739	intronic	"RMER3D4,ID_Rn1,dust,RMER3D4,dust,"
14	43808593	43808921	131.5	8.62	4.98	1	0	ENSRNOG00000002318	RGD1305269	13972	intronic	NA
14	7798358	7799122	131.6	7.14	4.98	1	3	ENSRNOG00000002079	Mapk10	78763	intronic	"dust,trf,MIRm,"
15	101857638	101858248	131.6	6.53	4.98	1	2	ENSRNOG00000031435	LOC691984	94415	intronic	"AT_rich,dust,"
15	14468158	14469064	129.4	7.22	4.98	1	1	ENSRNOG00000009419	Q8CIN3_RAT	662490	intronic	"L1_Rat1,"
15	23197242	23197660	122.8	9.8	4.98	1	7	ENSRNOG00000011167	Wdhd1	31531	intronic	"dust,trf,ID_Rn2,dust,dust,trf,ID_Rn2,"
16	71742566	71743095	123.12	6.3	4.98	1	1	ENSRNOG00000017554	P70534_RAT	12600	intronic	"dust,"
17	13772150	13772692	131.57	7.77	4.98	1	0	ENSRNOG00000012727	Trpc7	110948	intronic	NA
19	22380020	22380404	129.39	10.84	4.98	1	3	ENSRNOG00000024101	Phkb	181489	intronic	"(TCTA)n,dust,trf,"
19	55107932	55108603	122.18	8.38	4.98	1	2	ENSRNOG00000019773	EGLN1_RAT	11461	intronic	"BGLII_B,dust,"
2	180552931	180553544	122.18	8.15	4.98	1	0	ENSRNOG00000019737	Sema4a	17428	intronic	NA
2	203892555	203892932	129.4	5.06	4.98	1	1	ENSRNOG00000031814	Sort1	39546	intronic	"MTE2a,"
2	24416934	24417713	122.18	8.03	4.98	1	1	ENSRNOG00000011032	Lhfpl2	9534	intronic	"B4A,"
2	24765922	24766430	129.39	4.98	4.98	1	0	ENSRNOG00000010624	Ap3b1	95844	intronic	NA
2	250707875	250708257	122.98	6.82	4.98	1	3	ENSRNOG00000042152	NA	3776	intronic	"Lx8,RMER3D4,dust,"
2	25304864	25305478	129.4	5.73	4.98	1	1	ENSRNOG00000025462	Wdr41	5067	intronic	"B1F1,"
2	79344837	79345569	131.6	7.62	4.98	1	0	ENSRNOG00000010960	ANKH_RAT	55411	intronic	NA
3	44234417	44234820	121.97	11.39	4.98	1	0	ENSRNOG00000005307	Slc4a10	255314	intronic	NA
3	60568357	60568811	122.98	7.4	4.98	1	0	ENSRNOG00000012651	Cwc22	32134	intronic	NA
4	150894142	150894798	122.03	11.8	4.98	1	2	ENSRNOG00000007486	Atg7	79436	intronic	"L1M4,dust,"
4	4621162	4621970	122.18	8.33	4.98	1	1	ENSRNOG00000040321	Khsrp	251197	intronic	"RLTR18,"
5	167512853	167513217	122.96	8.41	4.98	1	5	ENSRNOG00000017940	Rere	72731	intronic	"trf,trf,trf,trf,dust,"
5	26328407	26329062	129.4	7.89	4.98	1	1	ENSRNOG00000016187	Tmem67	50350	intronic	"dust,"
5	60513113	60513764	122.17	6.48	4.98	2	1	ENSRNOG00000014365	Gne	33172	intronic	"PB1D7,"
6	93080339	93080957	122.18	9.06	4.98	1	3	ENSRNOG00000007504	Actr10	25715	intronic	"ID_Rn2,dust,trf,"
7	10437828	10439094	122.9	5.52	4.98	1	0	ENSRNOG00000032546	Dot1l	29085	intronic	NA
7	110629169	110629842	121.86	9.77	4.98	1	1	ENSRNOG00000027569	B1H266_RAT	164346	intronic	"dust,"
8	38291338	38292622	131.56	5.27	4.98	1	9	ENSRNOG00000028856	LOC680549	34085	intronic	"dust,trf,(GGA)n,(CAGA)n,trf,L2,dust,(CAAA)n,trf,"
8	62514959	62515816	122.98	9.49	4.98	1	4	ENSRNOG00000009332	RGD1311874	40301	intronic	"L1M5,L1ME2,B1_Mur4,L1ME2,"
9	88826455	88827384	121.85	8.43	4.98	1	1	ENSRNOG00000019476	Centg2	115048	intronic	"B3A,"
14	101641931	101642628	131.6	6.2	4.98	1	1	ENSRNOG00000042277	LOC689821	342	overlap_3prime_ENSRNOE00000428690_exon_number_1	"dust,"
1	101297227	101297676	122.18	6.83	4.98	1	0	ENSRNOG00000015972	Ano5	23483	upstream	NA
1	15559504	15560347	131.6	9.4	4.98	4	5	ENSRNOG00000035082	U6	23918	upstream	"trf,BC1_Rn,trf,dust,ID_B1,"
1	169810419	169811481	122.09	7.45	4.98	1	2	ENSRNOG00000026754	Usp47	25834	upstream	"L1_Rn,MTEa-int,"
1	170557285	170558012	122.17	7.46	4.98	1	1	ENSRNOG00000015488	Tead1	108	upstream	"ID_B1,"
1	80767117	80767949	129.4	10.44	4.98	10	3	ENSRNOG00000020578	Ceacam1	8174	upstream	"MTD,RLTR18B,RLTR31_Mur,"
1	88664071	88664657	123.11	6.45	4.98	2	0	ENSRNOG00000013565	Znf507	301137	upstream	NA
1	99427113	99428034	121.88	9.29	4.98	3	4	ENSRNOG00000014706	Dbx1	14506	upstream	"RMER1B,RMER19A,B2_Rat3,dust,"
10	21359385	21360670	131.58	7.86	4.98	1	0	ENSRNOG00000027341	Odz2	46680	upstream	NA
11	79807138	79807562	123.11	5.15	4.98	1	1	ENSRNOG00000001823	St6gal1	41500	upstream	"L1M2,"
13	63892607	63893318	131.49	10.57	4.98	3	1	ENSRNOG00000044884	U6	104042	upstream	"L1_Rn,"
15	23860830	23861608	122.17	6.33	4.98	1	3	ENSRNOG00000034535	5S_rRNA	99411	upstream	"ORR1D1,dust,AT_rich,"
19	24745888	24746537	122.17	6.74	4.98	1	0	ENSRNOG00000023899	LOC685513	158	upstream	NA
19	31961144	31961891	122.85	7.17	4.98	2	1	ENSRNOG00000028065	LOC307783	6533	upstream	"RNLTR7b-int,"
20	17388178	17388739	131.54	8.81	4.98	2	3	ENSRNOG00000044945	SNORA17	13657	upstream	"Lx8,RNLTR8B,Lx8,"
3	108482091	108482670	131.6	6.99	4.98	2	0	ENSRNOG00000043363	NA	17042	upstream	NA
3	160434751	160435355	122.95	5.86	4.98	2	1	ENSRNOG00000044079	U2	60290	upstream	"trf,"
3	58154518	58155417	122.97	9.36	4.98	1	4	ENSRNOG00000001556	NA	197503	upstream	"dust,(TG)n,trf,trf,"
4	160365847	160366639	129.4	8.6	4.98	3	0	ENSRNOG00000040773	SNORA17	28776	upstream	NA
4	79564602	79565564	122.18	13.05	4.98	3	4	ENSRNOG00000010886	Nfe2l3	103657	upstream	"trf,(TCTCCC)n,dust,trf,"
5	98514710	98515767	131.6	7.65	4.98	1	2	ENSRNOG00000033469	NA	42471	upstream	"trf,L1_Rn,"
6	32116584	32117067	129.4	5.99	4.98	3	2	ENSRNOG00000006119	Slc7a15	13424	upstream	"RMER3D1,RMER16,"
1	46049437	46049984	121.81	7.45	4.99	2	0	ENSRNOG00000011243	MGC94891	337421	downstream	NA
1	96622412	96622889	122.18	7.13	4.99	1	1	ENSRNOG00000021130	ABCC8_RAT	81326	downstream	"ID_B1,"
16	67118386	67118994	122.98	9.43	4.99	1	2	ENSRNOG00000044490	snoR12	72787	downstream	"Tigger5,B1F,"
17	42943913	42944722	122.16	8.34	4.99	1	1	ENSRNOG00000039075	Prl5a2	47362	downstream	"L1_Rn,"
17	63908712	63909025	129.49	9.77	4.99	5	0	ENSRNOG00000018905	Armc4	46698	downstream	NA
19	8155670	8156015	129.49	10.58	4.99	2	8	ENSRNOG00000044747	U6	12782	downstream	"(CCA)n,trf,dust,(TCG)n,dust,trf,(CAA)n,L1_Mur3,"
2	245231334	245232202	121.79	6.78	4.99	1	1	ENSRNOG00000031997	Ttll7	124316	downstream	"B4A,"
20	46628183	46628817	123.08	9.09	4.99	4	8	ENSRNOG00000037646	NA	31684	downstream	"dust,trf,(CGA)n,trf,B1_Mur2,(TG)n,dust,trf,"
3	116151934	116152464	129.41	7.2	4.99	2	1	ENSRNOG00000037081	LOC499886	41060	downstream	"B3,"
4	18439749	18440096	129.49	10.58	4.99	1	1	ENSRNOG00000007202	Sema3d	392590	downstream	"L1_Rn,"
5	149994560	149995260	121.89	7.78	4.99	2	1	ENSRNOG00000010932	Matn1	188916	downstream	"MIRb,"
8	55629284	55629758	122.21	9.13	4.99	3	0	ENSRNOG00000040738	SNORA17	48403	downstream	NA
8	83735437	83736097	122.16	5.97	4.99	1	2	ENSRNOG00000025332	Cd109	158878	downstream	"L1_Rat1,RMER3,"
9	72301144	72301471	129.49	10.17	4.99	1	0	ENSRNOG00000017611	Tnp1	97215	downstream	NA
X	75379498	75380728	122.78	6.29	4.99	3	1	ENSRNOG00000044545	U6	18209	downstream	"RNERV19,"
1	122307261	122308404	121.93	8.43	4.99	1	2	ENSRNOG00000023274	Lrrc28	77835	intronic	"ID4_,B4A,"
1	189854423	189855504	122.66	8.67	4.99	1	5	ENSRNOG00000020452	Nsmce4a	10298	intronic	"B3,dust,B1F,ID_B1,MER20,"
1	208707765	208709081	131.62	2.62	4.99	1	1	ENSRNOG00000020996	1110014N23Rik	1217	intronic	"dust,"
1	248142679	248143547	121.79	8.58	4.99	1	3	ENSRNOG00000015807	Pyroxd2	5810	intronic	"dust,B1_Mur4,B4,"
1	7500204	7500466	129.49	8.14	4.99	1	1	ENSRNOG00000011058	Utrn	114776	intronic	"ORR1D1,"
10	85276966	85277286	123.1	6.78	4.99	1	4	ENSRNOG00000023881	Skap1	83162	intronic	"dust,AT_rich,trf,dust,"
10	85285952	85287650	131.61	4.97	4.99	1	0	ENSRNOG00000023881	Skap1	92148	intronic	NA
10	89421657	89423222	123.02	8.06	4.99	1	6	ENSRNOG00000016924	Acly	49741	intronic	"ID2,(CA)n,dust,trf,RLTR12B,MTEa,"
13	78400438	78400674	129.49	7.32	4.99	1	0	ENSRNOG00000003290	LOC691387	207	intronic	NA
14	63211201	63212099	122.78	6.82	4.99	1	3	ENSRNOG00000003887	Lgi2	26551	intronic	"AT_rich,dust,trf,"
14	80091315	80091935	122.16	5.83	4.99	1	0	ENSRNOG00000007033	Sorcs2	123243	intronic	NA
15	14723492	14724750	122.8	9.17	4.99	1	2	ENSRNOG00000009419	Q8CIN3_RAT	407156	intronic	"B1_Mur1,B1F,"
17	27453634	27454981	122.38	5.21	4.99	1	3	ENSRNOG00000014264	Phactr1	429389	intronic	"dust,PB1D10,(TG)n,"
17	93549586	93550544	122.69	4.94	4.99	1	6	ENSRNOG00000021898	4921504E06Rik	70710	intronic	"MTE2a,(TCG)n,trf,trf,dust,trf,"
18	27895829	27896466	122.98	10.62	4.99	1	1	ENSRNOG00000019826	Sil1	61216	intronic	"B3A,"
18	72100377	72100703	122.67	7.82	4.99	1	0	ENSRNOG00000018425	Dym	211324	intronic	NA
19	12403746	12404222	129.41	5.97	4.99	1	0	ENSRNOG00000013742	Large	93917	intronic	NA
2	159532620	159533172	123.01	10.58	4.99	1	1	ENSRNOG00000028169	Ppm1l	146791	intronic	"MER5A,"
2	178284989	178285333	129.49	10.58	4.99	1	1	ENSRNOG00000023453	Lrba	27718	intronic	"trf,"
2	188849160	188850351	121.79	3.91	4.99	2	2	ENSRNOG00000037315	RGD1559714	396803	intronic	"RNHAL1,L1_Rn2,"
2	198395808	198396245	122.77	8.52	4.99	1	1	ENSRNOG00000018716	Dennd2c	33714	intronic	"B2_Rat2,"
20	47872285	47872819	121.91	6.37	4.99	1	2	ENSRNOG00000025998	Aim1	54427	intronic	"AT_rich,dust,"
3	10352635	10353607	122.69	4.96	4.99	1	3	ENSRNOG00000008761	Freq	186833	intronic	"RCHARR1,dust,dust,"
3	58974504	58974957	131.63	10.99	4.99	1	0	ENSRNOG00000024457	Cyct	75367	intronic	NA
4	75278957	75279275	129.49	9.77	4.99	1	1	ENSRNOG00000006617	Cntnap2	141424	intronic	"L1_Mur2,"
5	161089954	161090466	122.38	7.52	4.99	1	0	ENSRNOG00000014322	LOC313672	309526	intronic	NA
5	48947657	48948208	129.41	7.48	4.99	1	0	ENSRNOG00000006487	Casp8ap2	27519	intronic	NA
6	32452015	32452381	129.49	11.39	4.99	1	0	ENSRNOG00000007388	Matn3	12643	intronic	NA
6	8550198	8550708	122.98	8.71	4.99	1	1	ENSRNOG00000030629	RGD1310453	101952	intronic	"Lx8,"
7	94436667	94436998	121.88	6.15	4.99	1	0	ENSRNOG00000037603	NA	2559	intronic	NA
9	32803809	32804462	121.91	7.86	4.99	1	2	ENSRNOG00000012207	Dst	146742	intronic	"L1MC4,Charlie8,"
9	58221485	58221853	129.49	11.39	4.99	1	1	ENSRNOG00000016133	Sumo1	21275	intronic	"MYSERV6,"
7	75805780	75806436	129.43	12.54	4.99	1	0	ENSRNOG00000030924	NA	41166	NA	NA
6	141880970	141882233	123.04	7.73	4.99	1	2	ENSRNOG00000034270	NA	8468	overlap_3prime_ENSRNOE00000383827_exon_number_8	"dust,L1_Rn,"
1	182473431	182473787	129.49	10.99	4.99	2	0	ENSRNOG00000024217	NA	28184	upstream	NA
10	38694989	38695502	121.9	9.79	4.99	4	1	ENSRNOG00000016596	Hspa4	54069	upstream	"MIRm,"
14	36528906	36529375	122.98	7.83	4.99	2	1	ENSRNOG00000041133	SNORA27	13248	upstream	"L2,"
15	20898306	20898617	129.49	9.77	4.99	3	0	ENSRNOG00000029502	Ptger2	20221	upstream	NA
16	46763918	46764941	121.9	7.48	4.99	1	0	ENSRNOG00000012802	Odz3	182219	upstream	NA
17	10482551	10483542	129.41	6.82	4.99	2	1	ENSRNOG00000018341	NA	204951	upstream	"C-rich,"
17	29086321	29086710	129.41	5.53	4.99	1	3	ENSRNOG00000031495	Tmem170b	29603	upstream	"(TC)n,dust,trf,"
17	71192594	71192938	129.49	10.58	4.99	1	3	ENSRNOG00000014639	Chrm3	22299	upstream	"Lx6,dust,B4,"
18	74075303	74075623	129.49	9.77	4.99	3	7	ENSRNOG00000017493	Pias2	3380	upstream	"ID_Rn2,trf,trf,dust,dust,(CAT)n,trf,"
19	1275490	1276565	121.84	7.32	4.99	2	1	ENSRNOG00000040886	5S_rRNA	7325	upstream	"L1_Rn,"
19	42270286	42270937	122.98	13.02	4.99	1	0	ENSRNOG00000011065	NA	143100	upstream	NA
2	43556312	43556626	129.49	9.77	4.99	1	1	ENSRNOG00000013555	Ankrd55	76232	upstream	"ORR1D2,"
20	865775	866882	129.43	3.16	4.99	11	1	ENSRNOG00000040158	NA	6058	upstream	"L1_Rn,"
4	125805368	125806118	122.66	8.47	4.99	2	1	ENSRNOG00000009019	Slc6a6	70449	upstream	"PB1D7,"
4	140991515	140992343	122.16	8.24	4.99	2	1	ENSRNOG00000005652	Cntn4	531091	upstream	"L1_Rat1,"
4	185566913	185567694	122.98	7.87	4.99	1	1	ENSRNOG00000001851	Far2	191991	upstream	"trf,"
6	104276004	104277284	122.13	10.41	4.99	3	1	ENSRNOG00000004589	Q5BJS5_RAT	9436	upstream	"B3A,"
6	137416427	137417200	121.84	6.08	4.99	4	4	ENSRNOG00000028650	Q5I0K2_RAT	14776	upstream	"(GA)n,dust,trf,MER82,"
8	115462338	115462803	123.06	9.4	4.99	7	4	ENSRNOG00000043760	U7	8100	upstream	"B3,dust,ORR1D2,RMER20B,"
9	103065787	103066199	122.68	8.94	4.99	2	1	ENSRNOG00000015528	Pja2	34718	upstream	"RLTR31_Rn3,"
9	25790862	25791588	121.82	11.8	4.99	1	2	ENSRNOG00000044526	U6	321698	upstream	"dust,L1_Rn,"
X	114350738	114351712	131.62	5.04	4.99	1	2	ENSRNOG00000029417	NA	54443	upstream	"RNHAL1,dust,"
X	145284234	145285460	122.2	6.78	4.99	1	2	ENSRNOG00000003430	F9	243726	upstream	"L1_Rn,RatSatRep2,"
X	21781289	21781635	122.77	6.58	4.99	1	2	ENSRNOG00000003261	Usp9x	63247	upstream	"L1_Rn,RNLTR4a,"
1	235719638	235720264	122.34	7.32	5	1	8	ENSRNOG00000022028	NA	45737	downstream	"B3A,dust,(CA)n,trf,MIR,dust,(TTG)n,trf,"
10	23814290	23814943	122.6	10.99	5	1	4	ENSRNOG00000003173	NA	222755	downstream	"ISAT_RN,trf,SATI_RN,dust,"
13	17562960	17563860	122.69	3.92	5	2	3	ENSRNOG00000031316	NA	15581	downstream	"RNERVK8,RNERVK8,RNLTR4a,"
13	2916545	2917738	131.79	7.45	5	1	2	ENSRNOG00000043861	NA	109468	downstream	"L1_Rn,AT_rich,"
13	67034006	67034661	122.22	9.77	5	3	0	ENSRNOG00000044211	U6	4179	downstream	NA
14	105334389	105335634	131.76	5.56	5	3	3	ENSRNOG00000037522	NA	243445	downstream	"CT-rich,dust,dust,"
14	6948131	6948920	122.25	4.97	5	4	2	ENSRNOG00000002214	Klhl8	9993	downstream	"MTE2b,LTR16C,"
14	71052730	71053407	122.21	9.22	5	1	1	ENSRNOG00000003253	Qdpr	310745	downstream	"L1_Rn,"
16	87818666	87819617	122.57	7.99	5	1	1	ENSRNOG00000014745	LOC685778	142459	downstream	"L1_Rn,"
17	68025293	68026034	122.59	7.08	5	2	1	ENSRNOG00000036212	7SK	16985	downstream	"RNHAL1,"
20	25034033	25034633	122.25	5.78	5	1	0	ENSRNOG00000000277	Tet1	125137	downstream	NA
3	162811327	162812293	122.71	6.81	5	1	2	ENSRNOG00000010036	NA	96012	downstream	"MLT1D,L2,"
4	182260586	182261741	122.25	9.26	5	1	3	ENSRNOG00000044556	SNORA17	172783	downstream	"ORR1E,B3A,L3_Mars,"
4	26902798	26903776	122.59	7.67	5	3	3	ENSRNOG00000026319	Akap9	14020	downstream	"PB1D10,dust,MTEa,"
7	54248793	54249315	122.61	10.99	5	2	2	ENSRNOG00000005831	NA	69894	downstream	"THER1_MD,dust,"
X	117560651	117561498	122.25	7.31	5	2	3	ENSRNOG00000040553	SNORA17	332736	downstream	"L1_Rn,RatSatRep2,L2,"
X	4146439	4147689	122.39	4.69	5	1	2	ENSRNOG00000040078	NA	80705	downstream	"RNHAL1,L1_Rn,"
1	20645463	20646620	122.71	4.86	5	1	4	ENSRNOG00000013202	Akap7	72330	intronic	"Lx7,dust,trf,dust,"
1	247167626	247168480	122.59	5.06	5	1	1	ENSRNOG00000016751	Slc25a28	7628	intronic	"dust,"
1	84340890	84341582	122.71	7.79	5	2	3	ENSRNOG00000020576	RGD1310942	3399	intronic	"B1F,ID_B1,dust,"
10	83303266	83305262	122.71	6.34	5	1	1	ENSRNOG00000003728	Xylt2	8022	intronic	"B3,"
10	98805489	98806237	122.43	7.93	5	1	0	ENSRNOG00000003931	Arsg	28319	intronic	NA
10	99510243	99510888	131.78	12.54	5	1	3	ENSRNOG00000004147	Abca8a	38747	intronic	"AT_rich,dust,RSINE1,"
13	51681821	51682511	122.25	6.29	5	1	1	ENSRNOG00000000657	Nek7	260815	intronic	"dust,"
14	1561615	1562366	122.39	4.08	5	1	2	ENSRNOG00000024207	Fgfrl1	1338	intronic	"(CTAGGG)n,trf,"
14	9021647	9023075	122.73	6.72	5	1	2	ENSRNOG00000002099	Wdfy3	105235	intronic	"trf,trf,"
15	103915189	103915877	131.8	8.31	5	1	1	ENSRNOG00000010352	Dnajc3	33650	intronic	"L1MD1,"
16	62289380	62290045	122.43	5.76	5	1	2	ENSRNOG00000014915	Gsr	9078	intronic	"dust,ID_B1,"
17	37045866	37046336	122.61	7.62	5	1	0	ENSRNOG00000017210	Slc22a23	162532	intronic	NA
17	71966795	71967715	122.39	9.31	5	1	0	ENSRNOG00000015888	Larp5	13913	intronic	NA
18	68144437	68144866	122.59	4.58	5	1	1	ENSRNOG00000033099	Dcc<sup>Tn(sb-T2/Bart3)2.205Mcwi</sup>	995972	intronic	"dust,"
18	75691815	75692503	122.43	8.54	5	1	0	ENSRNOG00000016208	Setbp1	69116	intronic	NA
18	77311768	77312953	122.59	6.81	5	1	2	ENSRNOG00000017183	Ctdp1	54127	intronic	"dust,L1M4b,"
19	32824694	32825290	122.25	4.34	5	1	4	ENSRNOG00000034007	Nr3c2	50675	intronic	"L1_Rod,trf,BC1_Rn,dust,"
2	140421411	140422651	1092.67	22.74	5	1	3	ENSRNOG00000013045	Setd7	35168	intronic	"RMER30,trf,MIR,"
2	24763960	24764817	122.62	7.31	5	1	3	ENSRNOG00000010624	Ap3b1	93882	intronic	"L1MB8,L1MC4,L1MC4,"
20	27724864	27725854	131.63	7.63	5	1	1	ENSRNOG00000033087	CAD23_RAT	195167	intronic	"MIRb,"
3	112896451	112897694	1988.59	37.81	5	1	1	ENSRNOG00000008260	Cep152	37210	intronic	"trf,"
3	158446422	158447236	122.43	7.99	5	1	2	ENSRNOG00000008283	B4galt5	3010	intronic	"trf,trf,"
3	41542819	41543683	122.71	6.8	5	1	2	ENSRNOG00000025394	TANC1_RAT	178614	intronic	"polypyrimidine,dust,"
3	60161361	60162213	131.76	10.74	5	1	6	ENSRNOG00000019065	Zfp385b	210887	intronic	"dust,trf,trf,(GGA)n,trf,dust,"
4	163528183	163529232	122.63	8.47	5	1	3	ENSRNOG00000019939	CCND2_RAT	18457	intronic	"B2_Rat2,(TG)n,dust,"
5	165156757	165157718	122.7	7.88	5	1	0	ENSRNOG00000008619	Agtrap	7813	intronic	NA
6	43994625	43995582	122.71	10.52	5	1	11	ENSRNOG00000007370	Rnf144a	79315	intronic	"(TG)n,dust,trf,B4,dust,B3A,(CACG)n,dust,trf,B3A,dust,"
7	11074248	11074997	122.58	9.12	5	1	0	ENSRNOG00000014625	Atp5d	1658	intronic	NA
7	1530494	1531737	1444.94	14.72	5	1	2	ENSRNOG00000031916	B1WBQ6_RAT	13926	intronic	"trf,B3A,"
7	9407583	9409428	131.72	4.07	5	1	5	ENSRNOG00000025091	NA	169244	intronic	"dust,(GAAA)n,trf,RodERV21,RodERV21,"
9	90305442	90306055	122.25	6.66	5	1	0	ENSRNOG00000019892	Lrrfip1	26551	intronic	NA
13	89937637	89938568	122.42	7.94	5	1	2	ENSRNOG00000003528	Olr1596	185	overlap_3prime_ENSRNOE00000032970_exon_number_1	"AT_rich,B4A,"
19	9642179	9642900	122.72	10.17	5	1	2	ENSRNOG00000011782	Got2	12488	overlap_3prime_ENSRNOE00000111922_exon_number_10	"tRNA-Gly-GGG,ID4_,"
16	69253810	69254473	122.61	6.93	5	1	0	ENSRNOG00000012739	Brf2	3394	overlap_5prime_ENSRNOE00000121440_exon_number_4	NA
10	105975053	105975760	122.43	7.13	5	10	6	ENSRNOG00000033900	LOC688264	11917	upstream	"(ATG)n,dust,trf,dust,trf,ID_Rn2,"
13	51382286	51382654	131.84	7.5	5	2	0	ENSRNOG00000000655	Ptprc	24291	upstream	NA
15	105325944	105326727	122.25	8.79	5	1	2	ENSRNOG00000010737	Mbnl2	30512	upstream	"L2,RMER20A,"
17	94637280	94638644	122.25	6.73	5	2	1	ENSRNOG00000043448	LOC681362	8377	upstream	"dust,"
18	48615031	48615426	122.43	4.55	5	2	2	ENSRNOG00000017832	Snx2	27873	upstream	"RMER1A,MLT1F1,"
18	86847581	86848391	122.43	7.75	5	1	1	ENSRNOG00000038190	Dok6	494354	upstream	"L1_Rn,"
19	28927769	28928723	122.25	5.76	5	4	0	ENSRNOG00000029167	LOC291930	22651	upstream	NA
2	165523727	165524739	122.39	7.15	5	1	2	ENSRNOG00000044145	SNORA17	142032	upstream	"L1_Rn,dust,"
2	194575898	194577123	131.7	8.13	5	1	1	ENSRNOG00000037196	NA	269314	upstream	"L1_Rn,"
2	206320010	206321009	122.72	3.98	5	2	1	ENSRNOG00000044105	U6	64814	upstream	"L1_Rn,"
2	451307	452347	131.83	8.03	5	4	3	ENSRNOG00000034915	5_8S_rRNA	18489	upstream	"RatSatRep2,L1_Rn,dust,"
20	14132297	14132913	122.23	5.46	5	1	2	ENSRNOG00000001315	Rtdr1	67	upstream	"B2_Rat4,B3A,"
3	101139151	101139666	122.74	8.81	5	1	1	ENSRNOG00000040833	SNORA17	89475	upstream	"L1_Rn,"
3	115786068	115786723	122.22	6.92	5	3	2	ENSRNOG00000026619	LOC366186	22734	upstream	"Kanga2_a,dust,"
3	117369390	117370200	131.75	10.58	5	3	2	ENSRNOG00000029173	LOC680575	15084	upstream	"B3A,B3,"
3	162615680	162617416	122.39	6.88	5	1	2	ENSRNOG00000044778	7SK	188058	upstream	"MTEa,MIR,"
5	58276664	58277146	122.43	5.3	5	6	2	ENSRNOG00000007966	B4galt1	33433	upstream	"MLT1C,dust,"
6	45438773	45439578	122.71	5.68	5	1	2	ENSRNOG00000045375	SNORA17	43931	upstream	"L1_Rn,AT_rich,"
6	51915090	51915980	131.72	6.79	5	3	2	ENSRNOG00000040505	SNORA17	12162	upstream	"Lx3C,L1_Rn,"
6	86575948	86576786	122.59	6.82	5	1	0	ENSRNOG00000004977	Vdac1	103	upstream	NA
7	64221133	64222355	131.75	4.68	5	2	2	ENSRNOG00000029354	Q6QI77_RAT	104481	upstream	"L1_Rat1,ORR1D1,"
8	123317928	123318408	122.39	4.96	5	2	3	ENSRNOG00000042140	Q6SJ79_RAT	58761	upstream	"B3,dust,MLT1G1,"
X	80374291	80375019	122.59	4.1	5	2	1	ENSRNOG00000044657	U6	101542	upstream	"RNHAL1,"
X	98338122	98338903	122.71	7.63	5	1	2	ENSRNOG00000006625	NA	161060	upstream	"L1_Rat2,L1_Rn,"
