# Supplementary material for: Genome-Wide Methylation and Gene Expression Changes in Newborn Rats following Maternal Protein Restriction and Reversal by Folic Acid
Source: PLoS One. 2013 Dec 31;8(12):e82989. doi: 10.1371/journal.pone.0082989 (PMC3877003; doi:10.1371/journal.pone.0082989)
Supplement: Dataset S8 — PvF MBD differential methylation- annotated , FDR 5%. Ontology of the mapped differentially methylated regions-associated gene set (maternal low protein compared to maternal low protein supplemented with folic acid). (TXT) [file pone.0082989.s008.txt]

chrom	start	end	evalue	fold.e.	FDR	genes#	repeats#	stable_id	external_name	distance	genic	repeat_names
1	15324363	15329424	3100	90.37	0	1	20	ENSRNOG00000031700	RGD1306565	119002	intronic	"trf,trf,trf,(CACTG)n,(CACTG)n,(CACTG)n,(CACTG)n,(CACTG)n,(CACTG)n,(CACTG)n,(CACTG)n,dust,(CACTG)n,dust,(CACTG)n,(CACTG)n,(CACTG)n,(CACTG)n,(CACTG)n,(CACTG)n,"
1	261416653	261417934	2284.62	63.47	0	3	5	ENSRNOG00000015124	Gpam	15085	downstream	"(TACTG)n,trf,(CGGTG)n,(TACGG)n,(TACTG)n,"
1	67550196	67553701	3014.01	5.22	0	1	6	ENSRNOG00000028628	NA	1702	downstream	"dust,trf,trf,(ATG)n,trf,dust,"
12	19090322	19091241	2284.88	73.69	0	1	4	ENSRNOG00000043063	LOC681196	41733	upstream	"NICER_Rn-int,trf,trf,NICER_Rn,"
12	19136084	19137271	2246.83	74.87	0	1	5	ENSRNOG00000043063	LOC681196	87495	upstream	"NICER_Rn,trf,NICER_Rn-int,trf,trf,"
13	86913686	86914795	2486.93	26.68	0	1	4	ENSRNOG00000003138	LOC498276	35712	intronic	"tRNA-Asp-GAY,trf,trf,tRNA-Leu-CTG,"
15	56531744	56533232	2401.56	13.28	0	3	4	ENSRNOG00000022444	NA	18650	downstream	"dust,L2,trf,B3A,"
16	20904811	20905821	1989.63	11.82	0	1	24	ENSRNOG00000039155	NA	118758	upstream	"(TCC)n,trf,dust,trf,dust,trf,CT-rich,trf,trf,trf,trf,(TTAGGC)n,dust,trf,(CTG)n,trf,dust,trf,trf,trf,trf,(TCC)n,trf,L1_Rat3,"
16	6176260	6178343	2030.01	14.87	0	1	6	ENSRNOG00000016645	Sfmbt1	52105	intronic	"ORR1D2,MTD,trf,trf,B4,dust,"
16	70263242	70264596	2401.59	37.26	0	4	4	ENSRNOG00000014213	Thap1	9553	upstream	"RNLTR4c-int,RNERVK8c,trf,RNLTR4c,"
17	21715873	21717293	2394.76	40.67	0	1	11	ENSRNOG00000016779	LOC679485	42412	intronic	"L1MC1,BC1_Rn,dust,trf,B3A,trf,trf,B3A,dust,trf,B2_Rat4,"
18	80243760	80246225	1940.77	8.25	0	1	1	ENSRNOG00000033917	NA	2072	downstream	"trf,"
19	5180834	5181743	2169.63	41.5	0	1	6	ENSRNOG00000035447	U6	308954	downstream	"Lx3B,trf,(CCTG)n,(CCTG)n,dust,Lx3B,"
2	251899516	251902669	3100	11.06	0	8	3	ENSRNOG00000009845	Acadm	8787	downstream	"7SLRNA,B3,trf,"
3	5790883	5793008	3100	11.13	0	1	2	ENSRNOG00000005031	Surf6	10189	intronic	"dust,trf,"
4	105218041	105219627	2102.82	33.53	0	1	2	ENSRNOG00000009545	Polr1a	30615	intronic	"trf,L2,"
4	174838425	174840403	2551.07	15.66	0	2	1	ENSRNOG00000007134	Strap	25077	upstream	"trf,"
6	92016720	92019185	2527.83	5.72	0	1	4	ENSRNOG00000005063	Atl1	37460	intronic	"trf,(CACAC)n,(CACAC)n,(CACAC)n,"
9	30211943	30214018	3100	43.54	0	2	4	ENSRNOG00000022456	LOC689904	136308	downstream	"L1_Rat1,RNHAL1,trf,RNHAL1,"
9	59336141	59337909	1986.99	6.68	0	2	16	ENSRNOG00000010283	Cd28	6132	upstream	"L1MA6,trf,trf,(CACAC)n,trf,trf,trf,trf,trf,trf,trf,trf,trf,trf,trf,B3A,"
9	90088630	90091720	3100	27.49	0	4	14	ENSRNOG00000019763	Mlph	24678	downstream	"trf,(GAGTG)n,(GAGTG)n,dust,(GAGTG)n,dust,dust,dust,(GAGTG)n,(GAGTG)n,dust,(GAGTG)n,dust,(GAGTG)n,"
8	55845786	55847334	1609.56	22.73	3.03	2	8	ENSRNOG00000027199	NA	116978	upstream	"B4A,dust,(CA)n,trf,trf,trf,(CA)n,L1MA5,"
3	112896451	112897694	1613.1	27.51	3.12	1	1	ENSRNOG00000008260	Cep152	37210	intronic	"trf,"
17	4280354	4283007	1620.81	12.98	3.23	1	15	ENSRNOG00000024370	NA	35461	upstream	"Lx9,dust,(CAGG)n,trf,(CGGG)n,(CGGG)n,dust,(CAGG)n,dust,(CGGG)n,dust,trf,(TG)n,trf,dust,"
8	81406990	81410266	1624.3	23.6	3.33	1	13	ENSRNOG00000011925	Fam83b	52634	intronic	"trf,(AGGTG)n,GA-rich,dust,dust,GA-rich,dust,dust,GA-rich,dust,dust,GA-rich,dust,"
8	11598078	11598875	1718.19	12.72	3.45	1	4	ENSRNOG00000009506	Mre11a	9669	intronic	"dust,(TAAA)n,trf,trf,"
7	11241190	11245662	1732.62	5.62	3.57	2	2	ENSRNOG00000012808	Mbrl	3777	downstream	"dust,dust,"
6	135272898	135275160	1757.64	12.59	3.7	1	3	ENSRNOG00000004973	Ppp2r5c	109466	intronic	"trf,dust,trf,"
13	86955273	86958163	1767.25	9.83	3.85	7	21	ENSRNOG00000003138	LOC498276	5875	upstream	"dust,(CCTG)n,trf,trf,trf,tRNA-Gly-GGA,tRNA-Asp-GAY,tRNA-Leu-CTG,dust,dust,(CTCG)n,trf,(TCCA)n,trf,(TCCG)n,trf,(TCCA)n,trf,dust,tRNA-Gly-GGY,trf,"
6	133315399	133317127	1810.81	6.57	4	1	5	ENSRNOG00000004650	Begain	19224	intronic	"(TCTG)n,(CGG)n,dust,trf,(CCCCAG)n,"
20	44635633	44636591	1859.33	26.99	4.17	1	10	ENSRNOG00000000583	Cdc2l6	108170	intronic	"B3A,trf,dust,(CA)n,(CA)n,dust,B1F,(GGAA)n,dust,trf,"
7	1530494	1531737	1887.34	19.99	4.35	1	2	ENSRNOG00000031916	B1WBQ6_RAT	13926	intronic	"trf,B3A,"
5	129965189	129965971	1920.35	8.84	4.55	1	17	ENSRNOG00000027183	Zfyve9	118121	intronic	"B2_Rat1,trf,B2_Rat1,B2_Rat1,B2_Rat1,B2_Rat1,B2_Rat1,B2_Rat1,B2_Rat1,B2_Rat1,B2_Rat1,B2_Rat1,B2_Rn2,B2_Rn2,(TTCC)n,dust,trf,"
9	89753082	89753829	1482.77	41.84	4.88	1	5	ENSRNOG00000019635	Cops8	49375	upstream	"dust,(CAA)n,trf,dust,trf,"
9	85229366	85230741	1497.81	22.79	5	5	11	ENSRNOG00000018559	LOC501180	40304	downstream	"dust,trf,trf,trf,trf,(TG)n,B3A,(TG)n,B3A,B1F1,B1_Mur1,"
12	34631280	34632266	1509.2	8.18	5.13	1	1	ENSRNOG00000001336	Orai1	40813	overlap_3prime_ENSRNOE00000012503_exon_number_3	"dust,"
18	1741264	1742055	1537.82	16.58	5.26	1	2	ENSRNOG00000040149	NA	54556	upstream	"trf,PB1D10,"
1	261708399	261710471	1550.79	11.44	5.41	1	9	ENSRNOG00000042786	Vti1a	44396	intronic	"trf,trf,(CTGTG)n,(CTGTG)n,(CTGTG)n,(CGCTG)n,(CGCTG)n,(CGCTG)n,(CTGTG)n,"
2	11264590	11265905	1554.43	24.65	5.56	1	2	ENSRNOG00000035278	U6	573133	upstream	"MIRm,trf,"
1	40333929	40334529	1557.83	26.66	5.71	2	5	ENSRNOG00000016973	rCG_40784	86851	downstream	"dust,CT-rich,ORR1A4,trf,ID_B1,"
19	26948889	26952619	1589.72	6.24	5.88	1	6	ENSRNOG00000003479	Rnf150	13770	intronic	"ORR1D2,trf,ORR1D2,dust,B1_Rn,B3,"
9	75901786	75902769	1260.72	39.06	5.88	1	4	ENSRNOG00000013185	NA	392783	upstream	"dust,trf,(CAG)n,(CAA)n,"
