# Supplementary material for: Genome-Wide Methylation and Gene Expression Changes in Newborn Rats following Maternal Protein Restriction and Reversal by Folic Acid
Source: PLoS One. 2013 Dec 31;8(12):e82989. doi: 10.1371/journal.pone.0082989 (PMC3877003; doi:10.1371/journal.pone.0082989)
Supplement: Dataset S11 — U-statistics for BS-Seq validations. Statistical evaluation of the differential CGs methylation depicted in panel A of Figure 2. File Agtrap1: calculations for region annotated to Agtrap1. File Dnmt1: calculations for region annotated to Dnmt1. File Fgf5: calculations for region annotated to Fgf5. File Mcm6: Calculations for region annotated to Mcm6. File Sfmbt1: calculations for region annotated to Sfmbt1. (TXT) [file pone.0082989.s011.txt]

Agtrap	"290 bp, 10 CpG"																			
Control	LP										Control	LP								
27 clones	25 clones										27 clones	25 clones								
number of unmethyl clones											number of methylated clones									
3	0										7	10								
4	0										6	10								
0	0										10	10								
1	0										9	10								
1	0										9	10								
1	0										9	10								
1	0										9	10								
1	0										9	10								
0	0										10	10								
2	1										8	9								
2	0										8	10								
2	0										8	10								
3	0										7	10								
0	0										10	10								
2	1										8	9								
1	0										9	10								
1	2										9	8								
1	2										9	8								
3	0										7	10								
1	0										9	10								
1	3										9	7								
2	1										8	9								
1	0										9	10								
3	0										7	10								
4	0										6	10								
2											8									
2											8									
Mann-Whitney U test											Mann-Whitney U test									
The Z-Score is 4.1208. The p-value is 0. The result is significant at p² 0.01.									Two-tailed		The Z-Score is -4.1208. The p-value is 0. The result is significant at p² 0.01.									Two-tailed
Result 1 - Z-ratio									One-tailed		The Z-Score is -4.1208. The p-value is 0. The result is significant at p² 0.01.									One-tailed
The Z-Score is 4.1208. The p-value is 0. The result is significant at p² 0.01.																				
Result 2 - U-value																				
"The U-value is 112. The distribution is approximately normal. Therefore, the Z-value above can be used."																				
																				
																				
																				
																				
																				
																				
																				
																				
																				
																				
																				
																				
																				
																				
																				
																				
																				
																				
																				
																				
																				
																				
																				
																				
																				
																				
																				
																				Dnmt1	"512 bp, 14 CpG"															
Control	LP					Control	LP									
38 clones	33 clones					38 clones	33 clones									
number of unmethyl clones						number of methylated clones										
0	0					14	14									
1	1					13	13									
2	1					12	13									
1	1					13	13									
2	1					12	13									
3	2					11	12									
0	1					14	13									
1	0					13	14									
1	0					13	14									
2	0					12	14									
2	1					12	13									
2	1					12	13									
0	1					14	13									
3	3					11	11									
2	0					12	14									
2	2					12	12									
2	2					12	12									
3	0					11	14									
0	1					14	13									
4	2					10	12									
1	3					13	11									
4	3					10	11									
2	0					12	14									
2	0					12	14									
7	0					7	14									
1	1					13	13									
1	1					13	13									
1	4					13	10									
2						12										
1						13										
3						11										
4						10										
Mann-Whitney U test						Mann-Whitney U test										
p-value is 0.01101						The Z-Score is -2.2893. The p-value is 0.01101. The result is not significant at p² 0.01.										One-tailed
The result is significant at p² 0.05						The Z-Score is -2.2893. The p-value is 0.02202. The result is not significant at p² 0.01.										Two-tailed
The p-value is 0.01101.						The Z-Score is -2.2893. The p-value is 0.02202. The result is significant at p² 0.05.										Two-tailed
 The result is not significant at p² 0.01						The Z-Score is -2.2893. The p-value is 0.01101. The result is significant at p² 0.05.										One-tailed
One-tailed																
																
The p-value is 0.02202. The result is significant at p² 0.05.																
Two-tailed																
																
FisherÕs exact test																
P value  	0.0065 for  CpG 3  															
	0.0339 for CpG 4															Fgf5	278bp	13 CpGs										
Control	LP							Control	LP			
19 clones	19 clones							19 clones	19 clones			
number of unmethyl clones								number of methylated clones				
0	0							13	13			
0	0							13	13			
1	0							12	13			
0	0							13	13			
4	1							9	12			
2	0							11	13			
0	0							13	13			
1	0							12	13			
3	1							10	12			
2	2							11	11			
1	1							12	12			
3	0							10	13			
2	0							11	13			
0	0							13	13			
2	0							11	13			
2	0							11	13			
1	1							12	12			
5	0							8	13			
1	0							12	13			
												
Mann-Whitney U test												
p-value is 0.00139. The result is significant at p² 0.01								Result 1 - Z-ratio				One-tailed  hypothesis
One-tailed								The Z-Score is -2.9925. The p-value is 0.00139. The result is significant at p² 0.05.				
p-value is 0.00278. The result is significant at p² 0.01								Result 2 - U-value				
Two-tailed								"The U-value is 77.5. The critical value of U at p² 0.05 is 123. Therefore, the result is significant at p² 0.05."				
												
								Result 1 - Z-ratio				Two-tailed hypothesis
								The Z-Score is -2.9925. The p-value is 0.00278. The result is significant at p² 0.05.				
								Result 2 - U-value				
								"The U-value is 77.5. The critical value of U at p² 0.05 is 113. Therefore, the result is significant at p² 0.05."				
												
												
								Result 1 - Z-ratio				One-tailed  hypothesis
								The Z-Score is -2.9925. The p-value is 0.00139. The result is significant at p² 0.01.				
								Result 2 - U-value				
								"The U-value is 77.5. The critical value of U at p² 0.01 is 101. Therefore, the result is significant at p² 0.01."				
												
								Result 1 - Z-ratio				Two-tailed hypothesis
								The Z-Score is -2.9925. The p-value is 0.00278. The result is significant at p² 0.01.				
								Result 2 - U-value				
								"The U-value is 77.5. The critical value of U at p² 0.01 is 93. Therefore, the result is significant at p² 0.01."				MCM6	"350 bp, 5 CpG"						
Control	LP					Control	LP
53 clones	42 clones					53 clones	42 clones
number of unmethyl clones						number of methyl clones	
0	0					5	5
0	0					5	5
0	0					5	5
1	0					4	5
1	1					4	4
1	1					4	4
0	0					5	5
0	0					5	5
0	0					5	5
2	0					3	5
2	1					3	4
4	2					1	3
1	2					4	3
2	0					3	5
1	0					4	5
2	0					3	5
1	0					4	5
0	0					5	5
1	0					4	5
2	1					3	4
1	5					4	0
1	0					4	5
1	0					4	5
1	0					4	5
1	0					4	5
1	0					4	5
0	0					5	5
0	1					5	4
0	2					5	3
0	2					5	3
1	0					4	5
1	0					4	5
1	0					4	5
1	0					4	5
1	1					4	4
0	1					5	4
1	0					4	5
1	0					4	5
1	1					4	4
1	1					4	4
1	1					4	4
0	1					5	4
0						5	
1						4	
1						4	
2						3	
3						4	
0						5	
2						4	
2						4	
1						5	
1						5	
1						5	
Man-Whitney U test							Man-Whitney U test
p-value is 0.00736. The result is significant at p² 0.01							The Z-Score is -2.0795. The p-value is 0.03752. The result is not significant at p² 0.01.
Two-tailed							  The Z-Score is -2.0795. The p-value is 0.03752. The result is significant at p² 0.05.
p-value is 0.00368. The result is significant at p² 0.01							Two-tailed
One-tailed							The Z-Score is 0.0032. The p-value is 0.5. The result is not significant at p² 0.05.
							The Z-Score is -2.0795. The p-value is 0.01876. The result is not significant at p² 0.01.
FisherÕs exact test for CpG1							One-tailed
p=0.0399							SFMBT		10 CpGs					SFMBT		10 CpGs
Control	LP						Control	LP	
31 clones	32 clones								
number of unmethylated  clones							31 clones	32 clones	
1	1						number of methylated clones		
1	1						9	9	
1	1						9	9	
1	1						9	9	
1	2						9	9	
3	2						9	9	
1	2						7	7	
1	2						9	9	
1	2						9	9	
1	0						9	9	
3	1						9	9	
4	3						7	7	
5	3						6	6	
1	3						5	5	
1	2						9	9	
1	3						9	9	
4	4						9	9	
3	3						6	6	
3	2						7	7	
1	3						7	7	
1	3						9	9	
3	2						9	9	
2	2						7	7	
2	3						8	8	
2	3						8	8	
3	3						8	8	
3	2						7	7	
4	2						7	7	
3	2						6	6	
3	2						7	7	
4	1						7	7	
	1						6	6	
The Z-Score is -0.0275. 								9	
The p-value is 0.48803.							The Z-Score is 0.11. The p-value is 0.4562. The result is not significant at p² 0.05.		
 The result is not significant at p² 0.05.							One-tailed		
One-tailed									
									
The Z-Score is -0.0275.  							The Z-Score is 0.007.		
The p-value is 0.97606.							 The p-value is 0.99202. 		
The result is not significant at p² 0.05.							The result is not significant at p² 0.05.		
Two-tailed							Two-tailed		
